# Supplementary material for: Systems view of adipogenesis via novel omics-driven and tissue-specific activity scoring of network functional modules
Source: Sci Rep. 2016 Jul 7;6:28851. doi: 10.1038/srep28851 (PMC4935943; doi:10.1038/srep28851)
Supplement: Supplementary File 2 [file srep28851-s2.xls]

## Sheet: README
Table of Contents
	S1 - Comparison of NASFinder with other tools			The results of the comparison of NASFinder with other tools based on statistical measures of the performance
	S2 - SGBS Crosstabs			Breakdown of all significant networks found by NASFinder and their constituting molecules.
	S3 - SGBS DE probes			The complete lists of differentially expressed genes for timelapse and timepoint comparisons.
	S4 - SGBS Co-expressed modules			After gene differential analyses, the correlated lists of genes are identified and reported in this sheet.
	S5 - SGBS Functional genesets			Functionally-related co-expressed genesets are then computed and used as input to NASFinder.
	S6 - Receptors			The receptors used in network indentification.
	Detailed information and description is reported in each sheet.

## Sheet: S1 - Benchmark of tools
How to read this sheet	The results of the comparison of NASFinder and other tools is presented as described in the section "Benchmarking NASFinder performance".
Columns	Datasets
	10 data sets related to cancer cell lines treated with specific treatments as described hereafter:
	Study: Cell line (treatment/target)			GEO ID	Target molecules (truth table)
	S1: MCF7 (Doxorubicin/TP53 + TNFa/NFkB + Estradiol/ESR1)			GSE24065	TP53+NFKB1+ESR1
	S2: MCF7 (Doxorubicin/TP53 + TNFa/NFkB)			GSE24065	TP53+NFKB1
	S3: MCF7 (Doxorubicin/TP53 + Estradiol/ESR1)			GSE24065	TP53+ESR1
	S4: MCF7 (Doxorubicin/TP53)			GSE24065	TP53
	S5: MCF7 (5FU/TP53 + Estradiol/ESR1)			GSE24065	TP53+ESR1
	S6: MCF7 (5FU/TP53)			GSE24065	TP53
	S7: MCF7 (Estradiol/ESR1)			GSE24065	ESR1
	S8: MCF7 (TNFa/NFkB)			GSE24065	NFKB1
	S9: MCF7 (Estradiol/ESR1)			GSE11352	ESR1
	S10: LNCaP (R1881/AR)			GSE18684	AR
	Statistical measures of the performance
	Precision = true positives / (true positives + false positives)
	Sensitivity = true positives / (true positives + false negatives) = true positives / all positives cases
	Accuracy = (true positives + true negatives) / (true positives + false positives + false negatives + true negatives) = (true positives + true negatives)/ total predictions
	Specificity = true negatives / (true negatives + false positives) = true negatives / all negative cases
	where:
	true positive (TP) is a pathway containing the target molecules (positive result) with p-value less than 0.05
	true negative (TN) is a pathway not containing the target molecules (negative result) with p-value greater then or equal to 0.05
	false positive (FP) is a pathway not containing the target molecules with p-value less than 0.05
	false negative (FN) is a pathway containing the target moleculest with p-value greater than or equal to 0.05
	Z-score = z-scores are computed as (average of measure for given tool - average of measure for all tools)/standard deviation of measure for all tools
Table of Contents
	Performance Measures
	Average Z-scores of Performance Measures across the 10 datasets
	Web address of tools
	Truth tables
Performance Measures
Study: Cell line (treatment/target)	Tool Performance	nasfinder			david			enrichnet			enrichr			gprofiler			toppgene			gather			ggea			gsea			nea			ora			pathnet			safe			samgs			spia
		10 results	100 results	all results	10 results	100 results	all results	10 results	100 results	all results	10 results	100 results	all results	10 results	100 results	all results	10 results	100 results	all results	10 results	100 results	all results	10 results	100 results	all results	10 results	100 results	all results	10 results	100 results	all results	10 results	100 results	all results	10 results	100 results	all results	10 results	100 results	all results	10 results	100 results	all results	10 results	100 results	all results
S1: MCF7 (Doxorubicin/TP53 + TNFa/NFkB + Estradiol/ESR1)	Precision	0.8	0.482143	0.482143	0.8	0.625	0.625	0.714286	0.714286	0.714286	0.5	0.39	0.363636	0.6	0.6	0.6	0.5	0.369048	0.369048	0.5	0.5	0.5	0.666667	0.666667	0.666667	0.6	0.357143	0.357143	0	0	0	0.4	0.38	0.319797	0	0	0	0.6	0.210526	0.210526	0	0.47	0.321759	0	0	0
	Sensitivity	0.0274914	0.0927835	0.0927835	0.0318725	0.0398406	0.0398406	0.0171821	0.0171821	0.0171821	0.0171821	0.134021	0.137457	0.0304569	0.0304569	0.0304569	0.0171821	0.106529	0.106529	0.0142857	0.0142857	0.0142857	0.00687285	0.00687285	0.00687285	0.0206186	0.0343643	0.0343643	0	0	0	0.0137457	0.130584	0.216495	0	0	0	0.0206186	0.0412371	0.0412371	0	0.161512	0.477663	0	0	0
	Specificity	0.999141	0.987543	0.987543	0.999068	0.997203	0.997203	0.999141	0.999141	0.999141	0.997852	0.973797	0.969931	0.997879	0.997879	0.997879	0.997852	0.977234	0.977234	0.99569	0.99569	0.99569	0.99957	0.99957	0.99957	0.998282	0.992268	0.992268	1	1	1	0.997423	0.973368	0.94244	1	1	1	0.998282	0.98067	0.98067	0.995704	0.977234	0.874141	0.99569	0.99569	0.99569
	Accuracy	0.89118	0.888125	0.888125	0.897746	0.896912	0.896912	0.890034	0.890034	0.890034	0.888889	0.880489	0.877434	0.906385	0.906385	0.906385	0.888889	0.880489	0.880489	0.768212	0.768212	0.768212	0.889271	0.889271	0.889271	0.889653	0.885834	0.885834	0.888889	0.888889	0.888889	0.888125	0.879725	0.861779	0.768212	0.768212	0.768212	0.889653	0.876289	0.876289	0.885071	0.886598	0.830088	0.764901	0.764901	0.764901
	TP	8	27	27	8	10	10	5	5	5	5	39	40	6	6	6	5	31	31	1	1	1	2	2	2	6	10	10	0	0	0	4	38	63	0	0	0	6	12	12	0	47	139	0	0	0
S2: MCF7 (Doxorubicin/TP53 + TNFa/NFkB)	Precision	0.6	0.415094	0.415094	0.6	0.461538	0.461538	0.5	0.5	0.5	0.5	0.34	0.324324	0.5	0.5	0.5	0.4	0.25	0.236842	0.5	0.5	0.5	0.3	0.333333	0.333333	0	0.105263	0.105263	0.5	0.5	0.5	0.3	0.34	0.217593	0	0	0	0.3	0.241379	0.241379	0.2	0.42	0.273118	0	0	0
	Sensitivity	0.0218182	0.08	0.08	0.0247934	0.0247934	0.0247934	0.0181818	0.0181818	0.0181818	0.0181818	0.123636	0.130909	0.0260417	0.0572917	0.0572917	0.0145455	0.0909091	0.0981818	0.0147059	0.0147059	0.0147059	0.0109091	0.0181818	0.0181818	0	0.00727273	0.00727273	0.00363636	0.00363636	0.00363636	0.0109091	0.123636	0.170909	0	0	0	0.0109091	0.0254545	0.0254545	0.00727273	0.152727	0.461818	0	0	0
	Specificity	0.998294	0.986775	0.986775	0.998143	0.99675	0.99675	0.997867	0.997867	0.997867	0.997867	0.971843	0.968003	0.997356	0.994183	0.994183	0.99744	0.968003	0.962884	0.995726	0.995726	0.995726	0.997014	0.995734	0.995734	0.995734	0.992747	0.992747	0.999573	0.999573	0.999573	0.997014	0.971843	0.927901	1	1	1	0.997014	0.990614	0.990614	0.996587	0.975256	0.855802	1	1	1
	Accuracy	0.895762	0.891562	0.891562	0.899833	0.898581	0.898581	0.894998	0.894998	0.894998	0.894998	0.88278	0.880107	0.907825	0.907825	0.907825	0.894234	0.875907	0.872089	0.774834	0.774834	0.774834	0.893471	0.893089	0.893089	0.89118	0.889271	0.889271	0.894998	0.894998	0.894998	0.893471	0.88278	0.848415	0.774834	0.774834	0.774834	0.893471	0.889271	0.889271	0.892707	0.888889	0.814433	0.774834	0.774834	0.774834
	TP	6	22	22	6	6	6	5	5	5	5	34	36	5	11	11	4	25	27	1	1	1	3	5	5	0	2	2	1	1	1	3	34	47	0	0	0	3	7	7	2	42	127	0	0	0
S3: MCF7 (Doxorubicin/TP53 + Estradiol/ESR1)	Precision	0.6	0.461538	0.461538	0.7	0.642857	0.642857	0.571429	0.571429	0.571429	0.7	0.280899	0.280899	0.714286	0.714286	0.714286	0.6	0.253333	0.253333	1	1	1	0.5	0.380952	0.380952	0.5	0.5	0.5	0	0	0	0	0.24	0.180662	0	0	0	0.3	0.181818	0.181818	0.1	0.22	0.185355	1	1	1
	Sensitivity	0.0394737	0.157895	0.157895	0.0534351	0.0687023	0.0687023	0.0263158	0.0263158	0.0263158	0.0460526	0.164474	0.164474	0.0458716	0.0458716	0.0458716	0.0394737	0.125	0.125	0.025641	0.025641	0.025641	0.0328947	0.0526316	0.0526316	0.0131579	0.0131579	0.0131579	0	0	0	0	0.157895	0.467105	0	0	0	0.0197368	0.0394737	0.0394737	0.00657895	0.144737	0.532895	0.025641	0.025641	0.025641
	Specificity	0.998379	0.98865	0.98865	0.998675	0.997792	0.997792	0.998784	0.998784	0.998784	0.998784	0.974058	0.974058	0.998987	0.998987	0.998987	0.998379	0.9773	0.9773	1	1	1	0.997973	0.99473	0.99473	0.999189	0.999189	0.999189	1	1	1	0.995946	0.969193	0.869477	1	1	1	0.997163	0.989056	0.989056	0.996352	0.968383	0.855695	1	1	1
	Accuracy	0.942726	0.940435	0.940435	0.946995	0.946995	0.946995	0.942344	0.942344	0.942344	0.94349	0.927071	0.927071	0.949112	0.949112	0.949112	0.942726	0.927835	0.927835	0.874172	0.874172	0.874172	0.941963	0.940053	0.940053	0.941963	0.941963	0.941963	0.941963	0.941963	0.941963	0.938144	0.922108	0.846124	0.870861	0.870861	0.870861	0.940435	0.933944	0.933944	0.938908	0.92058	0.836961	0.874172	0.874172	0.874172
	TP	6	24	24	7	9	9	4	4	4	7	25	25	5	5	5	6	19	19	1	1	1	5	8	8	2	2	2	0	0	0	0	24	71	0	0	0	3	6	6	1	22	81	1	1	1
S4: MCF7 (Doxorubicin/TP53)	Precision	0.5	0.363636	0.363636	0.7	0.565217	0.565217	0.6	0.583333	0.583333	0.8	0.35	0.321429	1	1	1	0.8	0.3	0.243902	0.666667	0.666667	0.666667	0.5	0.413043	0.413043	0.666667	0.666667	0.666667	0	0	0	0	0.12	0.157424	0	0	0	0.4	0.25	0.25	0	0.13	0.157424	0	0	0
	Sensitivity	0.0373134	0.119403	0.119403	0.0578512	0.107438	0.107438	0.0447761	0.0522388	0.0522388	0.0597015	0.261194	0.268657	0.0776699	0.0776699	0.0776699	0.0597015	0.223881	0.223881	0.0555556	0.0555556	0.0555556	0.0373134	0.141791	0.141791	0.0149254	0.0149254	0.0149254	0	0	0	0	0.0895522	0.656716	0	0	0	0.0298507	0.0447761	0.0447761	0	0.0970149	0.656716	0	0	0
	Specificity	0.997988	0.988732	0.988732	0.998681	0.995604	0.995604	0.99839	0.997988	0.997988	0.999195	0.973843	0.969416	1	1	1	0.999195	0.971831	0.962575	0.996241	0.996241	0.996241	0.997988	0.989135	0.989135	0.999598	0.999598	0.999598	1	1	1	0.995976	0.964588	0.810463	1	1	1	0.997586	0.992757	0.992757	0.995976	0.96499	0.810463	1	1	1
	Accuracy	0.948835	0.944254	0.944254	0.951169	0.950751	0.950751	0.949599	0.949599	0.949599	0.951126	0.937381	0.933562	0.954393	0.954393	0.954393	0.951126	0.933562	0.92478	0.884106	0.884106	0.884106	0.948835	0.945781	0.945781	0.949217	0.949217	0.949217	0.948835	0.948835	0.948835	0.945017	0.919817	0.802596	0.880795	0.880795	0.880795	0.948072	0.944254	0.944254	0.945017	0.92058	0.802596	0.880795	0.880795	0.880795
	TP	5	16	16	7	13	13	6	7	7	8	35	36	8	8	8	8	30	30	2	2	2	5	19	19	2	2	2	0	0	0	0	12	88	0	0	0	4	6	6	0	13	88	0	0	0
S5: MCF7 (5FU/TP53 + Estradiol/ESR1)	Precision	0.7	0.47619	0.47619	0.6	0.5	0.5	0.6	0.6	0.6	0.3	0.24	0.172619	0.3	0.294118	0.294118	0.2	0.15	0.175439	1	1	1	0.25	0.25	0.25	0.2	0.141176	0.141176	0.1	0.181818	0.181818	0.3	0.222222	0.222222	0	0	0	0.4	0.135135	0.135135	0	0.22	0.175	1	1	1
	Sensitivity	0.0460526	0.131579	0.131579	0.0458015	0.0534351	0.0534351	0.0197368	0.0197368	0.0197368	0.0197368	0.157895	0.190789	0.0275229	0.0458716	0.0458716	0.0131579	0.0986842	0.197368	0.0512821	0.0512821	0.0512821	0.00657895	0.00657895	0.00657895	0.0131579	0.0789474	0.0789474	0.00657895	0.0131579	0.0131579	0.0197368	0.0526316	0.0526316	0	0	0	0.0263158	0.0328947	0.0328947	0	0.144737	0.460526	0.025641	0.025641	0.025641
	Specificity	0.998784	0.991082	0.991082	0.998234	0.996909	0.996909	0.999189	0.999189	0.999189	0.997163	0.969193	0.943656	0.996454	0.993921	0.993921	0.996757	0.965545	0.942846	1	1	1	0.998784	0.998784	0.998784	0.996757	0.970409	0.970409	0.996352	0.996352	0.996352	0.997163	0.98865	0.98865	0.996198	0.996198	0.996198	0.997568	0.987029	0.987029	0.995946	0.968383	0.866234	1	1	1
	Accuracy	0.94349	0.941199	0.941199	0.94616	0.945326	0.945326	0.942344	0.942344	0.942344	0.940435	0.922108	0.899962	0.945751	0.944311	0.944311	0.939672	0.915235	0.89958	0.877483	0.877483	0.877483	0.941199	0.941199	0.941199	0.939672	0.918671	0.918671	0.938908	0.93929	0.93929	0.940435	0.934326	0.934326	0.86755	0.86755	0.86755	0.941199	0.931653	0.931653	0.938144	0.92058	0.842688	0.874172	0.874172	0.874172
	TP	7	20	20	6	7	7	3	3	3	3	24	29	3	5	5	2	15	30	2	2	2	1	1	1	2	12	12	1	2	2	3	8	8	0	0	0	4	5	5	0	22	70	1	1	1
S6: MCF7 (5FU/TP53)	Precision	0.6	0.511111	0.511111	0.2	0.166667	0.166667	0.3	0.25	0.25	0.2	0.15	0.191919	0.2	0.285714	0.285714	0.2	0.13	0.112903	0.166667	0.166667	0.166667	0	0	0	0.5	0.658537	0.658537	0	0	0	0.5	0.375	0.375	0	0	0	0	0	0	0.2	0.28	0.206226	0	0	0
	Sensitivity	0.0447761	0.171642	0.171642	0.0165289	0.0247934	0.0247934	0.0223881	0.0223881	0.0223881	0.0149254	0.11194	0.283582	0.0194175	0.0776699	0.0776699	0.0149254	0.0970149	0.156716	0.0277778	0.0277778	0.0277778	0	0	0	0.0373134	0.201493	0.201493	0	0	0	0.0373134	0.0447761	0.0447761	0	0	0	0	0	0	0.0149254	0.208955	0.395522	0	0	0
	Specificity	0.99839	0.991147	0.991147	0.996484	0.993407	0.993407	0.997183	0.996378	0.996378	0.996781	0.965795	0.935614	0.99596	0.989899	0.989899	0.996781	0.96499	0.933602	0.981203	0.981203	0.981203	1	1	1	0.997988	0.994366	0.994366	1	1	1	0.997988	0.995976	0.995976	1	1	1	0.999195	0.999195	0.999195	0.996781	0.971026	0.917907	1	1	1
	Accuracy	0.949599	0.949217	0.949217	0.946995	0.944491	0.944491	0.947308	0.946544	0.946544	0.946544	0.922108	0.902253	0.947672	0.944791	0.944791	0.946544	0.92058	0.893853	0.86755	0.86755	0.86755	0.948835	0.948835	0.948835	0.948835	0.953799	0.953799	0.948835	0.948835	0.948835	0.948835	0.947308	0.947308	0.880795	0.880795	0.880795	0.948072	0.948072	0.948072	0.946544	0.932035	0.89118	0.880795	0.880795	0.880795
	TP	6	23	23	2	3	3	3	3	3	2	15	38	2	8	8	2	13	21	1	1	1	0	0	0	5	27	27	0	0	0	5	6	6	0	0	0	0	0	0	2	28	53	0	0	0
S7: MCF7 (Estradiol/ESR1)	Precision	0.1	0.0909091	0.0909091	0	0	0	0	0.0232558	0.0232558	0	0.03	0.0196078	0	0	0	0	0.04	0.0410959	0	0	0	0	0	0	0.5	0.5	0.5	0	0	0	0	0.02	0.0403587	0	0	0	0	0	0	0	0.02	0.0401786	0	0	0
	Sensitivity	0.037037	0.111111	0.111111	0	0	0	0	0.037037	0.037037	0	0.111111	0.111111	0	0	0	0	0.148148	0.333333	0	0	0	0	0	0	0.037037	0.037037	0.037037	0	0	0	0	0.0740741	0.333333	0	0	0	0	0	0	0	0.0740741	0.333333	0	0	0
	Specificity	0.996528	0.988426	0.988426	0.995798	0.993697	0.993697	0.996142	0.983796	0.983796	0.996142	0.962577	0.94213	0.995174	0.993726	0.993726	0.996142	0.962963	0.918981	0.993266	0.993266	0.993266	0.998071	0.998071	0.998071	0.999614	0.999614	0.999614	1	1	1	0.996142	0.962191	0.917438	1	1	1	0.996142	0.994985	0.994985	0.996142	0.962191	0.917052	1	1	1
	Accuracy	0.986636	0.979381	0.979381	0.989149	0.987062	0.987062	0.985872	0.974036	0.974036	0.985872	0.953799	0.933562	0.989918	0.988478	0.988478	0.985872	0.954563	0.912944	0.976821	0.976821	0.976821	0.987782	0.987782	0.987782	0.989691	0.989691	0.989691	0.989691	0.989691	0.989691	0.985872	0.953036	0.911417	0.983444	0.983444	0.983444	0.985872	0.984727	0.984727	0.985872	0.953036	0.911035	0.983444	0.983444	0.983444
	TP	1	3	3	0	0	0	0	1	1	0	3	3	0	0	0	0	4	9	0	0	0	0	0	0	1	1	1	0	0	0	0	2	9	0	0	0	0	0	0	0	2	9	0	0	0
S8: MCF7 (TNFa/NFkB)	Precision	0.6	0.372093	0.372093	0.4	0.416667	0.416667	0.333333	0.333333	0.333333	0.7	0.49	0.4125	0.8	0.8	0.8	0.8	0.45	0.367089	0	0	0	0.5	0.615385	0.615385	0	0	0	0	0	0	0.4	0.43	0.334906	0	0	0	0.285714	0.285714	0.285714	0	0	0	1	1	1
	Sensitivity	0.0357143	0.0952381	0.0952381	0.0272109	0.0340136	0.0340136	0.00595238	0.00595238	0.00595238	0.0416667	0.291667	0.392857	0.0714286	0.0714286	0.0714286	0.047619	0.267857	0.345238	0	0	0	0.0297619	0.047619	0.047619	0	0	0	0	0	0	0.0238095	0.255952	0.422619	0	0	0	0.0119048	0.0119048	0.0119048	0	0	0	0.0769231	0.0769231	0.0769231
	Specificity	0.998368	0.988984	0.988984	0.997332	0.996888	0.996888	0.999184	0.999184	0.999184	0.998776	0.979192	0.961648	0.998985	0.998985	0.998985	0.999184	0.97756	0.9592	0.996	0.996	0.996	0.99796	0.99796	0.99796	1	1	1	1	1	1	0.997552	0.976744	0.942472	1	1	1	0.99796	0.99796	0.99796	1	1	1	1	1	1
	Accuracy	0.936617	0.931653	0.931653	0.937813	0.937813	0.937813	0.935472	0.935472	0.935472	0.937381	0.93509	0.925162	0.949112	0.949112	0.949112	0.938144	0.932035	0.919817	0.824503	0.824503	0.824503	0.935853	0.936999	0.936999	0.935853	0.935853	0.935853	0.935853	0.935853	0.935853	0.93509	0.930508	0.909126	0.827815	0.827815	0.827815	0.934708	0.934708	0.934708	0.935853	0.935853	0.935853	0.84106	0.84106	0.84106
	TP	6	16	16	4	5	5	1	1	1	7	49	66	8	8	8	8	45	58	0	0	0	5	8	8	0	0	0	0	0	0	4	43	71	0	0	0	2	2	2	0	0	0	4	4	4
S9: MCF7 (Estradiol/ESR1)	Precision	0.3	0.266667	0.266667	0.1	0.0333333	0.0333333	0.1	0.015625	0.015625	0.1	0.01	0.00784314	0.1	0.0126582	0.0126582	0	0	0.0168919	0	0	0	0	0.07	0.0514706	0	0	0	0	0.03	0.0202899	0	0	0.00611621	0	0	0	0	0	0	0	0	0	0.142857	0.142857	0.142857
	Sensitivity	0.111111	0.148148	0.148148	0.0625	0.0625	0.0625	0.037037	0.037037	0.037037	0.037037	0.037037	0.0740741	0.0909091	0.0909091	0.0909091	0	0	0.185185	0	0	0	0	0.259259	0.259259	0	0	0	0	0.111111	0.518519	0	0	0.0740741	0	0	0	0	0	0	0	0	0	0.2	0.2	0.2
	Specificity	0.997299	0.995756	0.995756	0.996218	0.987815	0.987815	0.996528	0.975694	0.975694	0.996528	0.961806	0.902392	0.995656	0.962355	0.962355	0.996142	0.96142	0.887731	0.979798	0.979798	0.979798	0.996142	0.96412	0.950231	0.996142	0.96142	0.953704	0.996142	0.962577	0.739198	0.996142	0.96142	0.874614	0.96633	0.956229	0.956229	0.996142	0.96142	0.890046	1	1	1	0.979798	0.979798	0.979798
	Accuracy	0.988163	0.987018	0.987018	0.989983	0.981636	0.981636	0.986636	0.966018	0.966018	0.986636	0.952272	0.893853	0.990879	0.957753	0.957753	0.985872	0.951508	0.880489	0.963576	0.963576	0.963576	0.985872	0.956854	0.943108	0.985872	0.951508	0.943872	0.985872	0.953799	0.736922	0.985872	0.951508	0.866361	0.950331	0.940397	0.940397	0.985872	0.951508	0.880871	0.989691	0.989691	0.989691	0.966887	0.966887	0.966887
	TP	3	4	4	1	1	1	1	1	1	1	1	2	1	1	1	0	0	5	0	0	0	0	7	7	0	0	0	0	3	14	0	0	2	0	0	0	0	0	0	0	0	0	1	1	1
S10: LNCaP (Androgen receptor)	Precision	0.3	0.263158	0.263158	0.1	0.0714286	0.0714286	0	0	0	0.1	0.0315789	0.0315789	0	0	0	0.1	0.04	0.0273973	0	0	0	0	0.03125	0.03125	0	0.02	0.0183486	0	0	0.00993377	0	0	0	0	0	0	0	0.0102041	0.0102041	0	0.01	0.0100548	0	0	0
	Sensitivity	0.166667	0.277778	0.277778	0.0909091	0.0909091	0.0909091	0	0	0	0.0555556	0.166667	0.166667	0	0	0	0.0555556	0.222222	0.222222	0	0	0	0	0.111111	0.111111	0	0.111111	0.111111	0	0	0.166667	0	0	0	0	0	0	0	0.0555556	0.0555556	0	0.0555556	0.611111	0	0	0
	Specificity	0.997309	0.994617	0.994617	0.996226	0.994549	0.994549	1	1	1	0.99654	0.964629	0.964629	0.997587	0.997587	0.997587	0.99654	0.963091	0.945406	0.989967	0.989967	0.989967	0.996155	0.976163	0.976163	0.996155	0.962322	0.958862	0.996155	0.961553	0.885044	0.996155	0.961553	0.917724	0.979933	0.979933	0.979933	0.996155	0.962707	0.962707	0.996155	0.961938	0.583622	0.979933	0.979933	0.979933
	Accuracy	0.9916	0.989691	0.989691	0.99207	0.990401	0.990401	0.993127	0.993127	0.993127	0.990073	0.959145	0.959145	0.992319	0.992319	0.992319	0.990073	0.957999	0.940435	0.980132	0.980132	0.980132	0.989309	0.970218	0.970218	0.989309	0.956472	0.953036	0.989309	0.954945	0.880107	0.989309	0.954945	0.911417	0.970199	0.970199	0.970199	0.989309	0.956472	0.956472	0.989309	0.955708	0.583811	0.970199	0.970199	0.970199
	TP	3	5	5	1	1	1	0	0	0	1	3	3	0	0	0	1	4	4	0	0	0	0	2	2	0	2	2	0	0	3	0	0	0	0	0	0	0	1	1	0	1	11	0	0	0
Z-score of Performance Measures
	Tool Performance	nasfinder			david			enrichnet			enrichr			gprofiler			toppgene			gather			ggea			gsea			nea			ora			pathnet			safe			samgs			spia
		10 results	100 results	all results	10 results	100 results	all results	10 results	100 results	all results	10 results	100 results	all results	10 results	100 results	all results	10 results	100 results	all results	10 results	100 results	all results	10 results	100 results	all results	10 results	100 results	all results	10 results	100 results	all results	10 results	100 results	all results	10 results	100 results	all results	10 results	100 results	all results	10 results	100 results	all results	10 results	100 results	all results
Average of Z-scores for Precision		1.28832	0.990649	1.02538	0.531458	0.38183	0.410004	0.299663	0.360332	0.387714	0.406456	-0.112797	-0.150132	0.409304	0.544608	0.575381	0.211425	-0.24444	-0.263309	0.2174	0.379928	0.402008	-0.187942	0.0788058	0.0842527	0.171585	0.318972	0.346602	-0.800199	-0.689011	-0.66005	-0.328375	-0.189738	-0.267533	-1.0658	-1.07468	-1.04644	-0.313584	-0.553917	-0.525188	-0.841638	-0.280957	-0.436498	0.00193042	0.0904111	0.117808
Average of Z-scores for Sensitivity		1.37555	1.07856	0.256651	0.857536	-0.214056	-0.375975	0.0171087	-0.561747	-0.545454	0.383454	1.33096	0.623299	0.827794	-0.219324	-0.357819	0.224487	1.0374	0.677127	0.131082	-0.623726	-0.576871	-0.350474	-0.120958	-0.29944	-0.0854335	-0.195441	-0.332479	-0.928833	-0.761135	-0.221471	-0.302362	0.46426	0.856215	-1.01093	-0.927655	-0.707405	-0.273692	-0.545904	-0.539213	-0.792809	0.781341	2.02016	-0.0724758	-0.522566	-0.477329
Average of Z-scores for Accuracy		0.22758	0.223971	0.345739	0.04976	0.660417	0.500909	0.342234	0.66822	0.502365	0.063047	-1.35615	-0.59514	0.0056138	0.499733	0.461957	-0.000274908	-1.40825	-0.721852	-1.13773	0.487423	0.442284	0.175517	0.417814	0.463779	0.249566	0.0959851	0.365686	0.775277	0.490078	0.116788	-0.554113	-1.13425	-1.17193	0.209934	0.568571	0.525985	-0.20261	-0.0529908	0.242074	-0.542374	-0.884582	-2.03665	0.338569	0.724002	0.558008
Average of Z-scores for Specificity		0.477586	0.726544	0.64547	0.622561	0.839812	0.734963	0.445421	0.609157	0.629907	0.406615	-0.153825	-0.0511276	0.734669	0.779285	0.779423	0.395012	-0.225029	-0.219926	-1.89067	-1.22434	-0.852224	0.438722	0.467756	0.605793	0.488587	0.288602	0.539432	0.490676	0.370833	0.219059	0.347552	-0.155499	-0.555383	-1.94263	-1.41328	-0.870859	0.368599	0.214255	0.401394	0.361143	0.0453646	-1.22694	-1.74385	-1.16964	-0.778976
Average of Z-scores for TP		1.80004	1.13594	0.285124	0.817892	-0.287575	-0.410142	0.207923	-0.492353	-0.51003	0.649277	1.35944	0.64673	0.519522	-0.385224	-0.441556	0.428471	1.07219	0.70237	-0.648384	-0.781351	-0.637354	-0.217057	-0.0186515	-0.265192	-0.00346674	-0.139217	-0.299498	-0.881207	-0.674526	-0.186327	-0.173715	0.504782	0.879218	-0.977061	-0.857373	-0.670672	-0.135868	-0.485168	-0.504212	-0.747872	0.811294	2.0311	-0.638493	-0.762215	-0.619556
Web address of tools
Tool	Reference web address				Implementation (when different from reference address)
NASFinder	http://www.cosbi.eu/NASFinder/
DAVID	https://david.ncifcrf.gov/
EnrichNet	http://www.enrichnet.org/
Enrichr	http://amp.pharm.mssm.edu/Enrichr/
g:Profiler	http://biit.cs.ut.ee/gprofiler/
ToppGene Suite	https://toppgene.cchmc.org/enrichment.jsp
GATHER	http://gather.genome.duke.edu/
GGEA (Gene Graph Enrichment Analysis)	https://www.bio.ifi.lmu.de/en/GGEA				http://bioconductor.org/packages/release/bioc/html/EnrichmentBrowser.html
GSEA (Gene Set Enrichment Analysis)	http://software.broadinstitute.org/gsea/index.jsp				http://bioconductor.org/packages/release/bioc/html/EnrichmentBrowser.html
NEA (Network Enrichment Analysis)	http://bioconductor.org/packages/release/bioc/html/neaGUI.html
ORA (Over-Representation Analysis)	http://genetrail.bioinf.uni-sb.de/enrichment_analysis.php				http://bioconductor.org/packages/release/bioc/html/EnrichmentBrowser.html
PathNet (Pathway analysis using topological information)	http://bioconductor.org/packages/release/bioc/html/PathNet.html
SAFE (Significance Analysis of Function and Expression)	http://bioconductor.org/packages/release/bioc/html/safe.html
SAM-GS (Significance Analysis of Microarray to Gene-Set analyses)	http://bioconductor.org/packages/release/bioc/html/EnrichmentBrowser.html
SPIA (Signaling Pathway Impact Analysis)	http://graphiteweb.bio.unipd.it/analyze.html				http://bioconductor.org/packages/release/bioc/html/SPIA.html
Truth table
Geneset name	Geneset ID	TP53	ESR1	AR	NFKB1
KEGG_GLYCOLYSIS_GLUCONEOGENESIS	hsa00010	Negative	Negative	Negative	Negative
KEGG_CITRATE_CYCLE_TCA_CYCLE	hsa00020	Negative	Negative	Negative	Negative
KEGG_PENTOSE_PHOSPHATE_PATHWAY	hsa00030	Negative	Negative	Negative	Negative
KEGG_PENTOSE_AND_GLUCURONATE_INTERCONVERSIONS	hsa00040	Negative	Negative	Negative	Negative
KEGG_FRUCTOSE_AND_MANNOSE_METABOLISM	hsa00051	Negative	Negative	Negative	Negative
KEGG_GALACTOSE_METABOLISM	hsa00052	Negative	Negative	Negative	Negative
KEGG_ASCORBATE_AND_ALDARATE_METABOLISM	hsa00053	Negative	Negative	Negative	Negative
KEGG_FATTY_ACID_BIOSYNTHESIS	hsa00061	Negative	Negative	Negative	Negative
KEGG_FATTY_ACID_ELONGATION	hsa00062	Negative	Negative	Negative	Negative
KEGG_FATTY_ACID_DEGRADATION	hsa00071	Negative	Negative	Negative	Negative
KEGG_SYNTHESIS_AND_DEGRADATION_OF_KETONE_BODIES	hsa00072	Negative	Negative	Negative	Negative
KEGG_STEROID_BIOSYNTHESIS	hsa00100	Negative	Negative	Negative	Negative
KEGG_PRIMARY_BILE_ACID_BIOSYNTHESIS	hsa00120	Negative	Negative	Negative	Negative
KEGG_UBIQUINONE_AND_OTHER_TERPENOID_QUINONE_BIOSYNTHESIS	hsa00130	Negative	Negative	Negative	Negative
KEGG_STEROID_HORMONE_BIOSYNTHESIS	hsa00140	Negative	Negative	Negative	Negative
KEGG_OXIDATIVE_PHOSPHORYLATION	hsa00190	Negative	Negative	Negative	Negative
KEGG_ARGININE_BIOSYNTHESIS	hsa00220	Negative	Negative	Negative	Negative
KEGG_PURINE_METABOLISM	hsa00230	Negative	Negative	Negative	Negative
KEGG_CAFFEINE_METABOLISM	hsa00232	Negative	Negative	Negative	Negative
KEGG_PYRIMIDINE_METABOLISM	hsa00240	Negative	Negative	Negative	Negative
KEGG_ALANINE_ASPARTATE_AND_GLUTAMATE_METABOLISM	hsa00250	Negative	Negative	Negative	Negative
KEGG_GLYCINE_SERINE_AND_THREONINE_METABOLISM	hsa00260	Negative	Negative	Negative	Negative
KEGG_CYSTEINE_AND_METHIONINE_METABOLISM	hsa00270	Negative	Negative	Negative	Negative
KEGG_VALINE_LEUCINE_AND_ISOLEUCINE_DEGRADATION	hsa00280	Negative	Negative	Negative	Negative
KEGG_VALINE_LEUCINE_AND_ISOLEUCINE_BIOSYNTHESIS	hsa00290	Negative	Negative	Negative	Negative
KEGG_LYSINE_BIOSYNTHESIS	hsa00300	Negative	Negative	Negative	Negative
KEGG_LYSINE_DEGRADATION	hsa00310	Negative	Negative	Negative	Negative
KEGG_ARGININE_AND_PROLINE_METABOLISM	hsa00330	Negative	Negative	Negative	Negative
KEGG_HISTIDINE_METABOLISM	hsa00340	Negative	Negative	Negative	Negative
KEGG_TYROSINE_METABOLISM	hsa00350	Negative	Negative	Negative	Negative
KEGG_PHENYLALANINE_METABOLISM	hsa00360	Negative	Negative	Negative	Negative
KEGG_TRYPTOPHAN_METABOLISM	hsa00380	Negative	Negative	Negative	Negative
KEGG_PHENYLALANINE_TYROSINE_AND_TRYPTOPHAN_BIOSYNTHESIS	hsa00400	Negative	Negative	Negative	Negative
KEGG_BETA_ALANINE_METABOLISM	hsa00410	Negative	Negative	Negative	Negative
KEGG_TAURINE_AND_HYPOTAURINE_METABOLISM	hsa00430	Negative	Negative	Negative	Negative
KEGG_SELENOCOMPOUND_METABOLISM	hsa00450	Negative	Negative	Negative	Negative
KEGG_CYANOAMINO_ACID_METABOLISM	hsa00460	Negative	Negative	Negative	Negative
KEGG_D_GLUTAMINE_AND_D_GLUTAMATE_METABOLISM	hsa00471	Negative	Negative	Negative	Negative
KEGG_D_ARGININE_AND_D_ORNITHINE_METABOLISM	hsa00472	Negative	Negative	Negative	Negative
KEGG_GLUTATHIONE_METABOLISM	hsa00480	Negative	Negative	Negative	Negative
KEGG_STARCH_AND_SUCROSE_METABOLISM	hsa00500	Negative	Negative	Negative	Negative
KEGG_N_GLYCAN_BIOSYNTHESIS	hsa00510	Negative	Negative	Negative	Negative
KEGG_OTHER_GLYCAN_DEGRADATION	hsa00511	Negative	Negative	Negative	Negative
KEGG_MUCIN_TYPE_O_GLYCAN_BIOSYNTHESIS	hsa00512	Negative	Negative	Negative	Negative
KEGG_OTHER_TYPES_OF_O_GLYCAN_BIOSYNTHESIS	hsa00514	Negative	Negative	Negative	Negative
KEGG_AMINO_SUGAR_AND_NUCLEOTIDE_SUGAR_METABOLISM	hsa00520	Negative	Negative	Negative	Negative
KEGG_BUTIROSIN_AND_NEOMYCIN_BIOSYNTHESIS	hsa00524	Negative	Negative	Negative	Negative
KEGG_GLYCOSAMINOGLYCAN_DEGRADATION	hsa00531	Negative	Negative	Negative	Negative
KEGG_GLYCOSAMINOGLYCAN_BIOSYNTHESIS_CHONDROITIN_SULFATE_DERMATAN_SULFATE	hsa00532	Negative	Negative	Negative	Negative
KEGG_GLYCOSAMINOGLYCAN_BIOSYNTHESIS_KERATAN_SULFATE	hsa00533	Negative	Negative	Negative	Negative
KEGG_GLYCOSAMINOGLYCAN_BIOSYNTHESIS_HEPARAN_SULFATE_HEPARIN	hsa00534	Negative	Negative	Negative	Negative
KEGG_GLYCEROLIPID_METABOLISM	hsa00561	Negative	Negative	Negative	Negative
KEGG_INOSITOL_PHOSPHATE_METABOLISM	hsa00562	Negative	Negative	Negative	Negative
KEGG_GLYCOSYLPHOSPHATIDYLINOSITOL_GPI_ANCHOR_BIOSYNTHESIS	hsa00563	Negative	Negative	Negative	Negative
KEGG_GLYCEROPHOSPHOLIPID_METABOLISM	hsa00564	Negative	Negative	Negative	Negative
KEGG_ETHER_LIPID_METABOLISM	hsa00565	Negative	Negative	Negative	Negative
KEGG_ARACHIDONIC_ACID_METABOLISM	hsa00590	Negative	Negative	Negative	Negative
KEGG_LINOLEIC_ACID_METABOLISM	hsa00591	Negative	Negative	Negative	Negative
KEGG_ALPHA_LINOLENIC_ACID_METABOLISM	hsa00592	Negative	Negative	Negative	Negative
KEGG_SPHINGOLIPID_METABOLISM	hsa00600	Negative	Negative	Negative	Negative
KEGG_GLYCOSPHINGOLIPID_BIOSYNTHESIS_LACTO_AND_NEOLACTO_SERIES	hsa00601	Negative	Negative	Negative	Negative
KEGG_GLYCOSPHINGOLIPID_BIOSYNTHESIS_GLOBO_SERIES	hsa00603	Negative	Negative	Negative	Negative
KEGG_GLYCOSPHINGOLIPID_BIOSYNTHESIS_GANGLIO_SERIES	hsa00604	Negative	Negative	Negative	Negative
KEGG_PYRUVATE_METABOLISM	hsa00620	Negative	Negative	Negative	Negative
KEGG_GLYOXYLATE_AND_DICARBOXYLATE_METABOLISM	hsa00630	Negative	Negative	Negative	Negative
KEGG_PROPANOATE_METABOLISM	hsa00640	Negative	Negative	Negative	Negative
KEGG_BUTANOATE_METABOLISM	hsa00650	Negative	Negative	Negative	Negative
KEGG_ONE_CARBON_POOL_BY_FOLATE	hsa00670	Negative	Negative	Negative	Negative
KEGG_THIAMINE_METABOLISM	hsa00730	Negative	Negative	Negative	Negative
KEGG_RIBOFLAVIN_METABOLISM	hsa00740	Negative	Negative	Negative	Negative
KEGG_VITAMIN_B6_METABOLISM	hsa00750	Negative	Negative	Negative	Negative
KEGG_NICOTINATE_AND_NICOTINAMIDE_METABOLISM	hsa00760	Negative	Negative	Negative	Negative
KEGG_PANTOTHENATE_AND_COA_BIOSYNTHESIS	hsa00770	Negative	Negative	Negative	Negative
KEGG_BIOTIN_METABOLISM	hsa00780	Negative	Negative	Negative	Negative
KEGG_LIPOIC_ACID_METABOLISM	hsa00785	Negative	Negative	Negative	Negative
KEGG_FOLATE_BIOSYNTHESIS	hsa00790	Negative	Negative	Negative	Negative
KEGG_RETINOL_METABOLISM	hsa00830	Negative	Negative	Negative	Negative
KEGG_PORPHYRIN_AND_CHLOROPHYLL_METABOLISM	hsa00860	Negative	Negative	Negative	Negative
KEGG_TERPENOID_BACKBONE_BIOSYNTHESIS	hsa00900	Negative	Negative	Negative	Negative
KEGG_NITROGEN_METABOLISM	hsa00910	Negative	Negative	Negative	Negative
KEGG_SULFUR_METABOLISM	hsa00920	Negative	Negative	Negative	Negative
KEGG_AMINOACYL_TRNA_BIOSYNTHESIS	hsa00970	Negative	Negative	Negative	Negative
KEGG_METABOLISM_OF_XENOBIOTICS_BY_CYTOCHROME_P450	hsa00980	Negative	Negative	Negative	Negative
KEGG_DRUG_METABOLISM_CYTOCHROME_P450	hsa00982	Negative	Negative	Negative	Negative
KEGG_DRUG_METABOLISM_OTHER_ENZYMES	hsa00983	Negative	Negative	Negative	Negative
KEGG_BIOSYNTHESIS_OF_UNSATURATED_FATTY_ACIDS	hsa01040	Negative	Negative	Negative	Negative
KEGG_METABOLIC_PATHWAYS	hsa01100	Negative	Negative	Negative	Negative
KEGG_CARBON_METABOLISM	hsa01200	Negative	Negative	Negative	Negative
KEGG_2_OXOCARBOXYLIC_ACID_METABOLISM	hsa01210	Negative	Negative	Negative	Negative
KEGG_FATTY_ACID_METABOLISM	hsa01212	Negative	Negative	Negative	Negative
KEGG_BIOSYNTHESIS_OF_AMINO_ACIDS	hsa01230	Negative	Negative	Negative	Negative
KEGG_ABC_TRANSPORTERS	hsa02010	Negative	Negative	Negative	Negative
KEGG_RIBOSOME_BIOGENESIS_IN_EUKARYOTES	hsa03008	Negative	Negative	Negative	Negative
KEGG_RIBOSOME	hsa03010	Negative	Negative	Negative	Negative
KEGG_RNA_TRANSPORT	hsa03013	Negative	Negative	Negative	Negative
KEGG_MRNA_SURVEILLANCE_PATHWAY	hsa03015	Negative	Negative	Negative	Negative
KEGG_RNA_DEGRADATION	hsa03018	Negative	Negative	Negative	Negative
KEGG_RNA_POLYMERASE	hsa03020	Negative	Negative	Negative	Negative
KEGG_BASAL_TRANSCRIPTION_FACTORS	hsa03022	Negative	Negative	Negative	Negative
KEGG_DNA_REPLICATION	hsa03030	Negative	Negative	Negative	Negative
KEGG_SPLICEOSOME	hsa03040	Negative	Negative	Negative	Negative
KEGG_PROTEASOME	hsa03050	Negative	Negative	Negative	Negative
KEGG_PROTEIN_EXPORT	hsa03060	Negative	Negative	Negative	Negative
KEGG_PPAR_SIGNALING_PATHWAY	hsa03320	Negative	Negative	Negative	Negative
KEGG_BASE_EXCISION_REPAIR	hsa03410	Negative	Negative	Negative	Negative
KEGG_NUCLEOTIDE_EXCISION_REPAIR	hsa03420	Negative	Negative	Negative	Negative
KEGG_MISMATCH_REPAIR	hsa03430	Negative	Negative	Negative	Negative
KEGG_HOMOLOGOUS_RECOMBINATION	hsa03440	Negative	Negative	Negative	Negative
KEGG_NON_HOMOLOGOUS_END_JOINING	hsa03450	Negative	Negative	Negative	Negative
KEGG_FANCONI_ANEMIA_PATHWAY	hsa03460	Negative	Negative	Negative	Negative
KEGG_MAPK_SIGNALING_PATHWAY	hsa04010	Positive	Negative	Negative	Positive
KEGG_ERBB_SIGNALING_PATHWAY	hsa04012	Negative	Negative	Negative	Negative
KEGG_RAS_SIGNALING_PATHWAY	hsa04014	Negative	Negative	Negative	Positive
KEGG_RAP1_SIGNALING_PATHWAY	hsa04015	Negative	Negative	Negative	Negative
KEGG_CALCIUM_SIGNALING_PATHWAY	hsa04020	Negative	Negative	Negative	Negative
KEGG_CGMP_PKG_SIGNALING_PATHWAY	hsa04022	Negative	Negative	Negative	Negative
KEGG_CAMP_SIGNALING_PATHWAY	hsa04024	Negative	Negative	Negative	Positive
KEGG_CYTOKINE_CYTOKINE_RECEPTOR_INTERACTION	hsa04060	Negative	Negative	Negative	Negative
KEGG_CHEMOKINE_SIGNALING_PATHWAY	hsa04062	Negative	Negative	Negative	Positive
KEGG_NF_KAPPA_B_SIGNALING_PATHWAY	hsa04064	Negative	Negative	Negative	Positive
KEGG_HIF_1_SIGNALING_PATHWAY	hsa04066	Negative	Negative	Negative	Positive
KEGG_FOXO_SIGNALING_PATHWAY	hsa04068	Negative	Negative	Negative	Negative
KEGG_PHOSPHATIDYLINOSITOL_SIGNALING_SYSTEM	hsa04070	Negative	Negative	Negative	Negative
KEGG_SPHINGOLIPID_SIGNALING_PATHWAY	hsa04071	Positive	Negative	Negative	Positive
KEGG_PHOSPHOLIPASE_D_SIGNALING_PATHWAY	hsa04072	Negative	Negative	Negative	Negative
KEGG_NEUROACTIVE_LIGAND_RECEPTOR_INTERACTION	hsa04080	Negative	Negative	Negative	Negative
KEGG_CELL_CYCLE	hsa04110	Positive	Negative	Negative	Negative
KEGG_OOCYTE_MEIOSIS	hsa04114	Negative	Negative	Positive	Negative
KEGG_P53_SIGNALING_PATHWAY	hsa04115	Positive	Negative	Negative	Negative
KEGG_UBIQUITIN_MEDIATED_PROTEOLYSIS	hsa04120	Negative	Negative	Negative	Negative
KEGG_SULFUR_RELAY_SYSTEM	hsa04122	Negative	Negative	Negative	Negative
KEGG_SNARE_INTERACTIONS_IN_VESICULAR_TRANSPORT	hsa04130	Negative	Negative	Negative	Negative
KEGG_REGULATION_OF_AUTOPHAGY	hsa04140	Negative	Negative	Negative	Negative
KEGG_PROTEIN_PROCESSING_IN_ENDOPLASMIC_RETICULUM	hsa04141	Negative	Negative	Negative	Negative
KEGG_LYSOSOME	hsa04142	Negative	Negative	Negative	Negative
KEGG_ENDOCYTOSIS	hsa04144	Negative	Negative	Negative	Negative
KEGG_PHAGOSOME	hsa04145	Negative	Negative	Negative	Negative
KEGG_PEROXISOME	hsa04146	Negative	Negative	Negative	Negative
KEGG_MTOR_SIGNALING_PATHWAY	hsa04150	Negative	Negative	Negative	Negative
KEGG_PI3K_AKT_SIGNALING_PATHWAY	hsa04151	Positive	Negative	Negative	Positive
KEGG_AMPK_SIGNALING_PATHWAY	hsa04152	Negative	Negative	Negative	Negative
KEGG_APOPTOSIS	hsa04210	Positive	Negative	Negative	Positive
KEGG_LONGEVITY_REGULATING_PATHWAY	hsa04211	Positive	Negative	Negative	Positive
KEGG_LONGEVITY_REGULATING_PATHWAY_MULTIPLE_SPECIES	hsa04213	Negative	Negative	Negative	Negative
KEGG_APOPTOSIS_MULTIPLE_SPECIES	hsa04215	Negative	Negative	Negative	Negative
KEGG_CARDIAC_MUSCLE_CONTRACTION	hsa04260	Negative	Negative	Negative	Negative
KEGG_ADRENERGIC_SIGNALING_IN_CARDIOMYOCYTES	hsa04261	Negative	Negative	Negative	Negative
KEGG_VASCULAR_SMOOTH_MUSCLE_CONTRACTION	hsa04270	Negative	Negative	Negative	Negative
KEGG_WNT_SIGNALING_PATHWAY	hsa04310	Positive	Negative	Negative	Negative
KEGG_DORSO_VENTRAL_AXIS_FORMATION	hsa04320	Negative	Negative	Negative	Negative
KEGG_NOTCH_SIGNALING_PATHWAY	hsa04330	Negative	Negative	Negative	Negative
KEGG_HEDGEHOG_SIGNALING_PATHWAY	hsa04340	Negative	Negative	Negative	Negative
KEGG_TGF_BETA_SIGNALING_PATHWAY	hsa04350	Negative	Negative	Negative	Negative
KEGG_AXON_GUIDANCE	hsa04360	Negative	Negative	Negative	Negative
KEGG_VEGF_SIGNALING_PATHWAY	hsa04370	Negative	Negative	Negative	Negative
KEGG_OSTEOCLAST_DIFFERENTIATION	hsa04380	Negative	Negative	Negative	Positive
KEGG_HIPPO_SIGNALING_PATHWAY	hsa04390	Negative	Negative	Negative	Negative
KEGG_FOCAL_ADHESION	hsa04510	Negative	Negative	Negative	Negative
KEGG_ECM_RECEPTOR_INTERACTION	hsa04512	Negative	Negative	Negative	Negative
KEGG_CELL_ADHESION_MOLECULES_CAMS	hsa04514	Negative	Negative	Negative	Negative
KEGG_ADHERENS_JUNCTION	hsa04520	Negative	Negative	Negative	Negative
KEGG_TIGHT_JUNCTION	hsa04530	Negative	Negative	Negative	Negative
KEGG_GAP_JUNCTION	hsa04540	Negative	Negative	Negative	Negative
KEGG_SIGNALING_PATHWAYS_REGULATING_PLURIPOTENCY_OF_STEM_CELLS	hsa04550	Negative	Negative	Negative	Negative
KEGG_COMPLEMENT_AND_COAGULATION_CASCADES	hsa04610	Negative	Negative	Negative	Negative
KEGG_PLATELET_ACTIVATION	hsa04611	Negative	Negative	Negative	Negative
KEGG_ANTIGEN_PROCESSING_AND_PRESENTATION	hsa04612	Negative	Negative	Negative	Negative
KEGG_RENIN_ANGIOTENSIN_SYSTEM	hsa04614	Negative	Negative	Negative	Negative
KEGG_TOLL_LIKE_RECEPTOR_SIGNALING_PATHWAY	hsa04620	Negative	Negative	Negative	Positive
KEGG_NOD_LIKE_RECEPTOR_SIGNALING_PATHWAY	hsa04621	Negative	Negative	Negative	Positive
KEGG_RIG_I_LIKE_RECEPTOR_SIGNALING_PATHWAY	hsa04622	Negative	Negative	Negative	Positive
KEGG_CYTOSOLIC_DNA_SENSING_PATHWAY	hsa04623	Negative	Negative	Negative	Positive
KEGG_JAK_STAT_SIGNALING_PATHWAY	hsa04630	Negative	Negative	Negative	Negative
KEGG_HEMATOPOIETIC_CELL_LINEAGE	hsa04640	Negative	Negative	Negative	Negative
KEGG_NATURAL_KILLER_CELL_MEDIATED_CYTOTOXICITY	hsa04650	Negative	Negative	Negative	Negative
KEGG_T_CELL_RECEPTOR_SIGNALING_PATHWAY	hsa04660	Negative	Negative	Negative	Positive
KEGG_B_CELL_RECEPTOR_SIGNALING_PATHWAY	hsa04662	Negative	Negative	Negative	Positive
KEGG_FC_EPSILON_RI_SIGNALING_PATHWAY	hsa04664	Negative	Negative	Negative	Negative
KEGG_FC_GAMMA_R_MEDIATED_PHAGOCYTOSIS	hsa04666	Negative	Negative	Negative	Negative
KEGG_TNF_SIGNALING_PATHWAY	hsa04668	Negative	Negative	Negative	Positive
KEGG_LEUKOCYTE_TRANSENDOTHELIAL_MIGRATION	hsa04670	Negative	Negative	Negative	Negative
KEGG_INTESTINAL_IMMUNE_NETWORK_FOR_IGA_PRODUCTION	hsa04672	Negative	Negative	Negative	Negative
KEGG_CIRCADIAN_RHYTHM	hsa04710	Negative	Negative	Negative	Negative
KEGG_CIRCADIAN_ENTRAINMENT	hsa04713	Negative	Negative	Negative	Negative
KEGG_LONG_TERM_POTENTIATION	hsa04720	Negative	Negative	Negative	Negative
KEGG_SYNAPTIC_VESICLE_CYCLE	hsa04721	Negative	Negative	Negative	Negative
KEGG_NEUROTROPHIN_SIGNALING_PATHWAY	hsa04722	Positive	Negative	Negative	Positive
KEGG_RETROGRADE_ENDOCANNABINOID_SIGNALING	hsa04723	Negative	Negative	Negative	Negative
KEGG_GLUTAMATERGIC_SYNAPSE	hsa04724	Negative	Negative	Negative	Negative
KEGG_CHOLINERGIC_SYNAPSE	hsa04725	Negative	Negative	Negative	Negative
KEGG_SEROTONERGIC_SYNAPSE	hsa04726	Negative	Negative	Negative	Negative
KEGG_GABAERGIC_SYNAPSE	hsa04727	Negative	Negative	Negative	Negative
KEGG_DOPAMINERGIC_SYNAPSE	hsa04728	Negative	Negative	Negative	Negative
KEGG_LONG_TERM_DEPRESSION	hsa04730	Negative	Negative	Negative	Negative
KEGG_OLFACTORY_TRANSDUCTION	hsa04740	Negative	Negative	Negative	Negative
KEGG_TASTE_TRANSDUCTION	hsa04742	Negative	Negative	Negative	Negative
KEGG_PHOTOTRANSDUCTION	hsa04744	Negative	Negative	Negative	Negative
KEGG_INFLAMMATORY_MEDIATOR_REGULATION_OF_TRP_CHANNELS	hsa04750	Negative	Negative	Negative	Negative
KEGG_REGULATION_OF_ACTIN_CYTOSKELETON	hsa04810	Negative	Negative	Negative	Negative
KEGG_INSULIN_SIGNALING_PATHWAY	hsa04910	Negative	Negative	Negative	Negative
KEGG_INSULIN_SECRETION	hsa04911	Negative	Negative	Negative	Negative
KEGG_GNRH_SIGNALING_PATHWAY	hsa04912	Negative	Negative	Negative	Negative
KEGG_OVARIAN_STEROIDOGENESIS	hsa04913	Negative	Negative	Negative	Negative
KEGG_PROGESTERONE_MEDIATED_OOCYTE_MATURATION	hsa04914	Negative	Negative	Negative	Negative
KEGG_ESTROGEN_SIGNALING_PATHWAY	hsa04915	Negative	Positive	Negative	Negative
KEGG_MELANOGENESIS	hsa04916	Negative	Negative	Negative	Negative
KEGG_PROLACTIN_SIGNALING_PATHWAY	hsa04917	Negative	Positive	Negative	Positive
KEGG_THYROID_HORMONE_SYNTHESIS	hsa04918	Negative	Negative	Negative	Negative
KEGG_THYROID_HORMONE_SIGNALING_PATHWAY	hsa04919	Positive	Positive	Negative	Negative
KEGG_ADIPOCYTOKINE_SIGNALING_PATHWAY	hsa04920	Negative	Negative	Negative	Positive
KEGG_OXYTOCIN_SIGNALING_PATHWAY	hsa04921	Negative	Negative	Negative	Negative
KEGG_GLUCAGON_SIGNALING_PATHWAY	hsa04922	Negative	Negative	Negative	Negative
KEGG_REGULATION_OF_LIPOLYSIS_IN_ADIPOCYTES	hsa04923	Negative	Negative	Negative	Negative
KEGG_RENIN_SECRETION	hsa04924	Negative	Negative	Negative	Negative
KEGG_ALDOSTERONE_SYNTHESIS_AND_SECRETION	hsa04925	Negative	Negative	Negative	Negative
KEGG_TYPE_II_DIABETES_MELLITUS	hsa04930	Negative	Negative	Negative	Negative
KEGG_INSULIN_RESISTANCE	hsa04931	Negative	Negative	Negative	Positive
KEGG_NON_ALCOHOLIC_FATTY_LIVER_DISEASE_NAFLD	hsa04932	Negative	Negative	Negative	Positive
KEGG_AGE_RAGE_SIGNALING_PATHWAY_IN_DIABETIC_COMPLICATIONS	hsa04933	Negative	Negative	Negative	Positive
KEGG_TYPE_I_DIABETES_MELLITUS	hsa04940	Negative	Negative	Negative	Negative
KEGG_MATURITY_ONSET_DIABETES_OF_THE_YOUNG	hsa04950	Negative	Negative	Negative	Negative
KEGG_ALDOSTERONE_REGULATED_SODIUM_REABSORPTION	hsa04960	Negative	Negative	Negative	Negative
KEGG_ENDOCRINE_AND_OTHER_FACTOR_REGULATED_CALCIUM_REABSORPTION	hsa04961	Negative	Positive	Negative	Negative
KEGG_VASOPRESSIN_REGULATED_WATER_REABSORPTION	hsa04962	Negative	Negative	Negative	Negative
KEGG_PROXIMAL_TUBULE_BICARBONATE_RECLAMATION	hsa04964	Negative	Negative	Negative	Negative
KEGG_COLLECTING_DUCT_ACID_SECRETION	hsa04966	Negative	Negative	Negative	Negative
KEGG_SALIVARY_SECRETION	hsa04970	Negative	Negative	Negative	Negative
KEGG_GASTRIC_ACID_SECRETION	hsa04971	Negative	Negative	Negative	Negative
KEGG_PANCREATIC_SECRETION	hsa04972	Negative	Negative	Negative	Negative
KEGG_CARBOHYDRATE_DIGESTION_AND_ABSORPTION	hsa04973	Negative	Negative	Negative	Negative
KEGG_PROTEIN_DIGESTION_AND_ABSORPTION	hsa04974	Negative	Negative	Negative	Negative
KEGG_FAT_DIGESTION_AND_ABSORPTION	hsa04975	Negative	Negative	Negative	Negative
KEGG_BILE_SECRETION	hsa04976	Negative	Negative	Negative	Negative
KEGG_VITAMIN_DIGESTION_AND_ABSORPTION	hsa04977	Negative	Negative	Negative	Negative
KEGG_MINERAL_ABSORPTION	hsa04978	Negative	Negative	Negative	Negative
KEGG_ALZHEIMER_S_DISEASE	hsa05010	Negative	Negative	Negative	Negative
KEGG_PARKINSON_S_DISEASE	hsa05012	Negative	Negative	Negative	Negative
KEGG_AMYOTROPHIC_LATERAL_SCLEROSIS_ALS	hsa05014	Positive	Negative	Negative	Negative
KEGG_HUNTINGTON_S_DISEASE	hsa05016	Positive	Negative	Negative	Negative
KEGG_PRION_DISEASES	hsa05020	Negative	Negative	Negative	Negative
KEGG_COCAINE_ADDICTION	hsa05030	Negative	Negative	Negative	Positive
KEGG_AMPHETAMINE_ADDICTION	hsa05031	Negative	Negative	Negative	Negative
KEGG_MORPHINE_ADDICTION	hsa05032	Negative	Negative	Negative	Negative
KEGG_NICOTINE_ADDICTION	hsa05033	Negative	Negative	Negative	Negative
KEGG_ALCOHOLISM	hsa05034	Negative	Negative	Negative	Negative
KEGG_BACTERIAL_INVASION_OF_EPITHELIAL_CELLS	hsa05100	Negative	Negative	Negative	Negative
KEGG_VIBRIO_CHOLERAE_INFECTION	hsa05110	Negative	Negative	Negative	Negative
KEGG_EPITHELIAL_CELL_SIGNALING_IN_HELICOBACTER_PYLORI_INFECTION	hsa05120	Negative	Negative	Negative	Positive
KEGG_PATHOGENIC_ESCHERICHIA_COLI_INFECTION	hsa05130	Negative	Negative	Negative	Negative
KEGG_SHIGELLOSIS	hsa05131	Negative	Negative	Negative	Positive
KEGG_SALMONELLA_INFECTION	hsa05132	Negative	Negative	Negative	Positive
KEGG_PERTUSSIS	hsa05133	Negative	Negative	Negative	Positive
KEGG_LEGIONELLOSIS	hsa05134	Negative	Negative	Negative	Positive
KEGG_LEISHMANIASIS	hsa05140	Negative	Negative	Negative	Positive
KEGG_CHAGAS_DISEASE_AMERICAN_TRYPANOSOMIASIS	hsa05142	Negative	Negative	Negative	Positive
KEGG_AFRICAN_TRYPANOSOMIASIS	hsa05143	Negative	Negative	Negative	Negative
KEGG_MALARIA	hsa05144	Negative	Negative	Negative	Negative
KEGG_TOXOPLASMOSIS	hsa05145	Negative	Negative	Negative	Positive
KEGG_AMOEBIASIS	hsa05146	Negative	Negative	Negative	Positive
KEGG_STAPHYLOCOCCUS_AUREUS_INFECTION	hsa05150	Negative	Negative	Negative	Negative
KEGG_TUBERCULOSIS	hsa05152	Negative	Negative	Negative	Positive
KEGG_HEPATITIS_C	hsa05160	Positive	Negative	Negative	Positive
KEGG_HEPATITIS_B	hsa05161	Positive	Negative	Negative	Positive
KEGG_MEASLES	hsa05162	Positive	Negative	Negative	Positive
KEGG_INFLUENZA_A	hsa05164	Negative	Negative	Negative	Positive
KEGG_HTLV_I_INFECTION	hsa05166	Positive	Negative	Negative	Positive
KEGG_HERPES_SIMPLEX_INFECTION	hsa05168	Positive	Negative	Negative	Positive
KEGG_EPSTEIN_BARR_VIRUS_INFECTION	hsa05169	Positive	Negative	Negative	Positive
KEGG_PATHWAYS_IN_CANCER	hsa05200	Positive	Negative	Positive	Positive
KEGG_TRANSCRIPTIONAL_MISREGULATION_IN_CANCER	hsa05202	Positive	Negative	Negative	Positive
KEGG_VIRAL_CARCINOGENESIS	hsa05203	Positive	Negative	Negative	Positive
KEGG_CHEMICAL_CARCINOGENESIS	hsa05204	Negative	Negative	Negative	Negative
KEGG_PROTEOGLYCANS_IN_CANCER	hsa05205	Positive	Positive	Negative	Negative
KEGG_MICRORNAS_IN_CANCER	hsa05206	Positive	Negative	Negative	Positive
KEGG_COLORECTAL_CANCER	hsa05210	Positive	Negative	Negative	Negative
KEGG_RENAL_CELL_CARCINOMA	hsa05211	Negative	Negative	Negative	Negative
KEGG_PANCREATIC_CANCER	hsa05212	Positive	Negative	Negative	Positive
KEGG_ENDOMETRIAL_CANCER	hsa05213	Positive	Negative	Negative	Negative
KEGG_GLIOMA	hsa05214	Positive	Negative	Negative	Negative
KEGG_PROSTATE_CANCER	hsa05215	Positive	Negative	Positive	Positive
KEGG_THYROID_CANCER	hsa05216	Positive	Negative	Negative	Negative
KEGG_BASAL_CELL_CARCINOMA	hsa05217	Positive	Negative	Negative	Negative
KEGG_MELANOMA	hsa05218	Positive	Negative	Negative	Negative
KEGG_BLADDER_CANCER	hsa05219	Positive	Negative	Negative	Negative
KEGG_CHRONIC_MYELOID_LEUKEMIA	hsa05220	Positive	Negative	Negative	Positive
KEGG_ACUTE_MYELOID_LEUKEMIA	hsa05221	Negative	Negative	Negative	Positive
KEGG_SMALL_CELL_LUNG_CANCER	hsa05222	Positive	Negative	Negative	Positive
KEGG_NON_SMALL_CELL_LUNG_CANCER	hsa05223	Positive	Negative	Negative	Negative
KEGG_CENTRAL_CARBON_METABOLISM_IN_CANCER	hsa05230	Positive	Negative	Negative	Negative
KEGG_CHOLINE_METABOLISM_IN_CANCER	hsa05231	Negative	Negative	Negative	Negative
KEGG_ASTHMA	hsa05310	Negative	Negative	Negative	Negative
KEGG_AUTOIMMUNE_THYROID_DISEASE	hsa05320	Negative	Negative	Negative	Negative
KEGG_INFLAMMATORY_BOWEL_DISEASE_IBD	hsa05321	Negative	Negative	Negative	Positive
KEGG_SYSTEMIC_LUPUS_ERYTHEMATOSUS	hsa05322	Negative	Negative	Negative	Negative
KEGG_RHEUMATOID_ARTHRITIS	hsa05323	Negative	Negative	Negative	Negative
KEGG_ALLOGRAFT_REJECTION	hsa05330	Negative	Negative	Negative	Negative
KEGG_GRAFT_VERSUS_HOST_DISEASE	hsa05332	Negative	Negative	Negative	Negative
KEGG_PRIMARY_IMMUNODEFICIENCY	hsa05340	Negative	Negative	Negative	Negative
KEGG_HYPERTROPHIC_CARDIOMYOPATHY_HCM	hsa05410	Negative	Negative	Negative	Negative
KEGG_ARRHYTHMOGENIC_RIGHT_VENTRICULAR_CARDIOMYOPATHY_ARVC	hsa05412	Negative	Negative	Negative	Negative
KEGG_DILATED_CARDIOMYOPATHY	hsa05414	Negative	Negative	Negative	Negative
KEGG_VIRAL_MYOCARDITIS	hsa05416	Negative	Negative	Negative	Negative
REACTOME_2_LTR_CIRCLE_FORMATION	R-HSA-164843	Negative	Negative	Negative	Negative
REACTOME_5_PHOSPHORIBOSE_1_DIPHOSPHATE_BIOSYNTHESIS	R-HSA-73843	Negative	Negative	Negative	Negative
REACTOME_A_TETRASACCHARIDE_LINKER_SEQUENCE_IS_REQUIRED_FOR_GAG_SYNTHESIS	R-HSA-1971475	Negative	Negative	Negative	Negative
REACTOME_ABC_TRANSPORTER_DISORDERS	R-HSA-5619084	Negative	Negative	Negative	Negative
REACTOME_ABC_TRANSPORTERS_IN_LIPID_HOMEOSTASIS	R-HSA-1369062	Negative	Negative	Negative	Negative
REACTOME_ABC_FAMILY_PROTEINS_MEDIATED_TRANSPORT	R-HSA-382556	Negative	Negative	Negative	Negative
REACTOME_ADP_SIGNALLING_THROUGH_P2Y_PURINOCEPTOR_1	R-HSA-418592	Negative	Negative	Negative	Negative
REACTOME_ADP_SIGNALLING_THROUGH_P2Y_PURINOCEPTOR_12	R-HSA-392170	Negative	Negative	Negative	Negative
REACTOME_AKT_PHOSPHORYLATES_TARGETS_IN_THE_CYTOSOL	R-HSA-198323	Negative	Negative	Negative	Negative
REACTOME_AKT_PHOSPHORYLATES_TARGETS_IN_THE_NUCLEUS	R-HSA-198693	Negative	Negative	Negative	Negative
REACTOME_AKT_MEDIATED_INACTIVATION_OF_FOXO1A	R-HSA-211163	Negative	Negative	Negative	Negative
REACTOME_ALKBH2_MEDIATED_REVERSAL_OF_ALKYLATION_DAMAGE	R-HSA-112122	Negative	Negative	Negative	Negative
REACTOME_ALKBH3_MEDIATED_REVERSAL_OF_ALKYLATION_DAMAGE	R-HSA-112126	Negative	Negative	Negative	Negative
REACTOME_AMER1_MUTANTS_DESTABILIZE_THE_DESTRUCTION_COMPLEX	R-HSA-4839748	Negative	Negative	Negative	Negative
REACTOME_AMPK_INHIBITS_CHREBP_TRANSCRIPTIONAL_ACTIVATION_ACTIVITY	R-HSA-163680	Negative	Negative	Negative	Negative
REACTOME_APC_TRUNCATION_MUTANTS_ARE_NOT_K63_POLYUBIQUITINATED	R-HSA-5467333	Negative	Negative	Negative	Negative
REACTOME_APC_TRUNCATION_MUTANTS_HAVE_IMPAIRED_AXIN_BINDING	R-HSA-5467337	Negative	Negative	Negative	Negative
REACTOME_APC_CDC20_MEDIATED_DEGRADATION_OF_NEK2A	R-HSA-179409	Negative	Negative	Negative	Negative
REACTOME_APC_C_MEDIATED_DEGRADATION_OF_CELL_CYCLE_PROTEINS	R-HSA-174143	Negative	Negative	Negative	Negative
REACTOME_APC_C_CDC20_MEDIATED_DEGRADATION_OF_CYCLIN_B	R-HSA-174048	Negative	Negative	Negative	Negative
REACTOME_APC_C_CDC20_MEDIATED_DEGRADATION_OF_SECURIN	R-HSA-174154	Negative	Negative	Negative	Negative
REACTOME_APC_C_CDC20_MEDIATED_DEGRADATION_OF_MITOTIC_PROTEINS	R-HSA-176409	Negative	Negative	Negative	Negative
REACTOME_APC_C_CDH1_MEDIATED_DEGRADATION_OF_CDC20_AND_OTHER_APC_C_CDH1_TARGETED_PROTEINS_IN_LATE_MITOSIS_EARLY_G1	R-HSA-174178	Negative	Negative	Negative	Negative
REACTOME_APC_CDC20_MEDIATED_DEGRADATION_OF_CELL_CYCLE_PROTEINS_PRIOR_TO_SATISFATION_OF_THE_CELL_CYCLE_CHECKPOINT	R-HSA-179419	Negative	Negative	Negative	Negative
REACTOME_APEX1_INDEPENDENT_RESOLUTION_OF_AP_SITES_VIA_THE_SINGLE_NUCLEOTIDE_REPLACEMENT_PATHWAY	R-HSA-5649702	Negative	Negative	Negative	Negative
REACTOME_APOBEC3G_MEDIATED_RESISTANCE_TO_HIV_1_INFECTION	R-HSA-180689	Negative	Negative	Negative	Negative
REACTOME_ARL13B_MEDIATED_CILIARY_TRAFFICKING_OF_INPP5E	R-HSA-5624958	Negative	Negative	Negative	Negative
REACTOME_ARMS_MEDIATED_ACTIVATION	R-HSA-170984	Negative	Negative	Negative	Negative
REACTOME_ATF4_ACTIVATES_GENES	R-HSA-380994	Negative	Negative	Negative	Negative
REACTOME_ATF6_ALPHA_ACTIVATES_CHAPERONE_GENES	R-HSA-381183	Negative	Negative	Negative	Negative
REACTOME_ATF6_ALPHA_ACTIVATES_CHAPERONES	R-HSA-381033	Negative	Negative	Negative	Negative
REACTOME_ATP_SENSITIVE_POTASSIUM_CHANNELS	R-HSA-1296025	Negative	Negative	Negative	Negative
REACTOME_AUF1_HNRNP_D0_BINDS_AND_DESTABILIZES_MRNA	R-HSA-450408	Negative	Negative	Negative	Negative
REACTOME_AURKA_ACTIVATION_BY_TPX2	R-HSA-8854518	Negative	Negative	Negative	Negative
REACTOME_AXIN_MISSENSE_MUTANTS_DESTABILIZE_THE_DESTRUCTION_COMPLEX	R-HSA-5467340	Negative	Negative	Negative	Negative
REACTOME_AXIN_MUTANTS_DESTABILIZE_THE_DESTRUCTION_COMPLEX_ACTIVATING_WNT_SIGNALING	R-HSA-4839735	Negative	Negative	Negative	Negative
REACTOME_ABACAVIR_METABOLISM	R-HSA-2161541	Negative	Negative	Negative	Negative
REACTOME_ABACAVIR_TRANSMEMBRANE_TRANSPORT	R-HSA-2161517	Negative	Negative	Negative	Negative
REACTOME_ABACAVIR_TRANSPORT_AND_METABOLISM	R-HSA-2161522	Negative	Negative	Negative	Negative
REACTOME_ABASIC_SUGAR_PHOSPHATE_REMOVAL_VIA_THE_SINGLE_NUCLEOTIDE_REPLACEMENT_PATHWAY	R-HSA-73930	Negative	Negative	Negative	Negative
REACTOME_ABNORMAL_CONVERSION_OF_2_OXOGLUTARATE_TO_2_HYDROXYGLUTARATE	R-HSA-2978092	Negative	Negative	Negative	Negative
REACTOME_ABORTIVE_ELONGATION_OF_HIV_1_TRANSCRIPT_IN_THE_ABSENCE_OF_TAT	R-HSA-167242	Negative	Negative	Negative	Negative
REACTOME_ACETYLATION	R-HSA-156582	Negative	Negative	Negative	Negative
REACTOME_ACETYLCHOLINE_BINDING_AND_DOWNSTREAM_EVENTS	R-HSA-181431	Negative	Negative	Negative	Negative
REACTOME_ACETYLCHOLINE_NEUROTRANSMITTER_RELEASE_CYCLE	R-HSA-264642	Negative	Negative	Negative	Negative
REACTOME_ACETYLCHOLINE_REGULATES_INSULIN_SECRETION	R-HSA-399997	Negative	Negative	Negative	Negative
REACTOME_ACROSOME_REACTION	R-HSA-1300645	Negative	Negative	Negative	Negative
REACTOME_ACTIVATED_NOTCH1_TRANSMITS_SIGNAL_TO_THE_NUCLEUS	R-HSA-2122948	Negative	Negative	Negative	Negative
REACTOME_ACTIVATED_PKN1_STIMULATES_TRANSCRIPTION_OF_AR_ANDROGEN_RECEPTOR_REGULATED_GENES_KLK2_AND_KLK3	R-HSA-5625886	Negative	Negative	Positive	Negative
REACTOME_ACTIVATED_TLR4_SIGNALLING	R-HSA-166054	Negative	Negative	Negative	Positive
REACTOME_ACTIVATED_POINT_MUTANTS_OF_FGFR2	R-HSA-2033519	Negative	Negative	Negative	Negative
REACTOME_ACTIVATION_AND_OLIGOMERIZATION_OF_BAK_PROTEIN	R-HSA-111452	Negative	Negative	Negative	Negative
REACTOME_ACTIVATION_OF_AKT2	R-HSA-165158	Negative	Negative	Negative	Negative
REACTOME_ACTIVATION_OF_AMPA_RECEPTORS	R-HSA-399710	Negative	Negative	Negative	Negative
REACTOME_ACTIVATION_OF_APC_C_AND_APC_C_CDC20_MEDIATED_DEGRADATION_OF_MITOTIC_PROTEINS	R-HSA-176814	Negative	Negative	Negative	Negative
REACTOME_ACTIVATION_OF_ATR_IN_RESPONSE_TO_REPLICATION_STRESS	R-HSA-176187	Negative	Negative	Negative	Negative
REACTOME_ACTIVATION_OF_BAD_AND_TRANSLOCATION_TO_MITOCHONDRIA	R-HSA-111447	Negative	Negative	Negative	Negative
REACTOME_ACTIVATION_OF_BH3_ONLY_PROTEINS	R-HSA-114452	Positive	Negative	Negative	Negative
REACTOME_ACTIVATION_OF_BIM_AND_TRANSLOCATION_TO_MITOCHONDRIA	R-HSA-111446	Negative	Negative	Negative	Negative
REACTOME_ACTIVATION_OF_BMF_AND_TRANSLOCATION_TO_MITOCHONDRIA	R-HSA-139910	Negative	Negative	Negative	Negative
REACTOME_ACTIVATION_OF_C3_AND_C5	R-HSA-174577	Negative	Negative	Negative	Negative
REACTOME_ACTIVATION_OF_CA_PERMEABLE_KAINATE_RECEPTOR	R-HSA-451308	Negative	Negative	Negative	Negative
REACTOME_ACTIVATION_OF_CAMK_IV	R-HSA-442745	Negative	Negative	Negative	Negative
REACTOME_ACTIVATION_OF_DNA_FRAGMENTATION_FACTOR	R-HSA-211227	Negative	Negative	Negative	Negative
REACTOME_ACTIVATION_OF_G_PROTEIN_GATED_POTASSIUM_CHANNELS	R-HSA-1296041	Negative	Negative	Negative	Negative
REACTOME_ACTIVATION_OF_GABAB_RECEPTORS	R-HSA-991365	Negative	Negative	Negative	Negative
REACTOME_ACTIVATION_OF_HOX_GENES_DURING_DIFFERENTIATION	R-HSA-5619507	Negative	Negative	Negative	Negative
REACTOME_ACTIVATION_OF_IRF3_IRF7_MEDIATED_BY_TBK1_IKK_EPSILON	R-HSA-936964	Negative	Negative	Negative	Negative
REACTOME_ACTIVATION_OF_KAINATE_RECEPTORS_UPON_GLUTAMATE_BINDING	R-HSA-451326	Negative	Negative	Negative	Negative
REACTOME_ACTIVATION_OF_MATRIX_METALLOPROTEINASES	R-HSA-1592389	Negative	Negative	Negative	Negative
REACTOME_ACTIVATION_OF_NF_KAPPAB_IN_B_CELLS	R-HSA-1169091	Negative	Negative	Negative	Positive
REACTOME_ACTIVATION_OF_NIMA_KINASES_NEK9_NEK6_NEK7	R-HSA-2980767	Negative	Negative	Negative	Negative
REACTOME_ACTIVATION_OF_NMDA_RECEPTOR_UPON_GLUTAMATE_BINDING_AND_POSTSYNAPTIC_EVENTS	R-HSA-442755	Negative	Negative	Negative	Negative
REACTOME_ACTIVATION_OF_NOXA_AND_TRANSLOCATION_TO_MITOCHONDRIA	R-HSA-111448	Positive	Negative	Negative	Negative
REACTOME_ACTIVATION_OF_NA_PERMEABLE_KAINATE_RECEPTORS	R-HSA-451307	Negative	Negative	Negative	Negative
REACTOME_ACTIVATION_OF_NICOTINIC_ACETYLCHOLINE_RECEPTORS	R-HSA-629602	Negative	Negative	Negative	Negative
REACTOME_ACTIVATION_OF_PPARGC1A_PGC_1ALPHA_BY_PHOSPHORYLATION	R-HSA-2151209	Negative	Negative	Negative	Negative
REACTOME_ACTIVATION_OF_PUMA_AND_TRANSLOCATION_TO_MITOCHONDRIA	R-HSA-139915	Positive	Negative	Negative	Negative
REACTOME_ACTIVATION_OF_RAS_IN_B_CELLS	R-HSA-1169092	Negative	Negative	Negative	Negative
REACTOME_ACTIVATION_OF_RAC	R-HSA-428540	Negative	Negative	Negative	Negative
REACTOME_ACTIVATION_OF_SMO	R-HSA-5635838	Negative	Negative	Negative	Negative
REACTOME_ACTIVATION_OF_TRKA_RECEPTORS	R-HSA-187015	Negative	Negative	Negative	Negative
REACTOME_ACTIVATION_OF_ANTERIOR_HOX_GENES_IN_HINDBRAIN_DEVELOPMENT_DURING_EARLY_EMBRYOGENESIS	R-HSA-5617472	Negative	Negative	Negative	Negative
REACTOME_ACTIVATION_OF_CASPASES_THROUGH_APOPTOSOME_MEDIATED_CLEAVAGE	R-HSA-111459	Negative	Negative	Negative	Negative
REACTOME_ACTIVATION_OF_GENE_EXPRESSION_BY_SREBF_SREBP	R-HSA-2426168	Negative	Negative	Negative	Negative
REACTOME_ACTIVATION_OF_THE_AP_1_FAMILY_OF_TRANSCRIPTION_FACTORS	R-HSA-450341	Negative	Negative	Negative	Negative
REACTOME_ACTIVATION_OF_THE_MRNA_UPON_BINDING_OF_THE_CAP_BINDING_COMPLEX_AND_EIFS_AND_SUBSEQUENT_BINDING_TO_43S	R-HSA-72662	Negative	Negative	Negative	Negative
REACTOME_ACTIVATION_OF_THE_PHOTOTRANSDUCTION_CASCADE	R-HSA-2485179	Negative	Negative	Negative	Negative
REACTOME_ACTIVATION_OF_THE_PRE_REPLICATIVE_COMPLEX	R-HSA-68962	Negative	Negative	Negative	Negative
REACTOME_ACTIVATION_MYRISTOLYATION_OF_BID_AND_TRANSLOCATION_TO_MITOCHONDRIA	R-HSA-75108	Negative	Negative	Negative	Negative
REACTOME_ACTIVATION_TRANSLOCATION_AND_OLIGOMERIZATION_OF_BAX	R-HSA-114294	Negative	Negative	Negative	Negative
REACTOME_ACYL_CHAIN_REMODELING_OF_CL	R-HSA-1482798	Negative	Negative	Negative	Negative
REACTOME_ACYL_CHAIN_REMODELING_OF_DAG_AND_TAG	R-HSA-1482883	Negative	Negative	Negative	Negative
REACTOME_ACYL_CHAIN_REMODELLING_OF_PC	R-HSA-1482788	Negative	Negative	Negative	Negative
REACTOME_ACYL_CHAIN_REMODELLING_OF_PE	R-HSA-1482839	Negative	Negative	Negative	Negative
REACTOME_ACYL_CHAIN_REMODELLING_OF_PG	R-HSA-1482925	Negative	Negative	Negative	Negative
REACTOME_ACYL_CHAIN_REMODELLING_OF_PI	R-HSA-1482922	Negative	Negative	Negative	Negative
REACTOME_ACYL_CHAIN_REMODELLING_OF_PS	R-HSA-1482801	Negative	Negative	Negative	Negative
REACTOME_ADAPTIVE_IMMUNE_SYSTEM	R-HSA-1280218	Negative	Negative	Negative	Positive
REACTOME_ADENOSINE_P1_RECEPTORS	R-HSA-417973	Negative	Negative	Negative	Negative
REACTOME_ADENYLATE_CYCLASE_ACTIVATING_PATHWAY	R-HSA-170660	Negative	Negative	Negative	Negative
REACTOME_ADENYLATE_CYCLASE_INHIBITORY_PATHWAY	R-HSA-170670	Negative	Negative	Negative	Negative
REACTOME_ADHERENS_JUNCTIONS_INTERACTIONS	R-HSA-418990	Negative	Negative	Negative	Negative
REACTOME_ADRENALINE_SIGNALLING_THROUGH_ALPHA_2_ADRENERGIC_RECEPTOR	R-HSA-392023	Negative	Negative	Negative	Negative
REACTOME_ADRENALINE_NORADRENALINE_INHIBITS_INSULIN_SECRETION	R-HSA-400042	Negative	Negative	Negative	Negative
REACTOME_ADRENOCEPTORS	R-HSA-390696	Negative	Negative	Negative	Negative
REACTOME_ADVANCED_GLYCOSYLATION_ENDPRODUCT_RECEPTOR_SIGNALING	R-HSA-879415	Negative	Negative	Negative	Negative
REACTOME_AFLATOXIN_ACTIVATION_AND_DETOXIFICATION	R-HSA-5423646	Negative	Negative	Negative	Negative
REACTOME_AGMATINE_BIOSYNTHESIS	R-HSA-351143	Negative	Negative	Negative	Negative
REACTOME_ALPHA_DEFENSINS	R-HSA-1462054	Negative	Negative	Negative	Negative
REACTOME_ALPHA_OXIDATION_OF_PHYTANATE	R-HSA-389599	Negative	Negative	Negative	Negative
REACTOME_ALTERNATIVE_COMPLEMENT_ACTIVATION	R-HSA-173736	Negative	Negative	Negative	Negative
REACTOME_AMINE_OXIDASE_REACTIONS	R-HSA-140179	Negative	Negative	Negative	Negative
REACTOME_AMINE_LIGAND_BINDING_RECEPTORS	R-HSA-375280	Negative	Negative	Negative	Negative
REACTOME_AMINE_DERIVED_HORMONES	R-HSA-209776	Negative	Negative	Negative	Negative
REACTOME_AMINO_ACID_CONJUGATION	R-HSA-156587	Negative	Negative	Negative	Negative
REACTOME_AMINO_ACID_SYNTHESIS_AND_INTERCONVERSION_TRANSAMINATION	R-HSA-70614	Negative	Negative	Negative	Negative
REACTOME_AMINO_ACID_TRANSPORT_ACROSS_THE_PLASMA_MEMBRANE	R-HSA-352230	Negative	Negative	Negative	Negative
REACTOME_AMPLIFICATION_OF_SIGNAL_FROM_UNATTACHED_KINETOCHORES_VIA_A_MAD2_INHIBITORY_SIGNAL	R-HSA-141444	Negative	Negative	Negative	Negative
REACTOME_AMPLIFICATION_OF_SIGNAL_FROM_THE_KINETOCHORES	R-HSA-141424	Negative	Negative	Negative	Negative
REACTOME_AMYLOID_FIBER_FORMATION	R-HSA-977225	Negative	Negative	Negative	Negative
REACTOME_ANCHORING_FIBRIL_FORMATION	R-HSA-2214320	Negative	Negative	Negative	Negative
REACTOME_ANCHORING_OF_THE_BASAL_BODY_TO_THE_PLASMA_MEMBRANE	R-HSA-5620912	Negative	Negative	Negative	Negative
REACTOME_ANDROGEN_BIOSYNTHESIS	R-HSA-193048	Negative	Negative	Negative	Negative
REACTOME_ANTAGONISM_OF_ACTIVIN_BY_FOLLISTATIN	R-HSA-2473224	Negative	Negative	Negative	Negative
REACTOME_ANTIGEN_PRESENTATION_FOLDING_ASSEMBLY_AND_PEPTIDE_LOADING_OF_CLASS_I_MHC	R-HSA-983170	Negative	Negative	Negative	Negative
REACTOME_ANTIGEN_ACTIVATES_B_CELL_RECEPTOR_BCR_LEADING_TO_GENERATION_OF_SECOND_MESSENGERS	R-HSA-983695	Negative	Negative	Negative	Negative
REACTOME_ANTIGEN_PROCESSING_CROSS_PRESENTATION	R-HSA-1236975	Negative	Negative	Negative	Negative
REACTOME_ANTIGEN_PROCESSING_UBIQUITINATION_PROTEASOME_DEGRADATION	R-HSA-983168	Negative	Negative	Negative	Negative
REACTOME_ANTIVIRAL_MECHANISM_BY_IFN_STIMULATED_GENES	R-HSA-1169410	Negative	Negative	Negative	Negative
REACTOME_APOPTOSIS	R-HSA-109581	Positive	Negative	Negative	Negative
REACTOME_APOPTOSIS_INDUCED_DNA_FRAGMENTATION	R-HSA-140342	Negative	Negative	Negative	Negative
REACTOME_APOPTOTIC_CLEAVAGE_OF_CELL_ADHESION_PROTEINS	R-HSA-351906	Negative	Negative	Negative	Negative
REACTOME_APOPTOTIC_CLEAVAGE_OF_CELLULAR_PROTEINS	R-HSA-111465	Negative	Negative	Negative	Negative
REACTOME_APOPTOTIC_EXECUTION_PHASE	R-HSA-75153	Negative	Negative	Negative	Negative
REACTOME_APOPTOTIC_FACTOR_MEDIATED_RESPONSE	R-HSA-111471	Negative	Negative	Negative	Negative
REACTOME_AQUAPORIN_MEDIATED_TRANSPORT	R-HSA-445717	Negative	Negative	Negative	Negative
REACTOME_ARACHIDONATE_PRODUCTION_FROM_DAG	R-HSA-426048	Negative	Negative	Negative	Negative
REACTOME_ARACHIDONIC_ACID_METABOLISM	R-HSA-2142753	Negative	Negative	Negative	Negative
REACTOME_AROMATIC_AMINES_CAN_BE_N_HYDROXYLATED_OR_N_DEALKYLATED_BY_CYP1A2	R-HSA-211957	Negative	Negative	Negative	Negative
REACTOME_ASPARAGINE_N_LINKED_GLYCOSYLATION	R-HSA-446203	Negative	Negative	Negative	Negative
REACTOME_ASSEMBLY_OF_THE_HIV_VIRION	R-HSA-175474	Negative	Negative	Negative	Negative
REACTOME_ASSEMBLY_OF_VIRAL_COMPONENTS_AT_THE_BUDDING_SITE	R-HSA-168316	Negative	Negative	Negative	Negative
REACTOME_ASSEMBLY_OF_COLLAGEN_FIBRILS_AND_OTHER_MULTIMERIC_STRUCTURES	R-HSA-2022090	Negative	Negative	Negative	Negative
REACTOME_ASSEMBLY_OF_THE_ORC_COMPLEX_AT_THE_ORIGIN_OF_REPLICATION	R-HSA-68616	Negative	Negative	Negative	Negative
REACTOME_ASSEMBLY_OF_THE_PRE_REPLICATIVE_COMPLEX	R-HSA-68867	Negative	Negative	Negative	Negative
REACTOME_ASSEMBLY_OF_THE_PRIMARY_CILIUM	R-HSA-5617833	Negative	Negative	Negative	Negative
REACTOME_ASSOCIATION_OF_TRIC_CCT_WITH_TARGET_PROTEINS_DURING_BIOSYNTHESIS	R-HSA-390471	Positive	Negative	Negative	Negative
REACTOME_ASSOCIATION_OF_LICENSING_FACTORS_WITH_THE_PRE_REPLICATIVE_COMPLEX	R-HSA-69298	Negative	Negative	Negative	Negative
REACTOME_ASTROCYTIC_GLUTAMATE_GLUTAMINE_UPTAKE_AND_METABOLISM	R-HSA-210455	Negative	Negative	Negative	Negative
REACTOME_ASYMMETRIC_LOCALIZATION_OF_PCP_PROTEINS	R-HSA-4608870	Negative	Negative	Negative	Negative
REACTOME_ATTACHMENT_OF_GPI_ANCHOR_TO_UPAR	R-HSA-162791	Negative	Negative	Negative	Negative
REACTOME_ATTENUATION_PHASE	R-HSA-3371568	Negative	Negative	Negative	Negative
REACTOME_AUTODEGRADATION_OF_CDH1_BY_CDH1_APC_C	R-HSA-174084	Negative	Negative	Negative	Negative
REACTOME_AUTODEGRADATION_OF_THE_E3_UBIQUITIN_LIGASE_COP1	R-HSA-349425	Positive	Negative	Negative	Negative
REACTOME_AUTOINTEGRATION_RESULTS_IN_VIRAL_DNA_CIRCLES	R-HSA-177539	Negative	Negative	Negative	Negative
REACTOME_AXON_GUIDANCE	R-HSA-422475	Negative	Negative	Negative	Negative
REACTOME_AXONAL_GROWTH_INHIBITION_RHOA_ACTIVATION	R-HSA-193634	Negative	Negative	Negative	Negative
REACTOME_AXONAL_GROWTH_STIMULATION	R-HSA-209563	Negative	Negative	Negative	Negative
REACTOME_B_WICH_COMPLEX_POSITIVELY_REGULATES_RRNA_EXPRESSION	R-HSA-5250924	Negative	Negative	Negative	Negative
REACTOME_BBSOME_MEDIATED_CARGO_TARGETING_TO_CILIUM	R-HSA-5620922	Negative	Negative	Negative	Negative
REACTOME_BH3_ONLY_PROTEINS_ASSOCIATE_WITH_AND_INACTIVATE_ANTI_APOPTOTIC_BCL_2_MEMBERS	R-HSA-111453	Negative	Negative	Negative	Negative
REACTOME_BMAL1_CLOCK_NPAS2_ACTIVATES_CIRCADIAN_GENE_EXPRESSION	R-HSA-1368108	Negative	Negative	Negative	Negative
REACTOME_BASE_EXCISION_REPAIR	R-HSA-73884	Negative	Negative	Negative	Negative
REACTOME_BASE_EXCISION_REPAIR_AP_SITE_FORMATION	R-HSA-73929	Negative	Negative	Negative	Negative
REACTOME_BASIGIN_INTERACTIONS	R-HSA-210991	Negative	Negative	Negative	Negative
REACTOME_BETA_DEFENSINS	R-HSA-1461957	Negative	Negative	Negative	Negative
REACTOME_BETA_OXIDATION_OF_BUTANOYL_COA_TO_ACETYL_COA	R-HSA-77352	Negative	Negative	Negative	Negative
REACTOME_BETA_OXIDATION_OF_DECANOYL_COA_TO_OCTANOYL_COA_COA	R-HSA-77346	Negative	Negative	Negative	Negative
REACTOME_BETA_OXIDATION_OF_HEXANOYL_COA_TO_BUTANOYL_COA	R-HSA-77350	Negative	Negative	Negative	Negative
REACTOME_BETA_OXIDATION_OF_LAUROYL_COA_TO_DECANOYL_COA_COA	R-HSA-77310	Negative	Negative	Negative	Negative
REACTOME_BETA_OXIDATION_OF_MYRISTOYL_COA_TO_LAUROYL_COA	R-HSA-77285	Negative	Negative	Negative	Negative
REACTOME_BETA_OXIDATION_OF_OCTANOYL_COA_TO_HEXANOYL_COA	R-HSA-77348	Negative	Negative	Negative	Negative
REACTOME_BETA_OXIDATION_OF_PALMITOYL_COA_TO_MYRISTOYL_COA	R-HSA-77305	Negative	Negative	Negative	Negative
REACTOME_BETA_CATENIN_INDEPENDENT_WNT_SIGNALING	R-HSA-3858494	Negative	Negative	Negative	Negative
REACTOME_BETA_CATENIN_PHOSPHORYLATION_CASCADE	R-HSA-196299	Negative	Negative	Negative	Negative
REACTOME_BETA_OXIDATION_OF_PRISTANOYL_COA	R-HSA-389887	Negative	Negative	Negative	Negative
REACTOME_BETA_OXIDATION_OF_VERY_LONG_CHAIN_FATTY_ACIDS	R-HSA-390247	Negative	Negative	Negative	Negative
REACTOME_BICARBONATE_TRANSPORTERS	R-HSA-425381	Negative	Negative	Negative	Negative
REACTOME_BILE_ACID_AND_BILE_SALT_METABOLISM	R-HSA-194068	Negative	Negative	Negative	Negative
REACTOME_BINDING_AND_UPTAKE_OF_LIGANDS_BY_SCAVENGER_RECEPTORS	R-HSA-2173782	Negative	Negative	Negative	Negative
REACTOME_BINDING_AND_ENTRY_OF_HIV_VIRION	R-HSA-173107	Negative	Negative	Negative	Negative
REACTOME_BINDING_OF_TCF_LEF_CTNNB1_TO_TARGET_GENE_PROMOTERS	R-HSA-4411364	Negative	Negative	Negative	Negative
REACTOME_BIOGENIC_AMINES_ARE_OXIDATIVELY_DEAMINATED_TO_ALDEHYDES_BY_MAOA_AND_MAOB	R-HSA-141333	Negative	Negative	Negative	Negative
REACTOME_BIOLOGICAL_OXIDATIONS	R-HSA-211859	Negative	Negative	Negative	Negative
REACTOME_BIOSYNTHESIS_OF_A2E_IMPLICATED_IN_RETINAL_DEGRADATION	R-HSA-2466712	Negative	Negative	Negative	Negative
REACTOME_BIOSYNTHESIS_OF_THE_N_GLYCAN_PRECURSOR_DOLICHOL_LIPID_LINKED_OLIGOSACCHARIDE_LLO_AND_TRANSFER_TO_A_NASCENT_PROTEIN	R-HSA-446193	Negative	Negative	Negative	Negative
REACTOME_BIOTIN_TRANSPORT_AND_METABOLISM	R-HSA-196780	Negative	Negative	Negative	Negative
REACTOME_BRANCHED_CHAIN_AMINO_ACID_CATABOLISM	R-HSA-70895	Negative	Negative	Negative	Negative
REACTOME_BREAKDOWN_OF_THE_NUCLEAR_LAMINA	R-HSA-352238	Negative	Negative	Negative	Negative
REACTOME_BUDDING_AND_MATURATION_OF_HIV_VIRION	R-HSA-162588	Negative	Negative	Negative	Negative
REACTOME_BUTYRATE_RESPONSE_FACTOR_1_BRF1_BINDS_AND_DESTABILIZES_MRNA	R-HSA-450385	Negative	Negative	Negative	Negative
REACTOME_C_TYPE_LECTIN_RECEPTORS_CLRS	R-HSA-5621481	Negative	Negative	Negative	Positive
REACTOME_C6_DEAMINATION_OF_ADENOSINE	R-HSA-75102	Negative	Negative	Negative	Negative
REACTOME_CASP8_ACTIVITY_IS_INHIBITED	R-HSA-5218900	Negative	Negative	Negative	Negative
REACTOME_CD209_DC_SIGN_SIGNALING	R-HSA-5621575	Negative	Negative	Negative	Positive
REACTOME_CD22_MEDIATED_BCR_REGULATION	R-HSA-5690714	Negative	Negative	Negative	Negative
REACTOME_CD28_CO_STIMULATION	R-HSA-389356	Negative	Negative	Negative	Negative
REACTOME_CD28_DEPENDENT_PI3K_AKT_SIGNALING	R-HSA-389357	Negative	Negative	Negative	Negative
REACTOME_CD28_DEPENDENT_VAV1_PATHWAY	R-HSA-389359	Negative	Negative	Negative	Negative
REACTOME_CDC6_ASSOCIATION_WITH_THE_ORC_ORIGIN_COMPLEX	R-HSA-68689	Negative	Negative	Negative	Negative
REACTOME_CDK_MEDIATED_PHOSPHORYLATION_AND_REMOVAL_OF_CDC6	R-HSA-69017	Negative	Negative	Negative	Negative
REACTOME_CDO_IN_MYOGENESIS	R-HSA-375170	Negative	Negative	Negative	Negative
REACTOME_CDT1_ASSOCIATION_WITH_THE_CDC6_ORC_ORIGIN_COMPLEX	R-HSA-68827	Negative	Negative	Negative	Negative
REACTOME_CHL1_INTERACTIONS	R-HSA-447041	Negative	Negative	Negative	Negative
REACTOME_CLEC7A_DECTIN_1_INDUCES_NFAT_ACTIVATION	R-HSA-5607763	Negative	Negative	Negative	Negative
REACTOME_CLEC7A_DECTIN_1_SIGNALING	R-HSA-5607764	Negative	Negative	Negative	Positive
REACTOME_CLEC7A_INFLAMMASOME_PATHWAY	R-HSA-5660668	Negative	Negative	Negative	Positive
REACTOME_COPI_DEPENDENT_GOLGI_TO_ER_RETROGRADE_TRAFFIC	R-HSA-6811434	Negative	Negative	Negative	Negative
REACTOME_COPI_INDEPENDENT_GOLGI_TO_ER_RETROGRADE_TRAFFIC	R-HSA-6811436	Negative	Negative	Negative	Negative
REACTOME_COPI_MEDIATED_ANTEROGRADE_TRANSPORT	R-HSA-6807878	Negative	Negative	Negative	Negative
REACTOME_COPII_COAT_PROTEIN_2_MEDIATED_VESICLE_TRANSPORT	R-HSA-204005	Negative	Negative	Negative	Negative
REACTOME_COX_REACTIONS	R-HSA-140180	Negative	Negative	Negative	Negative
REACTOME_CREB_PHOSPHORYLATION	R-HSA-199920	Negative	Negative	Negative	Negative
REACTOME_CREB_PHOSPHORYLATION_THROUGH_THE_ACTIVATION_OF_ADENYLATE_CYCLASE	R-HSA-442720	Negative	Negative	Negative	Negative
REACTOME_CREB_PHOSPHORYLATION_THROUGH_THE_ACTIVATION_OF_CAMKII	R-HSA-442729	Negative	Negative	Negative	Negative
REACTOME_CREB_PHOSPHORYLATION_THROUGH_THE_ACTIVATION_OF_CAMKK	R-HSA-442717	Negative	Negative	Negative	Negative
REACTOME_CREB_PHOSPHORYLATION_THROUGH_THE_ACTIVATION_OF_RAS	R-HSA-442742	Negative	Negative	Negative	Negative
REACTOME_CRMPS_IN_SEMA3A_SIGNALING	R-HSA-399956	Negative	Negative	Negative	Negative
REACTOME_CS_DS_DEGRADATION	R-HSA-2024101	Negative	Negative	Negative	Negative
REACTOME_CTLA4_INHIBITORY_SIGNALING	R-HSA-389513	Negative	Negative	Negative	Negative
REACTOME_CYP2E1_REACTIONS	R-HSA-211999	Negative	Negative	Negative	Negative
REACTOME_CA_DEPENDENT_EVENTS	R-HSA-111996	Negative	Negative	Negative	Negative
REACTOME_CA2_ACTIVATED_K_CHANNELS	R-HSA-1296052	Negative	Negative	Negative	Negative
REACTOME_CA2_PATHWAY	R-HSA-4086398	Negative	Negative	Negative	Negative
REACTOME_CAM_PATHWAY	R-HSA-111997	Negative	Negative	Negative	Negative
REACTOME_CAMK_IV_MEDIATED_PHOSPHORYLATION_OF_CREB	R-HSA-111932	Negative	Negative	Negative	Negative
REACTOME_CALCITONIN_LIKE_LIGAND_RECEPTORS	R-HSA-419812	Negative	Negative	Negative	Negative
REACTOME_CALMODULIN_INDUCED_EVENTS	R-HSA-111933	Negative	Negative	Negative	Negative
REACTOME_CALNEXIN_CALRETICULIN_CYCLE	R-HSA-901042	Negative	Negative	Negative	Negative
REACTOME_CAM_PDE_1_ACTIVATION	R-HSA-111957	Negative	Negative	Negative	Negative
REACTOME_CAP_DEPENDENT_TRANSLATION_INITIATION	R-HSA-72737	Negative	Negative	Negative	Negative
REACTOME_CARDIAC_CONDUCTION	R-HSA-5576891	Negative	Negative	Negative	Negative
REACTOME_CARGO_CONCENTRATION_IN_THE_ER	R-HSA-5694530	Negative	Negative	Negative	Negative
REACTOME_CARGO_TRAFFICKING_TO_THE_PERICILIARY_MEMBRANE	R-HSA-5620920	Negative	Negative	Negative	Negative
REACTOME_CARNITINE_SYNTHESIS	R-HSA-71262	Negative	Negative	Negative	Negative
REACTOME_CASPASE_ACTIVATION_VIA_EXTRINSIC_APOPTOTIC_SIGNALIG_PATHWAY	R-HSA-5357769	Negative	Negative	Negative	Negative
REACTOME_CASPASE_MEDIATED_CLEAVAGE_OF_CYTOSKELETAL_PROTEINS	R-HSA-264870	Negative	Negative	Negative	Negative
REACTOME_CATABOLISM_OF_GLUCURONATE_TO_XYLULOSE_5_PHOSPHATE	R-HSA-5661270	Negative	Negative	Negative	Negative
REACTOME_CATECHOLAMINE_BIOSYNTHESIS	R-HSA-209905	Negative	Negative	Negative	Negative
REACTOME_CATION_COUPLED_CHLORIDE_COTRANSPORTERS	R-HSA-426117	Negative	Negative	Negative	Negative
REACTOME_CDC20_PHOSPHO_APC_C_MEDIATED_DEGRADATION_OF_CYCLIN_A	R-HSA-174184	Negative	Negative	Negative	Negative
REACTOME_CELL_CYCLE	R-HSA-1640170	Positive	Negative	Negative	Negative
REACTOME_CELL_CYCLE_CHECKPOINTS	R-HSA-69620	Positive	Negative	Negative	Negative
REACTOME_CELL_CYCLE_MITOTIC	R-HSA-69278	Positive	Negative	Negative	Negative
REACTOME_CELL_DEATH_SIGNALLING_VIA_NRAGE_NRIF_AND_NADE	R-HSA-204998	Negative	Negative	Negative	Negative
REACTOME_CELL_JUNCTION_ORGANIZATION	R-HSA-446728	Negative	Negative	Negative	Negative
REACTOME_CELL_SURFACE_INTERACTIONS_AT_THE_VASCULAR_WALL	R-HSA-202733	Negative	Negative	Negative	Negative
REACTOME_CELL_CELL_COMMUNICATION	R-HSA-1500931	Negative	Negative	Negative	Negative
REACTOME_CELL_CELL_JUNCTION_ORGANIZATION	R-HSA-421270	Negative	Negative	Negative	Negative
REACTOME_CELL_EXTRACELLULAR_MATRIX_INTERACTIONS	R-HSA-446353	Negative	Negative	Negative	Negative
REACTOME_CELLULAR_SENESCENCE	R-HSA-2559583	Positive	Negative	Negative	Positive
REACTOME_CELLULAR_RESPONSE_TO_HEAT_STRESS	R-HSA-3371556	Negative	Negative	Negative	Negative
REACTOME_CELLULAR_RESPONSE_TO_HYPOXIA	R-HSA-2262749	Negative	Negative	Negative	Negative
REACTOME_CELLULAR_RESPONSES_TO_STRESS	R-HSA-2262752	Positive	Negative	Negative	Positive
REACTOME_CENTROSOME_MATURATION	R-HSA-380287	Negative	Negative	Negative	Negative
REACTOME_CERAMIDE_SIGNALLING	R-HSA-193681	Negative	Negative	Negative	Negative
REACTOME_CHREBP_ACTIVATES_METABOLIC_GENE_EXPRESSION	R-HSA-163765	Negative	Negative	Negative	Negative
REACTOME_CHAPERONIN_MEDIATED_PROTEIN_FOLDING	R-HSA-390466	Positive	Negative	Negative	Negative
REACTOME_CHEMOKINE_RECEPTORS_BIND_CHEMOKINES	R-HSA-380108	Negative	Negative	Negative	Negative
REACTOME_CHK1_CHK2_CDS1_MEDIATED_INACTIVATION_OF_CYCLIN_B_CDK1_COMPLEX	R-HSA-75035	Negative	Negative	Negative	Negative
REACTOME_CHOLESTEROL_BIOSYNTHESIS	R-HSA-191273	Negative	Negative	Negative	Negative
REACTOME_CHOLESTEROL_BIOSYNTHESIS_VIA_DESMOSTEROL	R-HSA-6807047	Negative	Negative	Negative	Negative
REACTOME_CHOLESTEROL_BIOSYNTHESIS_VIA_LATHOSTEROL	R-HSA-6807062	Negative	Negative	Negative	Negative
REACTOME_CHOLINE_CATABOLISM	R-HSA-6798163	Negative	Negative	Negative	Negative
REACTOME_CHONDROITIN_SULFATE_BIOSYNTHESIS	R-HSA-2022870	Negative	Negative	Negative	Negative
REACTOME_CHONDROITIN_SULFATE_DERMATAN_SULFATE_METABOLISM	R-HSA-1793185	Negative	Negative	Negative	Negative
REACTOME_CHROMATIN_MODIFYING_ENZYMES	R-HSA-3247509	Negative	Negative	Negative	Negative
REACTOME_CHROMATIN_ORGANIZATION	R-HSA-4839726	Negative	Negative	Negative	Negative
REACTOME_CHROMOSOME_MAINTENANCE	R-HSA-73886	Negative	Negative	Negative	Negative
REACTOME_CHYLOMICRON_MEDIATED_LIPID_TRANSPORT	R-HSA-174800	Negative	Negative	Negative	Negative
REACTOME_CIRCADIAN_CLOCK	R-HSA-400253	Negative	Negative	Negative	Negative
REACTOME_CITRIC_ACID_CYCLE_TCA_CYCLE	R-HSA-71403	Negative	Negative	Negative	Negative
REACTOME_CLASS_A_1_RHODOPSIN_LIKE_RECEPTORS	R-HSA-373076	Negative	Negative	Negative	Negative
REACTOME_CLASS_B_2_SECRETIN_FAMILY_RECEPTORS	R-HSA-373080	Negative	Negative	Negative	Negative
REACTOME_CLASS_C_3_METABOTROPIC_GLUTAMATE_PHEROMONE_RECEPTORS	R-HSA-420499	Negative	Negative	Negative	Negative
REACTOME_CLASS_I_MHC_MEDIATED_ANTIGEN_PROCESSING_PRESENTATION	R-HSA-983169	Negative	Negative	Negative	Negative
REACTOME_CLASS_II_GLUTS	R-HSA-428776	Negative	Negative	Negative	Negative
REACTOME_CLASSICAL_KIR_CHANNELS	R-HSA-1296053	Negative	Negative	Negative	Negative
REACTOME_CLASSICAL_ANTIBODY_MEDIATED_COMPLEMENT_ACTIVATION	R-HSA-173623	Negative	Negative	Negative	Negative
REACTOME_CLATHRIN_DERIVED_VESICLE_BUDDING	R-HSA-421837	Negative	Negative	Negative	Negative
REACTOME_CLEARANCE_OF_NUCLEAR_ENVELOPE_MEMBRANES_FROM_CHROMATIN	R-HSA-2993913	Negative	Negative	Negative	Negative
REACTOME_CLEAVAGE_OF_GROWING_TRANSCRIPT_IN_THE_TERMINATION_REGION	R-HSA-109688	Negative	Negative	Negative	Negative
REACTOME_CLEAVAGE_OF_THE_DAMAGED_PURINE	R-HSA-110331	Negative	Negative	Negative	Negative
REACTOME_CLEAVAGE_OF_THE_DAMAGED_PYRIMIDINE	R-HSA-110329	Negative	Negative	Negative	Negative
REACTOME_COBALAMIN_CBL_VITAMIN_B12_TRANSPORT_AND_METABOLISM	R-HSA-196741	Negative	Negative	Negative	Negative
REACTOME_COENZYME_A_BIOSYNTHESIS	R-HSA-196783	Negative	Negative	Negative	Negative
REACTOME_COHESIN_LOADING_ONTO_CHROMATIN	R-HSA-2470946	Negative	Negative	Negative	Negative
REACTOME_COLLAGEN_BIOSYNTHESIS_AND_MODIFYING_ENZYMES	R-HSA-1650814	Negative	Negative	Negative	Negative
REACTOME_COLLAGEN_DEGRADATION	R-HSA-1442490	Negative	Negative	Negative	Negative
REACTOME_COLLAGEN_FORMATION	R-HSA-1474290	Negative	Negative	Negative	Negative
REACTOME_COMMON_PATHWAY_OF_FIBRIN_CLOT_FORMATION	R-HSA-140875	Negative	Negative	Negative	Negative
REACTOME_COMPLEMENT_CASCADE	R-HSA-166658	Negative	Negative	Negative	Negative
REACTOME_COMPLEX_I_BIOGENESIS	R-HSA-6799198	Negative	Negative	Negative	Negative
REACTOME_CONDENSATION_OF_PROMETAPHASE_CHROMOSOMES	R-HSA-2514853	Negative	Negative	Negative	Negative
REACTOME_CONDENSATION_OF_PROPHASE_CHROMOSOMES	R-HSA-2299718	Negative	Negative	Negative	Negative
REACTOME_CONJUGATION_OF_BENZOATE_WITH_GLYCINE	R-HSA-177135	Negative	Negative	Negative	Negative
REACTOME_CONJUGATION_OF_CARBOXYLIC_ACIDS	R-HSA-159424	Negative	Negative	Negative	Negative
REACTOME_CONJUGATION_OF_PHENYLACETATE_WITH_GLUTAMINE	R-HSA-177162	Negative	Negative	Negative	Negative
REACTOME_CONJUGATION_OF_SALICYLATE_WITH_GLYCINE	R-HSA-177128	Negative	Negative	Negative	Negative
REACTOME_CONSTITUTIVE_SIGNALING_BY_AKT1_E17K_IN_CANCER	R-HSA-5674400	Negative	Negative	Negative	Negative
REACTOME_CONSTITUTIVE_SIGNALING_BY_ABERRANT_PI3K_IN_CANCER	R-HSA-2219530	Negative	Negative	Negative	Negative
REACTOME_CONSTITUTIVE_SIGNALING_BY_EGFRVIII	R-HSA-5637810	Negative	Negative	Negative	Negative
REACTOME_CONSTITUTIVE_SIGNALING_BY_LIGAND_RESPONSIVE_EGFR_CANCER_VARIANTS	R-HSA-1236382	Negative	Negative	Negative	Negative
REACTOME_CONSTITUTIVE_SIGNALING_BY_NOTCH1_HD_DOMAIN_MUTANTS	R-HSA-2691232	Negative	Negative	Negative	Negative
REACTOME_CONSTITUTIVE_SIGNALING_BY_NOTCH1_HD_PEST_DOMAIN_MUTANTS	R-HSA-2894862	Negative	Negative	Negative	Negative
REACTOME_CONSTITUTIVE_SIGNALING_BY_NOTCH1_PEST_DOMAIN_MUTANTS	R-HSA-2644606	Negative	Negative	Negative	Negative
REACTOME_CONSTITUTIVE_SIGNALING_BY_NOTCH1_T_7_9_NOTCH1_M1580_K2555_TRANSLOCATION_MUTANT	R-HSA-2660826	Negative	Negative	Negative	Negative
REACTOME_CONVERSION_FROM_APC_C_CDC20_TO_APC_C_CDH1_IN_LATE_ANAPHASE	R-HSA-176407	Negative	Negative	Negative	Negative
REACTOME_COOPERATION_OF_PDCL_PHLP1_AND_TRIC_CCT_IN_G_PROTEIN_BETA_FOLDING	R-HSA-6814122	Negative	Negative	Negative	Negative
REACTOME_COOPERATION_OF_PREFOLDIN_AND_TRIC_CCT_IN_ACTIN_AND_TUBULIN_FOLDING	R-HSA-389958	Negative	Negative	Negative	Negative
REACTOME_COSTIMULATION_BY_THE_CD28_FAMILY	R-HSA-388841	Negative	Negative	Negative	Negative
REACTOME_CREATINE_METABOLISM	R-HSA-71288	Negative	Negative	Negative	Negative
REACTOME_CREATION_OF_C4_AND_C2_ACTIVATORS	R-HSA-166786	Negative	Negative	Negative	Negative
REACTOME_CROSS_PRESENTATION_OF_PARTICULATE_EXOGENOUS_ANTIGENS_PHAGOSOMES	R-HSA-1236973	Negative	Negative	Negative	Negative
REACTOME_CROSS_PRESENTATION_OF_SOLUBLE_EXOGENOUS_ANTIGENS_ENDOSOMES	R-HSA-1236978	Negative	Negative	Negative	Negative
REACTOME_CROSSLINKING_OF_COLLAGEN_FIBRILS	R-HSA-2243919	Negative	Negative	Negative	Negative
REACTOME_CYCLIN_A_B1_ASSOCIATED_EVENTS_DURING_G2_M_TRANSITION	R-HSA-69273	Negative	Negative	Negative	Negative
REACTOME_CYCLIN_A_CDK2_ASSOCIATED_EVENTS_AT_S_PHASE_ENTRY	R-HSA-69656	Negative	Negative	Negative	Negative
REACTOME_CYCLIN_B2_MEDIATED_EVENTS	R-HSA-157881	Negative	Negative	Negative	Negative
REACTOME_CYCLIN_D_ASSOCIATED_EVENTS_IN_G1	R-HSA-69231	Negative	Negative	Negative	Negative
REACTOME_CYCLIN_E_ASSOCIATED_EVENTS_DURING_G1_S_TRANSITION	R-HSA-69202	Negative	Negative	Negative	Negative
REACTOME_CYSTEINE_FORMATION_FROM_HOMOCYSTEINE	R-HSA-1614603	Negative	Negative	Negative	Negative
REACTOME_CYTOCHROME_P450_ARRANGED_BY_SUBSTRATE_TYPE	R-HSA-211897	Negative	Negative	Negative	Negative
REACTOME_CYTOCHROME_C_MEDIATED_APOPTOTIC_RESPONSE	R-HSA-111461	Negative	Negative	Negative	Negative
REACTOME_CYTOKINE_SIGNALING_IN_IMMUNE_SYSTEM	R-HSA-1280215	Negative	Negative	Negative	Positive
REACTOME_CYTOSOLIC_IRON_SULFUR_CLUSTER_ASSEMBLY	R-HSA-2564830	Negative	Negative	Negative	Negative
REACTOME_CYTOSOLIC_SENSORS_OF_PATHOGEN_ASSOCIATED_DNA	R-HSA-1834949	Negative	Negative	Negative	Positive
REACTOME_CYTOSOLIC_SULFONATION_OF_SMALL_MOLECULES	R-HSA-156584	Negative	Negative	Negative	Negative
REACTOME_CYTOSOLIC_TRNA_AMINOACYLATION	R-HSA-379716	Negative	Negative	Negative	Negative
REACTOME_DAG_AND_IP3_SIGNALING	R-HSA-1489509	Negative	Negative	Negative	Negative
REACTOME_DAP12_INTERACTIONS	R-HSA-2172127	Negative	Negative	Negative	Negative
REACTOME_DAP12_SIGNALING	R-HSA-2424491	Negative	Negative	Negative	Negative
REACTOME_DARPP_32_EVENTS	R-HSA-180024	Negative	Negative	Negative	Negative
REACTOME_DCC_MEDIATED_ATTRACTIVE_SIGNALING	R-HSA-418885	Negative	Negative	Negative	Negative
REACTOME_DEX_H_BOX_HELICASES_ACTIVATE_TYPE_I_IFN_AND_INFLAMMATORY_CYTOKINES_PRODUCTION	R-HSA-3134963	Negative	Negative	Negative	Positive
REACTOME_DNA_DAMAGE_BYPASS	R-HSA-73893	Negative	Negative	Negative	Negative
REACTOME_DNA_DAMAGE_RECOGNITION_IN_GG_NER	R-HSA-5696394	Negative	Negative	Negative	Negative
REACTOME_DNA_DAMAGE_REVERSAL	R-HSA-73942	Negative	Negative	Negative	Negative
REACTOME_DNA_DAMAGE_TELOMERE_STRESS_INDUCED_SENESCENCE	R-HSA-2559586	Positive	Negative	Negative	Negative
REACTOME_DNA_DOUBLE_STRAND_BREAK_RESPONSE	R-HSA-5693606	Positive	Negative	Negative	Negative
REACTOME_DNA_DOUBLE_STRAND_BREAK_REPAIR	R-HSA-5693532	Positive	Negative	Negative	Negative
REACTOME_DNA_REPAIR	R-HSA-73894	Positive	Negative	Negative	Negative
REACTOME_DNA_REPLICATION	R-HSA-69306	Negative	Negative	Negative	Negative
REACTOME_DNA_REPLICATION_PRE_INITIATION	R-HSA-69002	Negative	Negative	Negative	Negative
REACTOME_DNA_METHYLATION	R-HSA-5334118	Negative	Negative	Negative	Negative
REACTOME_DNA_REPLICATION_INITIATION	R-HSA-68952	Negative	Negative	Negative	Negative
REACTOME_DNA_STRAND_ELONGATION	R-HSA-69190	Negative	Negative	Negative	Negative
REACTOME_DSCAM_INTERACTIONS	R-HSA-376172	Negative	Negative	Negative	Negative
REACTOME_DEACTIVATION_OF_THE_BETA_CATENIN_TRANSACTIVATING_COMPLEX	R-HSA-3769402	Negative	Negative	Negative	Negative
REACTOME_DEADENYLATION_OF_MRNA	R-HSA-429947	Negative	Negative	Negative	Negative
REACTOME_DEADENYLATION_DEPENDENT_MRNA_DECAY	R-HSA-429914	Negative	Negative	Negative	Negative
REACTOME_DEATH_RECEPTOR_SIGNALLING	R-HSA-73887	Negative	Negative	Negative	Negative
REACTOME_DECTIN_1_MEDIATED_NONCANONICAL_NF_KB_SIGNALING	R-HSA-5607761	Negative	Negative	Negative	Negative
REACTOME_DECTIN_2_FAMILY	R-HSA-5621480	Negative	Negative	Negative	Negative
REACTOME_DEFECTIVE_ABCA3_CAUSES_PULMONARY_SURFACTANT_METABOLISM_DYSFUNCTION_TYPE_3_SMDP3	R-HSA-5683678	Negative	Negative	Negative	Negative
REACTOME_DEFECTIVE_ABCC8_CAN_CAUSE_HYPOGLYCEMIAS_AND_HYPERGLYCEMIAS	R-HSA-5683177	Negative	Negative	Negative	Negative
REACTOME_DEFECTIVE_ACTH_CAUSES_OBESITY_AND_PRO_OPIOMELANOCORTININ_DEFICIENCY_POMCD	R-HSA-5579031	Negative	Negative	Negative	Negative
REACTOME_DEFECTIVE_AMN_CAUSES_HEREDITARY_MEGALOBLASTIC_ANEMIA_1	R-HSA-3359462	Negative	Negative	Negative	Negative
REACTOME_DEFECTIVE_AVP_CAUSES_NEUROHYPOPHYSEAL_DIABETES_INSIPIDUS_NDI	R-HSA-5619099	Negative	Negative	Negative	Negative
REACTOME_DEFECTIVE_B3GALT6_CAUSES_EDSP2_AND_SEMDJL1	R-HSA-4420332	Negative	Negative	Negative	Negative
REACTOME_DEFECTIVE_B3GALTL_CAUSES_PETERS_PLUS_SYNDROME_PPS	R-HSA-5083635	Negative	Negative	Negative	Negative
REACTOME_DEFECTIVE_B3GAT3_CAUSES_JDSSDHD	R-HSA-3560801	Negative	Negative	Negative	Negative
REACTOME_DEFECTIVE_B4GALT7_CAUSES_EDS_PROGEROID_TYPE	R-HSA-3560783	Negative	Negative	Negative	Negative
REACTOME_DEFECTIVE_C1GALT1C1_CAUSES_TN_POLYAGGLUTINATION_SYNDROME_TNPS	R-HSA-5083632	Negative	Negative	Negative	Negative
REACTOME_DEFECTIVE_CD320_CAUSES_METHYLMALONIC_ACIDURIA	R-HSA-3359485	Negative	Negative	Negative	Negative
REACTOME_DEFECTIVE_CFTR_CAUSES_CYSTIC_FIBROSIS	R-HSA-5678895	Negative	Negative	Negative	Negative
REACTOME_DEFECTIVE_CHST14_CAUSES_EDS_MUSCULOCONTRACTURAL_TYPE	R-HSA-3595174	Negative	Negative	Negative	Negative
REACTOME_DEFECTIVE_CHST3_CAUSES_SEDCJD	R-HSA-3595172	Negative	Negative	Negative	Negative
REACTOME_DEFECTIVE_CHST6_CAUSES_MCDC1	R-HSA-3656225	Negative	Negative	Negative	Negative
REACTOME_DEFECTIVE_CHSY1_CAUSES_TPBS	R-HSA-3595177	Negative	Negative	Negative	Negative
REACTOME_DEFECTIVE_CSF2RA_CAUSES_PULMONARY_SURFACTANT_METABOLISM_DYSFUNCTION_4_SMDP4	R-HSA-5688890	Negative	Negative	Negative	Negative
REACTOME_DEFECTIVE_CSF2RB_CAUSES_PULMONARY_SURFACTANT_METABOLISM_DYSFUNCTION_5_SMDP5	R-HSA-5688849	Negative	Negative	Negative	Negative
REACTOME_DEFECTIVE_CUBN_CAUSES_HEREDITARY_MEGALOBLASTIC_ANEMIA_1	R-HSA-3359463	Negative	Negative	Negative	Negative
REACTOME_DEFECTIVE_CYP11A1_CAUSES_ADRENAL_INSUFFICIENCY_CONGENITAL_WITH_46_XY_SEX_REVERSAL_AICSR	R-HSA-5579026	Negative	Negative	Negative	Negative
REACTOME_DEFECTIVE_EXT1_CAUSES_EXOSTOSES_1_TRPS2_AND_CHDS	R-HSA-3656253	Negative	Negative	Negative	Negative
REACTOME_DEFECTIVE_EXT2_CAUSES_EXOSTOSES_2	R-HSA-3656237	Negative	Negative	Negative	Negative
REACTOME_DEFECTIVE_GALNT12_CAUSES_COLORECTAL_CANCER_1_CRCS1	R-HSA-5083636	Negative	Negative	Negative	Negative
REACTOME_DEFECTIVE_GALNT3_CAUSES_FAMILIAL_HYPERPHOSPHATEMIC_TUMORAL_CALCINOSIS_HFTC	R-HSA-5083625	Negative	Negative	Negative	Negative
REACTOME_DEFECTIVE_GIF_CAUSES_INTRINSIC_FACTOR_DEFICIENCY	R-HSA-3359457	Negative	Negative	Negative	Negative
REACTOME_DEFECTIVE_HLCS_CAUSES_MULTIPLE_CARBOXYLASE_DEFICIENCY	R-HSA-3371599	Negative	Negative	Negative	Negative
REACTOME_DEFECTIVE_LFNG_CAUSES_SCDO3	R-HSA-5083630	Negative	Negative	Negative	Negative
REACTOME_DEFECTIVE_MMAA_CAUSES_METHYLMALONIC_ACIDURIA_TYPE_CBLA	R-HSA-3359475	Negative	Negative	Negative	Negative
REACTOME_DEFECTIVE_MMACHC_CAUSES_METHYLMALONIC_ACIDURIA_AND_HOMOCYSTINURIA_TYPE_CBLC	R-HSA-3359474	Negative	Negative	Negative	Negative
REACTOME_DEFECTIVE_MMADHC_CAUSES_METHYLMALONIC_ACIDURIA_AND_HOMOCYSTINURIA_TYPE_CBLD	R-HSA-3359473	Negative	Negative	Negative	Negative
REACTOME_DEFECTIVE_MTR_CAUSES_METHYLMALONIC_ACIDURIA_AND_HOMOCYSTINURIA_TYPE_CBLG	R-HSA-3359469	Negative	Negative	Negative	Negative
REACTOME_DEFECTIVE_MTRR_CAUSES_METHYLMALONIC_ACIDURIA_AND_HOMOCYSTINURIA_TYPE_CBLE	R-HSA-3359467	Negative	Negative	Negative	Negative
REACTOME_DEFECTIVE_MUT_CAUSES_METHYLMALONIC_ACIDURIA_MUT_TYPE	R-HSA-3359478	Negative	Negative	Negative	Negative
REACTOME_DEFECTIVE_POMGNT1_CAUSES_MDDGA3_MDDGB3_AND_MDDGC3	R-HSA-5083628	Negative	Negative	Negative	Negative
REACTOME_DEFECTIVE_POMT1_CAUSES_MDDGA1_MDDGB1_AND_MDDGC1	R-HSA-5083633	Negative	Negative	Negative	Negative
REACTOME_DEFECTIVE_POMT2_CAUSES_MDDGA2_MDDGB2_AND_MDDGC2	R-HSA-5083629	Negative	Negative	Negative	Negative
REACTOME_DEFECTIVE_SFTPA2_CAUSES_IDIOPATHIC_PULMONARY_FIBROSIS_IPF	R-HSA-5687868	Negative	Negative	Negative	Negative
REACTOME_DEFECTIVE_SLCO1B1_CAUSES_HYPERBILIRUBINEMIA_ROTOR_TYPE_HBLRR	R-HSA-5619110	Negative	Negative	Negative	Negative
REACTOME_DEFECTIVE_SLCO1B3_CAUSES_HYPERBILIRUBINEMIA_ROTOR_TYPE_HBLRR	R-HSA-5619058	Negative	Negative	Negative	Negative
REACTOME_DEFECTIVE_ST3GAL3_CAUSES_MCT12_AND_EIEE15	R-HSA-3656243	Negative	Negative	Negative	Negative
REACTOME_DEFECTIVE_TCN2_CAUSES_HEREDITARY_MEGALOBLASTIC_ANEMIA	R-HSA-3359454	Negative	Negative	Negative	Negative
REACTOME_DEFECTIVE_TRP_MAY_CONFER_SUSCEPTIBILITY_TOWARDS_THYROID_PAPILLARY_CARCINOMA_TPC	R-HSA-5619107	Negative	Negative	Negative	Negative
REACTOME_DEFECTIVE_PRO_SFTPB_CAUSES_PULMONARY_SURFACTANT_METABOLISM_DYSFUNCTION_1_SMDP1_AND_RESPIRATORY_DISTRESS_SYNDROME_RDS	R-HSA-5688031	Negative	Negative	Negative	Negative
REACTOME_DEFECTIVE_PRO_SFTPC_CAUSES_PULMONARY_SURFACTANT_METABOLISM_DYSFUNCTION_2_SMDP2_AND_RESPIRATORY_DISTRESS_SYNDROME_RDS	R-HSA-5688354	Negative	Negative	Negative	Negative
REACTOME_DEFECTS_IN_BIOTIN_BTN_METABOLISM	R-HSA-3323169	Negative	Negative	Negative	Negative
REACTOME_DEFECTS_IN_COBALAMIN_B12_METABOLISM	R-HSA-3296469	Negative	Negative	Negative	Negative
REACTOME_DEFECTS_IN_VITAMIN_AND_COFACTOR_METABOLISM	R-HSA-3296482	Negative	Negative	Negative	Negative
REACTOME_DEFENSINS	R-HSA-1461973	Negative	Negative	Negative	Negative
REACTOME_DEGRADATION_OF_AXIN	R-HSA-4641257	Negative	Negative	Negative	Negative
REACTOME_DEGRADATION_OF_DVL	R-HSA-4641258	Negative	Negative	Negative	Negative
REACTOME_DEGRADATION_OF_GABA	R-HSA-916853	Negative	Negative	Negative	Negative
REACTOME_DEGRADATION_OF_GLI1_BY_THE_PROTEASOME	R-HSA-5610780	Negative	Negative	Negative	Negative
REACTOME_DEGRADATION_OF_GLI2_BY_THE_PROTEASOME	R-HSA-5610783	Negative	Negative	Negative	Negative
REACTOME_DEGRADATION_OF_BETA_CATENIN_BY_THE_DESTRUCTION_COMPLEX	R-HSA-195253	Negative	Negative	Negative	Negative
REACTOME_DEGRADATION_OF_CYSTEINE_AND_HOMOCYSTEINE	R-HSA-1614558	Negative	Negative	Negative	Negative
REACTOME_DEGRADATION_OF_THE_EXTRACELLULAR_MATRIX	R-HSA-1474228	Negative	Negative	Negative	Negative
REACTOME_DEPOLARIZATION_OF_THE_PRESYNAPTIC_TERMINAL_TRIGGERS_THE_OPENING_OF_CALCIUM_CHANNELS	R-HSA-112308	Negative	Negative	Negative	Negative
REACTOME_DEPOLYMERISATION_OF_THE_NUCLEAR_LAMINA	R-HSA-4419969	Negative	Negative	Negative	Negative
REACTOME_DEPOSITION_OF_NEW_CENPA_CONTAINING_NUCLEOSOMES_AT_THE_CENTROMERE	R-HSA-606279	Negative	Negative	Negative	Negative
REACTOME_DEPURINATION	R-HSA-73927	Negative	Negative	Negative	Negative
REACTOME_DEPYRIMIDINATION	R-HSA-73928	Negative	Negative	Negative	Negative
REACTOME_DERMATAN_SULFATE_BIOSYNTHESIS	R-HSA-2022923	Negative	Negative	Negative	Negative
REACTOME_DETOXIFICATION_OF_REACTIVE_OXYGEN_SPECIES	R-HSA-3299685	Negative	Negative	Negative	Negative
REACTOME_DEVELOPMENTAL_BIOLOGY	R-HSA-1266738	Negative	Negative	Negative	Positive
REACTOME_DIGESTION_OF_DIETARY_CARBOHYDRATE	R-HSA-189085	Negative	Negative	Negative	Negative
REACTOME_DIGESTION_OF_DIETARY_LIPID	R-HSA-192456	Negative	Negative	Negative	Negative
REACTOME_DIMERIZATION_OF_PROCASPASE_8	R-HSA-69416	Negative	Negative	Negative	Negative
REACTOME_DISASSEMBLY_OF_THE_DESTRUCTION_COMPLEX_AND_RECRUITMENT_OF_AXIN_TO_THE_MEMBRANE	R-HSA-4641262	Negative	Negative	Negative	Negative
REACTOME_DISEASE	R-HSA-1643685	Negative	Negative	Negative	Positive
REACTOME_DISEASES_ASSOCIATED_WITH_O_GLYCOSYLATION_OF_PROTEINS	R-HSA-3906995	Negative	Negative	Negative	Negative
REACTOME_DISEASES_ASSOCIATED_WITH_GLYCOSAMINOGLYCAN_METABOLISM	R-HSA-3560782	Negative	Negative	Negative	Negative
REACTOME_DISEASES_ASSOCIATED_WITH_SURFACTANT_METABOLISM	R-HSA-5687613	Negative	Negative	Negative	Negative
REACTOME_DISEASES_ASSOCIATED_WITH_THE_TLR_SIGNALING_CASCADE	R-HSA-5602358	Negative	Negative	Negative	Positive
REACTOME_DISEASES_ASSOCIATED_WITH_VISUAL_TRANSDUCTION	R-HSA-2474795	Negative	Negative	Negative	Negative
REACTOME_DISEASES_OF_IMMUNE_SYSTEM	R-HSA-5260271	Negative	Negative	Negative	Positive
REACTOME_DISEASES_OF_CARBOHYDRATE_METABOLISM	R-HSA-5663084	Negative	Negative	Negative	Negative
REACTOME_DISEASES_OF_GLYCOSYLATION	R-HSA-3781865	Negative	Negative	Negative	Negative
REACTOME_DISEASES_OF_METABOLISM	R-HSA-5668914	Negative	Negative	Negative	Negative
REACTOME_DISEASES_OF_SIGNAL_TRANSDUCTION	R-HSA-5663202	Negative	Negative	Negative	Negative
REACTOME_DISINHIBITION_OF_SNARE_FORMATION	R-HSA-114516	Negative	Negative	Negative	Negative
REACTOME_DISORDERS_OF_TRANSMEMBRANE_TRANSPORTERS	R-HSA-5619115	Negative	Negative	Negative	Negative
REACTOME_DISPLACEMENT_OF_DNA_GLYCOSYLASE_BY_APEX1	R-HSA-110357	Negative	Negative	Negative	Negative
REACTOME_DISSOLUTION_OF_FIBRIN_CLOT	R-HSA-75205	Negative	Negative	Negative	Negative
REACTOME_DOPAMINE_NEUROTRANSMITTER_RELEASE_CYCLE	R-HSA-212676	Negative	Negative	Negative	Negative
REACTOME_DOPAMINE_CLEARANCE_FROM_THE_SYNAPTIC_CLEFT	R-HSA-379401	Negative	Negative	Negative	Negative
REACTOME_DOPAMINE_RECEPTORS	R-HSA-390651	Negative	Negative	Negative	Negative
REACTOME_DOWNREGULATION_OF_ERBB2_ERBB3_SIGNALING	R-HSA-1358803	Negative	Negative	Negative	Negative
REACTOME_DOWNREGULATION_OF_ERBB4_SIGNALING	R-HSA-1253288	Negative	Negative	Negative	Negative
REACTOME_DOWNREGULATION_OF_SMAD2_3_SMAD4_TRANSCRIPTIONAL_ACTIVITY	R-HSA-2173795	Negative	Negative	Negative	Negative
REACTOME_DOWNREGULATION_OF_TGF_BETA_RECEPTOR_SIGNALING	R-HSA-2173788	Negative	Negative	Negative	Negative
REACTOME_DOWNSTREAM_TCR_SIGNALING	R-HSA-202424	Negative	Negative	Negative	Positive
REACTOME_DOWNSTREAM_SIGNAL_TRANSDUCTION	R-HSA-186763	Negative	Negative	Negative	Negative
REACTOME_DOWNSTREAM_SIGNALING_EVENTS_OF_B_CELL_RECEPTOR_BCR	R-HSA-1168372	Negative	Negative	Negative	Positive
REACTOME_DOWNSTREAM_SIGNALING_OF_ACTIVATED_FGFR1	R-HSA-5654687	Negative	Negative	Negative	Negative
REACTOME_DOWNSTREAM_SIGNALING_OF_ACTIVATED_FGFR2	R-HSA-5654696	Negative	Negative	Negative	Negative
REACTOME_DOWNSTREAM_SIGNALING_OF_ACTIVATED_FGFR3	R-HSA-5654708	Negative	Negative	Negative	Negative
REACTOME_DOWNSTREAM_SIGNALING_OF_ACTIVATED_FGFR4	R-HSA-5654716	Negative	Negative	Negative	Negative
REACTOME_DUAL_INCISION_IN_GG_NER	R-HSA-5696400	Negative	Negative	Negative	Negative
REACTOME_DUAL_INCISION_IN_TC_NER	R-HSA-6782135	Negative	Negative	Negative	Negative
REACTOME_E2F_MEDIATED_REGULATION_OF_DNA_REPLICATION	R-HSA-113510	Negative	Negative	Negative	Negative
REACTOME_E2F_ENABLED_INHIBITION_OF_PRE_REPLICATION_COMPLEX_FORMATION	R-HSA-113507	Negative	Negative	Negative	Negative
REACTOME_ECM_PROTEOGLYCANS	R-HSA-3000178	Negative	Negative	Negative	Negative
REACTOME_EGFR_TRANSACTIVATION_BY_GASTRIN	R-HSA-2179392	Negative	Negative	Negative	Negative
REACTOME_EGFR_DOWNREGULATION	R-HSA-182971	Negative	Negative	Negative	Negative
REACTOME_EGFR_INTERACTS_WITH_PHOSPHOLIPASE_C_GAMMA	R-HSA-212718	Negative	Negative	Negative	Negative
REACTOME_EPH_EPHRIN_SIGNALING	R-HSA-2682334	Negative	Negative	Negative	Negative
REACTOME_EPH_EPHRIN_MEDIATED_REPULSION_OF_CELLS	R-HSA-3928665	Negative	Negative	Negative	Negative
REACTOME_EPHA_MEDIATED_GROWTH_CONE_COLLAPSE	R-HSA-3928663	Negative	Negative	Negative	Negative
REACTOME_EPHB_MEDIATED_FORWARD_SIGNALING	R-HSA-3928662	Negative	Negative	Negative	Negative
REACTOME_ER_QUALITY_CONTROL_COMPARTMENT_ERQC	R-HSA-901032	Negative	Negative	Negative	Negative
REACTOME_ER_TO_GOLGI_ANTEROGRADE_TRANSPORT	R-HSA-199977	Negative	Negative	Negative	Negative
REACTOME_ER_PHAGOSOME_PATHWAY	R-HSA-1236974	Negative	Negative	Negative	Negative
REACTOME_ERBB2_ACTIVATES_PTK6_SIGNALING	R-HSA-8847993	Negative	Negative	Negative	Negative
REACTOME_ERBB2_REGULATES_CELL_MOTILITY	R-HSA-6785631	Negative	Negative	Negative	Negative
REACTOME_ERCC6_CSB_AND_EHMT2_G9A_POSITIVELY_REGULATE_RRNA_EXPRESSION	R-HSA-427389	Negative	Negative	Negative	Negative
REACTOME_ERK_MAPK_TARGETS	R-HSA-198753	Negative	Negative	Negative	Negative
REACTOME_ERKS_ARE_INACTIVATED	R-HSA-202670	Negative	Negative	Negative	Negative
REACTOME_EARLY_PHASE_OF_HIV_LIFE_CYCLE	R-HSA-162594	Negative	Negative	Negative	Negative
REACTOME_EFFECTS_OF_PIP2_HYDROLYSIS	R-HSA-114508	Negative	Negative	Negative	Negative
REACTOME_EICOSANOID_LIGAND_BINDING_RECEPTORS	R-HSA-391903	Negative	Negative	Negative	Negative
REACTOME_EICOSANOIDS	R-HSA-211979	Negative	Negative	Negative	Negative
REACTOME_ELASTIC_FIBRE_FORMATION	R-HSA-1566948	Negative	Negative	Negative	Negative
REACTOME_ELECTRIC_TRANSMISSION_ACROSS_GAP_JUNCTIONS	R-HSA-112303	Negative	Negative	Negative	Negative
REACTOME_ELECTRON_TRANSPORT_FROM_NADPH_TO_FERREDOXIN	R-HSA-2395516	Negative	Negative	Negative	Negative
REACTOME_ELEVATION_OF_CYTOSOLIC_CA2_LEVELS	R-HSA-139853	Negative	Negative	Negative	Negative
REACTOME_ENDOGENOUS_STEROLS	R-HSA-211976	Negative	Negative	Negative	Negative
REACTOME_ENDOSOMAL_SORTING_COMPLEX_REQUIRED_FOR_TRANSPORT_ESCRT	R-HSA-917729	Negative	Negative	Negative	Negative
REACTOME_ENDOSOMAL_VACUOLAR_PATHWAY	R-HSA-1236977	Negative	Negative	Negative	Negative
REACTOME_ENERGY_DEPENDENT_REGULATION_OF_MTOR_BY_LKB1_AMPK	R-HSA-380972	Negative	Negative	Negative	Negative
REACTOME_ENTRY_OF_INFLUENZA_VIRION_INTO_HOST_CELL_VIA_ENDOCYTOSIS	R-HSA-168275	Negative	Negative	Negative	Negative
REACTOME_ENZYMATIC_DEGRADATION_OF_DOPAMINE_BY_MONOAMINE_OXIDASE	R-HSA-379398	Negative	Negative	Negative	Negative
REACTOME_ENZYMATIC_DEGRADATION_OF_DOPAMINE_BY_COMT	R-HSA-379397	Negative	Negative	Negative	Negative
REACTOME_EPHRIN_SIGNALING	R-HSA-3928664	Negative	Negative	Negative	Negative
REACTOME_EPIGENETIC_REGULATION_OF_GENE_EXPRESSION	R-HSA-212165	Negative	Negative	Negative	Negative
REACTOME_ERYTHROCYTES_TAKE_UP_CARBON_DIOXIDE_AND_RELEASE_OXYGEN	R-HSA-1237044	Negative	Negative	Negative	Negative
REACTOME_ERYTHROCYTES_TAKE_UP_OXYGEN_AND_RELEASE_CARBON_DIOXIDE	R-HSA-1247673	Negative	Negative	Negative	Negative
REACTOME_ESTABLISHMENT_OF_SISTER_CHROMATID_COHESION	R-HSA-2468052	Negative	Negative	Negative	Negative
REACTOME_ESTROGEN_BIOSYNTHESIS	R-HSA-193144	Negative	Negative	Negative	Negative
REACTOME_ETHANOL_OXIDATION	R-HSA-71384	Negative	Negative	Negative	Negative
REACTOME_EUKARYOTIC_TRANSLATION_ELONGATION	R-HSA-156842	Negative	Negative	Negative	Negative
REACTOME_EUKARYOTIC_TRANSLATION_INITIATION	R-HSA-72613	Negative	Negative	Negative	Negative
REACTOME_EUKARYOTIC_TRANSLATION_TERMINATION	R-HSA-72764	Negative	Negative	Negative	Negative
REACTOME_EXPORT_OF_VIRAL_RIBONUCLEOPROTEINS_FROM_NUCLEUS	R-HSA-168274	Negative	Negative	Negative	Negative
REACTOME_EXTENSION_OF_TELOMERES	R-HSA-180786	Negative	Negative	Negative	Negative
REACTOME_EXTRACELLULAR_MATRIX_ORGANIZATION	R-HSA-1474244	Negative	Negative	Negative	Negative
REACTOME_EXTRINSIC_PATHWAY_OF_FIBRIN_CLOT_FORMATION	R-HSA-140834	Negative	Negative	Negative	Negative
REACTOME_FBXW7_MUTANTS_AND_NOTCH1_IN_CANCER	R-HSA-2644605	Negative	Negative	Negative	Negative
REACTOME_FCERI_MEDIATED_CA_2_MOBILIZATION	R-HSA-2871809	Negative	Negative	Negative	Negative
REACTOME_FCERI_MEDIATED_MAPK_ACTIVATION	R-HSA-2871796	Negative	Negative	Negative	Negative
REACTOME_FCERI_MEDIATED_NF_KB_ACTIVATION	R-HSA-2871837	Negative	Negative	Negative	Positive
REACTOME_FCGR_ACTIVATION	R-HSA-2029481	Negative	Negative	Negative	Negative
REACTOME_FGFR1_LIGAND_BINDING_AND_ACTIVATION	R-HSA-190242	Negative	Negative	Negative	Negative
REACTOME_FGFR1_MUTANT_RECEPTOR_ACTIVATION	R-HSA-1839124	Negative	Negative	Negative	Negative
REACTOME_FGFR1B_LIGAND_BINDING_AND_ACTIVATION	R-HSA-190370	Negative	Negative	Negative	Negative
REACTOME_FGFR1C_AND_KLOTHO_LIGAND_BINDING_AND_ACTIVATION	R-HSA-190374	Negative	Negative	Negative	Negative
REACTOME_FGFR1C_LIGAND_BINDING_AND_ACTIVATION	R-HSA-190373	Negative	Negative	Negative	Negative
REACTOME_FGFR2_ALTERNATIVE_SPLICING	R-HSA-6803529	Negative	Negative	Negative	Negative
REACTOME_FGFR2_LIGAND_BINDING_AND_ACTIVATION	R-HSA-190241	Negative	Negative	Negative	Negative
REACTOME_FGFR2_MUTANT_RECEPTOR_ACTIVATION	R-HSA-1839126	Negative	Negative	Negative	Negative
REACTOME_FGFR2B_LIGAND_BINDING_AND_ACTIVATION	R-HSA-190377	Negative	Negative	Negative	Negative
REACTOME_FGFR2C_LIGAND_BINDING_AND_ACTIVATION	R-HSA-190375	Negative	Negative	Negative	Negative
REACTOME_FGFR3_LIGAND_BINDING_AND_ACTIVATION	R-HSA-190239	Negative	Negative	Negative	Negative
REACTOME_FGFR3_MUTANT_RECEPTOR_ACTIVATION	R-HSA-2033514	Negative	Negative	Negative	Negative
REACTOME_FGFR3B_LIGAND_BINDING_AND_ACTIVATION	R-HSA-190371	Negative	Negative	Negative	Negative
REACTOME_FGFR3C_LIGAND_BINDING_AND_ACTIVATION	R-HSA-190372	Negative	Negative	Negative	Negative
REACTOME_FGFR4_LIGAND_BINDING_AND_ACTIVATION	R-HSA-190322	Negative	Negative	Negative	Negative
REACTOME_FGFR4_MUTANT_RECEPTOR_ACTIVATION	R-HSA-1839128	Negative	Negative	Negative	Negative
REACTOME_FGFRL1_MODULATION_OF_FGFR1_SIGNALING	R-HSA-5658623	Negative	Negative	Negative	Negative
REACTOME_FMO_OXIDISES_NUCLEOPHILES	R-HSA-217271	Negative	Negative	Negative	Negative
REACTOME_FRS_MEDIATED_FGFR1_SIGNALING	R-HSA-5654693	Negative	Negative	Negative	Negative
REACTOME_FRS_MEDIATED_FGFR2_SIGNALING	R-HSA-5654700	Negative	Negative	Negative	Negative
REACTOME_FRS_MEDIATED_FGFR3_SIGNALING	R-HSA-5654706	Negative	Negative	Negative	Negative
REACTOME_FRS_MEDIATED_FGFR4_SIGNALING	R-HSA-5654712	Negative	Negative	Negative	Negative
REACTOME_FACILITATIVE_NA_INDEPENDENT_GLUCOSE_TRANSPORTERS	R-HSA-428790	Negative	Negative	Negative	Negative
REACTOME_FACTORS_INVOLVED_IN_MEGAKARYOCYTE_DEVELOPMENT_AND_PLATELET_PRODUCTION	R-HSA-983231	Positive	Negative	Negative	Negative
REACTOME_FANCONI_ANEMIA_PATHWAY	R-HSA-6783310	Negative	Negative	Negative	Negative
REACTOME_FASL_CD95L_SIGNALING	R-HSA-75157	Negative	Negative	Negative	Negative
REACTOME_FATTY_ACIDS_BOUND_TO_GPR40_FFAR1_REGULATE_INSULIN_SECRETION	R-HSA-434316	Negative	Negative	Negative	Negative
REACTOME_FATTY_ACYL_COA_BIOSYNTHESIS	R-HSA-75105	Negative	Negative	Negative	Negative
REACTOME_FATTY_ACID_TRIACYLGLYCEROL_AND_KETONE_BODY_METABOLISM	R-HSA-535734	Negative	Negative	Negative	Negative
REACTOME_FATTY_ACIDS	R-HSA-211935	Negative	Negative	Negative	Negative
REACTOME_FC_EPSILON_RECEPTOR_FCERI_SIGNALING	R-HSA-2454202	Negative	Negative	Negative	Positive
REACTOME_FCGAMMA_RECEPTOR_FCGR_DEPENDENT_PHAGOCYTOSIS	R-HSA-2029480	Negative	Negative	Negative	Negative
REACTOME_FERTILIZATION	R-HSA-1187000	Negative	Negative	Negative	Negative
REACTOME_FIBRONECTIN_MATRIX_FORMATION	R-HSA-1566977	Negative	Negative	Negative	Negative
REACTOME_FICOLINS_BIND_TO_REPETITIVE_CARBOHYDRATE_STRUCTURES_ON_THE_TARGET_CELL_SURFACE	R-HSA-2855086	Negative	Negative	Negative	Negative
REACTOME_FOLDING_OF_ACTIN_BY_CCT_TRIC	R-HSA-390450	Negative	Negative	Negative	Negative
REACTOME_FORMATION_OF_ATP_BY_CHEMIOSMOTIC_COUPLING	R-HSA-163210	Negative	Negative	Negative	Negative
REACTOME_FORMATION_OF_FIBRIN_CLOT_CLOTTING_CASCADE	R-HSA-140877	Negative	Negative	Negative	Negative
REACTOME_FORMATION_OF_HIV_ELONGATION_COMPLEX_IN_THE_ABSENCE_OF_HIV_TAT	R-HSA-167152	Negative	Negative	Negative	Negative
REACTOME_FORMATION_OF_HIV_1_ELONGATION_COMPLEX_CONTAINING_HIV_1_TAT	R-HSA-167200	Negative	Negative	Negative	Negative
REACTOME_FORMATION_OF_INCISION_COMPLEX_IN_GG_NER	R-HSA-5696395	Negative	Negative	Negative	Negative
REACTOME_FORMATION_OF_RNA_POL_II_ELONGATION_COMPLEX	R-HSA-112382	Negative	Negative	Negative	Negative
REACTOME_FORMATION_OF_SENESCENCE_ASSOCIATED_HETEROCHROMATIN_FOCI_SAHF	R-HSA-2559584	Positive	Negative	Negative	Negative
REACTOME_FORMATION_OF_TC_NER_PRE_INCISION_COMPLEX	R-HSA-6781823	Negative	Negative	Negative	Negative
REACTOME_FORMATION_OF_A_POOL_OF_FREE_40S_SUBUNITS	R-HSA-72689	Negative	Negative	Negative	Negative
REACTOME_FORMATION_OF_ANNULAR_GAP_JUNCTIONS	R-HSA-196025	Negative	Negative	Negative	Negative
REACTOME_FORMATION_OF_APOPTOSOME	R-HSA-111458	Negative	Negative	Negative	Negative
REACTOME_FORMATION_OF_EDITOSOMES_BY_ADAR_PROTEINS	R-HSA-77042	Negative	Negative	Negative	Negative
REACTOME_FORMATION_OF_THE_EARLY_ELONGATION_COMPLEX	R-HSA-113418	Negative	Negative	Negative	Negative
REACTOME_FORMATION_OF_THE_EDITOSOME	R-HSA-75094	Negative	Negative	Negative	Negative
REACTOME_FORMATION_OF_THE_HIV_1_EARLY_ELONGATION_COMPLEX	R-HSA-167158	Negative	Negative	Negative	Negative
REACTOME_FORMATION_OF_THE_ACTIVE_COFACTOR_UDP_GLUCURONATE	R-HSA-173599	Negative	Negative	Negative	Negative
REACTOME_FORMATION_OF_THE_BETA_CATENIN_TCF_TRANSACTIVATING_COMPLEX	R-HSA-201722	Negative	Negative	Negative	Negative
REACTOME_FORMATION_OF_THE_TERNARY_COMPLEX_AND_SUBSEQUENTLY_THE_43S_COMPLEX	R-HSA-72695	Negative	Negative	Negative	Negative
REACTOME_FORMATION_OF_TUBULIN_FOLDING_INTERMEDIATES_BY_CCT_TRIC	R-HSA-389960	Negative	Negative	Negative	Negative
REACTOME_FORMYL_PEPTIDE_RECEPTORS_BIND_FORMYL_PEPTIDES_AND_MANY_OTHER_LIGANDS	R-HSA-444473	Negative	Negative	Negative	Negative
REACTOME_FREE_FATTY_ACID_RECEPTORS	R-HSA-444209	Negative	Negative	Negative	Negative
REACTOME_FREE_FATTY_ACIDS_REGULATE_INSULIN_SECRETION	R-HSA-400451	Negative	Negative	Negative	Negative
REACTOME_FRS2_MEDIATED_ACTIVATION	R-HSA-170968	Negative	Negative	Negative	Negative
REACTOME_FRUCTOSE_BIOSYNTHESIS	R-HSA-5652227	Negative	Negative	Negative	Negative
REACTOME_FRUCTOSE_CATABOLISM	R-HSA-70350	Negative	Negative	Negative	Negative
REACTOME_FRUCTOSE_METABOLISM	R-HSA-5652084	Negative	Negative	Negative	Negative
REACTOME_G_ALPHA_12_13_SIGNALLING_EVENTS	R-HSA-416482	Negative	Negative	Negative	Negative
REACTOME_G_ALPHA_I_SIGNALLING_EVENTS	R-HSA-418594	Negative	Negative	Negative	Negative
REACTOME_G_ALPHA_Q_SIGNALLING_EVENTS	R-HSA-416476	Negative	Negative	Negative	Negative
REACTOME_G_ALPHA_S_SIGNALLING_EVENTS	R-HSA-418555	Negative	Negative	Negative	Negative
REACTOME_G_ALPHA_Z_SIGNALLING_EVENTS	R-HSA-418597	Negative	Negative	Negative	Negative
REACTOME_G_BETA_GAMMA_SIGNALLING_THROUGH_PI3KGAMMA	R-HSA-392451	Negative	Negative	Negative	Negative
REACTOME_G_BETA_GAMMA_SIGNALLING_THROUGH_PLC_BETA	R-HSA-418217	Negative	Negative	Negative	Negative
REACTOME_G_PROTEIN_GATED_POTASSIUM_CHANNELS	R-HSA-1296059	Negative	Negative	Negative	Negative
REACTOME_G_PROTEIN_ACTIVATION	R-HSA-202040	Negative	Negative	Negative	Negative
REACTOME_G_PROTEIN_BETA_GAMMA_SIGNALLING	R-HSA-397795	Negative	Negative	Negative	Negative
REACTOME_G_PROTEIN_MEDIATED_EVENTS	R-HSA-112040	Negative	Negative	Negative	Negative
REACTOME_G0_AND_EARLY_G1	R-HSA-1538133	Negative	Negative	Negative	Negative
REACTOME_G1_PHASE	R-HSA-69236	Negative	Negative	Negative	Negative
REACTOME_G1_S_DNA_DAMAGE_CHECKPOINTS	R-HSA-69615	Positive	Negative	Negative	Negative
REACTOME_G1_S_TRANSITION	R-HSA-69206	Negative	Negative	Negative	Negative
REACTOME_G1_S_SPECIFIC_TRANSCRIPTION	R-HSA-69205	Negative	Negative	Negative	Negative
REACTOME_G2_PHASE	R-HSA-68911	Negative	Negative	Negative	Negative
REACTOME_G2_M_CHECKPOINTS	R-HSA-69481	Positive	Negative	Negative	Negative
REACTOME_G2_M_DNA_DAMAGE_CHECKPOINT	R-HSA-69473	Positive	Negative	Negative	Negative
REACTOME_G2_M_DNA_REPLICATION_CHECKPOINT	R-HSA-69478	Negative	Negative	Negative	Negative
REACTOME_G2_M_TRANSITION	R-HSA-69275	Positive	Negative	Negative	Negative
REACTOME_GAB1_SIGNALOSOME	R-HSA-180292	Negative	Negative	Negative	Negative
REACTOME_GABA_A_RHO_RECEPTOR_ACTIVATION	R-HSA-977442	Negative	Negative	Negative	Negative
REACTOME_GABA_A_RECEPTOR_ACTIVATION	R-HSA-977441	Negative	Negative	Negative	Negative
REACTOME_GABA_B_RECEPTOR_ACTIVATION	R-HSA-977444	Negative	Negative	Negative	Negative
REACTOME_GABA_RECEPTOR_ACTIVATION	R-HSA-977443	Negative	Negative	Negative	Negative
REACTOME_GABA_SYNTHESIS	R-HSA-888568	Negative	Negative	Negative	Negative
REACTOME_GABA_SYNTHESIS_RELEASE_REUPTAKE_AND_DEGRADATION	R-HSA-888590	Negative	Negative	Negative	Negative
REACTOME_GDP_FUCOSE_BIOSYNTHESIS	R-HSA-6787639	Negative	Negative	Negative	Negative
REACTOME_GLI_PROTEINS_BIND_PROMOTERS_OF_HH_RESPONSIVE_GENES_TO_PROMOTE_TRANSCRIPTION	R-HSA-5635851	Negative	Negative	Negative	Negative
REACTOME_GLI3_IS_PROCESSED_TO_GLI3R_BY_THE_PROTEASOME	R-HSA-5610785	Negative	Negative	Negative	Negative
REACTOME_GP1B_IX_V_ACTIVATION_SIGNALLING	R-HSA-430116	Negative	Negative	Negative	Negative
REACTOME_GPCR_DOWNSTREAM_SIGNALING	R-HSA-388396	Negative	Negative	Negative	Negative
REACTOME_GPCR_LIGAND_BINDING	R-HSA-500792	Negative	Negative	Negative	Negative
REACTOME_GPVI_MEDIATED_ACTIVATION_CASCADE	R-HSA-114604	Negative	Negative	Negative	Negative
REACTOME_GRB2_EVENTS_IN_EGFR_SIGNALING	R-HSA-179812	Negative	Negative	Negative	Negative
REACTOME_GRB2_EVENTS_IN_ERBB2_SIGNALING	R-HSA-1963640	Negative	Negative	Negative	Negative
REACTOME_GRB2_SOS_PROVIDES_LINKAGE_TO_MAPK_SIGNALING_FOR_INTEGRINS	R-HSA-354194	Negative	Negative	Negative	Negative
REACTOME_GRB7_EVENTS_IN_ERBB2_SIGNALING	R-HSA-1306955	Negative	Negative	Negative	Negative
REACTOME_GTP_HYDROLYSIS_AND_JOINING_OF_THE_60S_RIBOSOMAL_SUBUNIT	R-HSA-72706	Negative	Negative	Negative	Negative
REACTOME_GALACTOSE_CATABOLISM	R-HSA-70370	Negative	Negative	Negative	Negative
REACTOME_GAMMA_CARBOXYLATION_HYPUSINE_FORMATION_AND_ARYLSULFATASE_ACTIVATION	R-HSA-163841	Negative	Negative	Negative	Negative
REACTOME_GAMMA_CARBOXYLATION_OF_PROTEIN_PRECURSORS	R-HSA-159740	Negative	Negative	Negative	Negative
REACTOME_GAMMA_CARBOXYLATION_TRANSPORT_AND_AMINO_TERMINAL_CLEAVAGE_OF_PROTEINS	R-HSA-159854	Negative	Negative	Negative	Negative
REACTOME_GAP_JUNCTION_ASSEMBLY	R-HSA-190861	Negative	Negative	Negative	Negative
REACTOME_GAP_JUNCTION_DEGRADATION	R-HSA-190873	Negative	Negative	Negative	Negative
REACTOME_GAP_JUNCTION_TRAFFICKING	R-HSA-190828	Negative	Negative	Negative	Negative
REACTOME_GAP_JUNCTION_TRAFFICKING_AND_REGULATION	R-HSA-157858	Negative	Negative	Negative	Negative
REACTOME_GAP_FILLING_DNA_REPAIR_SYNTHESIS_AND_LIGATION_IN_GG_NER	R-HSA-5696397	Negative	Negative	Negative	Negative
REACTOME_GAP_FILLING_DNA_REPAIR_SYNTHESIS_AND_LIGATION_IN_TC_NER	R-HSA-6782210	Negative	Negative	Negative	Negative
REACTOME_GASTRIN_CREB_SIGNALLING_PATHWAY_VIA_PKC_AND_MAPK	R-HSA-881907	Negative	Negative	Negative	Negative
REACTOME_GENE_EXPRESSION	R-HSA-74160	Positive	Positive	Positive	Negative
REACTOME_GENE_SILENCING_BY_RNA	R-HSA-211000	Negative	Negative	Negative	Negative
REACTOME_GENERATION_OF_SECOND_MESSENGER_MOLECULES	R-HSA-202433	Negative	Negative	Negative	Negative
REACTOME_GENERIC_TRANSCRIPTION_PATHWAY	R-HSA-212436	Positive	Positive	Positive	Negative
REACTOME_GLOBAL_GENOME_NUCLEOTIDE_EXCISION_REPAIR_GG_NER	R-HSA-5696399	Negative	Negative	Negative	Negative
REACTOME_GLUCAGON_SIGNALING_IN_METABOLIC_REGULATION	R-HSA-163359	Negative	Negative	Negative	Negative
REACTOME_GLUCAGON_LIKE_PEPTIDE_1_GLP1_REGULATES_INSULIN_SECRETION	R-HSA-381676	Negative	Negative	Negative	Negative
REACTOME_GLUCAGON_TYPE_LIGAND_RECEPTORS	R-HSA-420092	Negative	Negative	Negative	Negative
REACTOME_GLUCOCORTICOID_BIOSYNTHESIS	R-HSA-194002	Negative	Negative	Negative	Negative
REACTOME_GLUCONEOGENESIS	R-HSA-70263	Negative	Negative	Negative	Negative
REACTOME_GLUCOSE_METABOLISM	R-HSA-70326	Negative	Negative	Negative	Negative
REACTOME_GLUCOSE_TRANSPORT	R-HSA-70153	Negative	Negative	Negative	Negative
REACTOME_GLUCURONIDATION	R-HSA-156588	Negative	Negative	Negative	Negative
REACTOME_GLUTAMATE_BINDING_ACTIVATION_OF_AMPA_RECEPTORS_AND_SYNAPTIC_PLASTICITY	R-HSA-399721	Negative	Negative	Negative	Negative
REACTOME_GLUTAMATE_NEUROTRANSMITTER_RELEASE_CYCLE	R-HSA-210500	Negative	Negative	Negative	Negative
REACTOME_GLUTATHIONE_CONJUGATION	R-HSA-156590	Negative	Negative	Negative	Negative
REACTOME_GLUTATHIONE_SYNTHESIS_AND_RECYCLING	R-HSA-174403	Negative	Negative	Negative	Negative
REACTOME_GLYCEROPHOSPHOLIPID_BIOSYNTHESIS	R-HSA-1483206	Negative	Negative	Negative	Negative
REACTOME_GLYCEROPHOSPHOLIPID_CATABOLISM	R-HSA-6814848	Negative	Negative	Negative	Negative
REACTOME_GLYCINE_DEGRADATION	R-HSA-6783984	Negative	Negative	Negative	Negative
REACTOME_GLYCOGEN_BREAKDOWN_GLYCOGENOLYSIS	R-HSA-70221	Negative	Negative	Negative	Negative
REACTOME_GLYCOGEN_STORAGE_DISEASE_TYPE_0_LIVER_GYS2	R-HSA-3858516	Negative	Negative	Negative	Negative
REACTOME_GLYCOGEN_STORAGE_DISEASE_TYPE_0_MUSCLE_GYS1	R-HSA-3828062	Negative	Negative	Negative	Negative
REACTOME_GLYCOGEN_STORAGE_DISEASE_TYPE_II_GAA	R-HSA-5357609	Negative	Negative	Negative	Negative
REACTOME_GLYCOGEN_STORAGE_DISEASE_TYPE_IV_GBE1	R-HSA-3878781	Negative	Negative	Negative	Negative
REACTOME_GLYCOGEN_STORAGE_DISEASE_TYPE_XV_GYG1	R-HSA-3814836	Negative	Negative	Negative	Negative
REACTOME_GLYCOGEN_STORAGE_DISEASES	R-HSA-3229121	Negative	Negative	Negative	Negative
REACTOME_GLYCOGEN_SYNTHESIS	R-HSA-3322077	Negative	Negative	Negative	Negative
REACTOME_GLYCOLYSIS	R-HSA-70171	Negative	Negative	Negative	Negative
REACTOME_GLYCOPROTEIN_HORMONES	R-HSA-209822	Negative	Negative	Negative	Negative
REACTOME_GLYCOSAMINOGLYCAN_METABOLISM	R-HSA-1630316	Negative	Negative	Negative	Negative
REACTOME_GLYCOSPHINGOLIPID_METABOLISM	R-HSA-1660662	Negative	Negative	Negative	Negative
REACTOME_GLYOXYLATE_METABOLISM_AND_GLYCINE_DEGRADATION	R-HSA-389661	Negative	Negative	Negative	Negative
REACTOME_GOLGI_ASSOCIATED_VESICLE_BIOGENESIS	R-HSA-432722	Negative	Negative	Negative	Negative
REACTOME_GOLGI_CISTERNAE_PERICENTRIOLAR_STACK_REORGANIZATION	R-HSA-162658	Negative	Negative	Negative	Negative
REACTOME_GOLGI_TO_ER_RETROGRADE_TRANSPORT	R-HSA-8856688	Negative	Negative	Negative	Negative
REACTOME_GROWTH_HORMONE_RECEPTOR_SIGNALING	R-HSA-982772	Negative	Negative	Negative	Negative
REACTOME_HATS_ACETYLATE_HISTONES	R-HSA-3214847	Negative	Negative	Negative	Negative
REACTOME_HCN_CHANNELS	R-HSA-1296061	Negative	Negative	Negative	Negative
REACTOME_HDACS_DEACETYLATE_HISTONES	R-HSA-3214815	Negative	Negative	Negative	Negative
REACTOME_HDL_MEDIATED_LIPID_TRANSPORT	R-HSA-194223	Negative	Negative	Negative	Negative
REACTOME_HDMS_DEMETHYLATE_HISTONES	R-HSA-3214842	Negative	Negative	Negative	Negative
REACTOME_HDR_THROUGH_HOMOLOGOUS_RECOMBINATION_HR_OR_SINGLE_STRAND_ANNEALING_SSA	R-HSA-5693567	Negative	Negative	Negative	Negative
REACTOME_HDR_THROUGH_HOMOLOGOUS_RECOMBINATION_HRR	R-HSA-5685942	Negative	Negative	Negative	Negative
REACTOME_HDR_THROUGH_MMEJ_ALT_NHEJ	R-HSA-5685939	Negative	Negative	Negative	Negative
REACTOME_HDR_THROUGH_SINGLE_STRAND_ANNEALING_SSA	R-HSA-5685938	Negative	Negative	Negative	Negative
REACTOME_HHAT_G278V_ABROGATES_PALMITOYLATION_OF_HH_NP	R-HSA-5658034	Negative	Negative	Negative	Negative
REACTOME_HIV_INFECTION	R-HSA-162906	Negative	Negative	Negative	Negative
REACTOME_HIV_LIFE_CYCLE	R-HSA-162587	Negative	Negative	Negative	Negative
REACTOME_HIV_TRANSCRIPTION_ELONGATION	R-HSA-167169	Negative	Negative	Negative	Negative
REACTOME_HIV_TRANSCRIPTION_INITIATION	R-HSA-167161	Negative	Negative	Negative	Negative
REACTOME_HIV_ELONGATION_ARREST_AND_RECOVERY	R-HSA-167287	Negative	Negative	Negative	Negative
REACTOME_HS_GAG_BIOSYNTHESIS	R-HSA-2022928	Negative	Negative	Negative	Negative
REACTOME_HS_GAG_DEGRADATION	R-HSA-2024096	Negative	Negative	Negative	Negative
REACTOME_HSF1_ACTIVATION	R-HSA-3371511	Negative	Negative	Negative	Negative
REACTOME_HSF1_DEPENDENT_TRANSACTIVATION	R-HSA-3371571	Negative	Negative	Negative	Negative
REACTOME_HEDGEHOG_OFF_STATE	R-HSA-5610787	Negative	Negative	Negative	Negative
REACTOME_HEDGEHOG_ON_STATE	R-HSA-5632684	Negative	Negative	Negative	Negative
REACTOME_HEDGEHOG_LIGAND_BIOGENESIS	R-HSA-5358346	Negative	Negative	Negative	Negative
REACTOME_HEME_BIOSYNTHESIS	R-HSA-189451	Negative	Negative	Negative	Negative
REACTOME_HEME_DEGRADATION	R-HSA-189483	Negative	Negative	Negative	Negative
REACTOME_HEMOSTASIS	R-HSA-109582	Positive	Negative	Negative	Negative
REACTOME_HEPARAN_SULFATE_HEPARIN_HS_GAG_METABOLISM	R-HSA-1638091	Negative	Negative	Negative	Negative
REACTOME_HEXOSE_TRANSPORT	R-HSA-189200	Negative	Negative	Negative	Negative
REACTOME_HH_MUTANTS_ABROGATE_LIGAND_SECRETION	R-HSA-5387390	Negative	Negative	Negative	Negative
REACTOME_HH_MUTANTS_THAT_DON_T_UNDERGO_AUTOCATALYTIC_PROCESSING_ARE_DEGRADED_BY_ERAD	R-HSA-5362768	Negative	Negative	Negative	Negative
REACTOME_HIGHLY_CALCIUM_PERMEABLE_NICOTINIC_ACETYLCHOLINE_RECEPTORS	R-HSA-629597	Negative	Negative	Negative	Negative
REACTOME_HIGHLY_CALCIUM_PERMEABLE_POSTSYNAPTIC_NICOTINIC_ACETYLCHOLINE_RECEPTORS	R-HSA-629594	Negative	Negative	Negative	Negative
REACTOME_HIGHLY_SODIUM_PERMEABLE_ACETYLCHOLINE_NICOTINIC_RECEPTORS	R-HSA-629587	Negative	Negative	Negative	Negative
REACTOME_HISTAMINE_RECEPTORS	R-HSA-390650	Negative	Negative	Negative	Negative
REACTOME_HISTIDINE_CATABOLISM	R-HSA-70921	Negative	Negative	Negative	Negative
REACTOME_HISTIDINE_LYSINE_PHENYLALANINE_TYROSINE_PROLINE_AND_TRYPTOPHAN_CATABOLISM	R-HSA-6788656	Negative	Negative	Negative	Negative
REACTOME_HOMOLOGOUS_DNA_PAIRING_AND_STRAND_EXCHANGE	R-HSA-5693579	Negative	Negative	Negative	Negative
REACTOME_HOMOLOGY_DIRECTED_REPAIR	R-HSA-5693538	Negative	Negative	Negative	Negative
REACTOME_HORMONE_LIGAND_BINDING_RECEPTORS	R-HSA-375281	Negative	Negative	Negative	Negative
REACTOME_HORMONE_SENSITIVE_LIPASE_HSL_MEDIATED_TRIACYLGLYCEROL_HYDROLYSIS	R-HSA-163560	Negative	Negative	Negative	Negative
REACTOME_HOST_INTERACTIONS_OF_HIV_FACTORS	R-HSA-162909	Negative	Negative	Negative	Negative
REACTOME_HOST_INTERACTIONS_WITH_INFLUENZA_FACTORS	R-HSA-168253	Negative	Negative	Negative	Negative
REACTOME_HUR_ELAVL1_BINDS_AND_STABILIZES_MRNA	R-HSA-450520	Negative	Negative	Negative	Negative
REACTOME_HYALURONAN_BIOSYNTHESIS_AND_EXPORT	R-HSA-2142850	Negative	Negative	Negative	Negative
REACTOME_HYALURONAN_METABOLISM	R-HSA-2142845	Negative	Negative	Negative	Negative
REACTOME_HYALURONAN_UPTAKE_AND_DEGRADATION	R-HSA-2160916	Negative	Negative	Negative	Negative
REACTOME_HYDROLYSIS_OF_LPC	R-HSA-1483115	Negative	Negative	Negative	Negative
REACTOME_HYDROLYSIS_OF_LPE	R-HSA-1483152	Negative	Negative	Negative	Negative
REACTOME_HYDROXYCARBOXYLIC_ACID_BINDING_RECEPTORS	R-HSA-3296197	Negative	Negative	Negative	Negative
REACTOME_HYPUSINE_SYNTHESIS_FROM_EIF5A_LYSINE	R-HSA-204626	Negative	Negative	Negative	Negative
REACTOME_IGF1R_SIGNALING_CASCADE	R-HSA-2428924	Negative	Negative	Negative	Negative
REACTOME_IKBKB_DEFICIENCY_CAUSES_SCID	R-HSA-5602636	Negative	Negative	Negative	Negative
REACTOME_IKBKG_DEFICIENCY_CAUSES_ANHIDROTIC_ECTODERMAL_DYSPLASIA_WITH_IMMUNODEFICIENCY_EDA_ID_VIA_TLR	R-HSA-5603027	Negative	Negative	Negative	Positive
REACTOME_IKK_COMPLEX_RECRUITMENT_MEDIATED_BY_RIP1	R-HSA-937041	Negative	Negative	Negative	Negative
REACTOME_IL_6_TYPE_CYTOKINE_RECEPTOR_LIGAND_INTERACTIONS	R-HSA-6788467	Negative	Negative	Negative	Negative
REACTOME_IRAK1_RECRUITS_IKK_COMPLEX	R-HSA-937039	Negative	Negative	Negative	Negative
REACTOME_IRAK1_RECRUITS_IKK_COMPLEX_UPON_TLR7_8_OR_9_STIMULATION	R-HSA-975144	Negative	Negative	Negative	Negative
REACTOME_IRAK2_MEDIATED_ACTIVATION_OF_TAK1_COMPLEX	R-HSA-937042	Negative	Negative	Negative	Negative
REACTOME_IRAK2_MEDIATED_ACTIVATION_OF_TAK1_COMPLEX_UPON_TLR7_8_OR_9_STIMULATION	R-HSA-975163	Negative	Negative	Negative	Negative
REACTOME_IRAK4_DEFICIENCY_TLR2_4	R-HSA-5603041	Negative	Negative	Negative	Negative
REACTOME_IRAK4_DEFICIENCY_TLR5	R-HSA-5603037	Negative	Negative	Negative	Negative
REACTOME_IRE1ALPHA_ACTIVATES_CHAPERONES	R-HSA-381070	Negative	Negative	Negative	Negative
REACTOME_IRF3_MEDIATED_ACTIVATION_OF_TYPE_1_IFN	R-HSA-1606341	Negative	Negative	Negative	Negative
REACTOME_IRF3_MEDIATED_INDUCTION_OF_TYPE_I_IFN	R-HSA-3270619	Negative	Negative	Negative	Negative
REACTOME_IRS_ACTIVATION	R-HSA-74713	Negative	Negative	Negative	Negative
REACTOME_IRS_MEDIATED_SIGNALLING	R-HSA-112399	Negative	Negative	Negative	Negative
REACTOME_IRS_RELATED_EVENTS_TRIGGERED_BY_IGF1R	R-HSA-2428928	Negative	Negative	Negative	Negative
REACTOME_ISG15_ANTIVIRAL_MECHANISM	R-HSA-1169408	Negative	Negative	Negative	Negative
REACTOME_IKBA_VARIANT_LEADS_TO_EDA_ID	R-HSA-5603029	Negative	Negative	Negative	Positive
REACTOME_IMMUNE_SYSTEM	R-HSA-168256	Negative	Negative	Negative	Positive
REACTOME_IMMUNOREGULATORY_INTERACTIONS_BETWEEN_A_LYMPHOID_AND_A_NON_LYMPHOID_CELL	R-HSA-198933	Negative	Negative	Negative	Negative
REACTOME_IMPORT_OF_PALMITOYL_COA_INTO_THE_MITOCHONDRIAL_MATRIX	R-HSA-200425	Negative	Negative	Negative	Negative
REACTOME_INACTIVATION_OF_APC_C_VIA_DIRECT_INHIBITION_OF_THE_APC_C_COMPLEX	R-HSA-141430	Negative	Negative	Negative	Negative
REACTOME_INACTIVATION_OF_CDC42_AND_RAC	R-HSA-428543	Negative	Negative	Negative	Negative
REACTOME_INACTIVATION_RECOVERY_AND_REGULATION_OF_THE_PHOTOTRANSDUCTION_CASCADE	R-HSA-2514859	Negative	Negative	Negative	Negative
REACTOME_INCRETIN_SYNTHESIS_SECRETION_AND_INACTIVATION	R-HSA-400508	Negative	Negative	Negative	Negative
REACTOME_INFECTIOUS_DISEASE	R-HSA-5663205	Negative	Negative	Negative	Negative
REACTOME_INFLAMMASOMES	R-HSA-622312	Negative	Negative	Negative	Negative
REACTOME_INFLUENZA_INFECTION	R-HSA-168254	Negative	Negative	Negative	Negative
REACTOME_INFLUENZA_LIFE_CYCLE	R-HSA-168255	Negative	Negative	Negative	Negative
REACTOME_INFLUENZA_VIRAL_RNA_TRANSCRIPTION_AND_REPLICATION	R-HSA-168273	Negative	Negative	Negative	Negative
REACTOME_INFLUENZA_VIRUS_INDUCED_APOPTOSIS	R-HSA-168277	Negative	Negative	Negative	Negative
REACTOME_INHIBITION_OF_VOLTAGE_GATED_CA2_CHANNELS_VIA_GBETA_GAMMA_SUBUNITS	R-HSA-997272	Negative	Negative	Negative	Negative
REACTOME_INHIBITION_OF_HOST_MRNA_PROCESSING_AND_RNA_SILENCING	R-HSA-168315	Negative	Negative	Negative	Negative
REACTOME_INHIBITION_OF_PKR	R-HSA-169131	Negative	Negative	Negative	Negative
REACTOME_INHIBITION_OF_SIGNALING_BY_OVEREXPRESSED_EGFR	R-HSA-5638303	Negative	Negative	Negative	Negative
REACTOME_INHIBITION_OF_TSC_COMPLEX_FORMATION_BY_PKB	R-HSA-165181	Negative	Negative	Negative	Negative
REACTOME_INHIBITION_OF_ADENYLATE_CYCLASE_PATHWAY	R-HSA-997269	Negative	Negative	Negative	Negative
REACTOME_INHIBITION_OF_REPLICATION_INITIATION_OF_DAMAGED_DNA_BY_RB1_E2F1	R-HSA-113501	Negative	Negative	Negative	Negative
REACTOME_INHIBITION_OF_THE_PROTEOLYTIC_ACTIVITY_OF_APC_C_REQUIRED_FOR_THE_ONSET_OF_ANAPHASE_BY_MITOTIC_SPINDLE_CHECKPOINT_COMPONENTS	R-HSA-141405	Negative	Negative	Negative	Negative
REACTOME_INITIAL_TRIGGERING_OF_COMPLEMENT	R-HSA-166663	Negative	Negative	Negative	Negative
REACTOME_INITIATION_OF_NUCLEAR_ENVELOPE_REFORMATION	R-HSA-2995383	Negative	Negative	Negative	Negative
REACTOME_INNATE_IMMUNE_SYSTEM	R-HSA-168249	Negative	Negative	Negative	Positive
REACTOME_INOSITOL_PHOSPHATE_METABOLISM	R-HSA-1483249	Negative	Negative	Negative	Negative
REACTOME_INOSITOL_TRANSPORTERS	R-HSA-429593	Negative	Negative	Negative	Negative
REACTOME_INSULIN_EFFECTS_INCREASED_SYNTHESIS_OF_XYLULOSE_5_PHOSPHATE	R-HSA-163754	Negative	Negative	Negative	Negative
REACTOME_INSULIN_PROCESSING	R-HSA-264876	Negative	Negative	Negative	Negative
REACTOME_INSULIN_RECEPTOR_RECYCLING	R-HSA-77387	Negative	Negative	Negative	Negative
REACTOME_INSULIN_RECEPTOR_SIGNALLING_CASCADE	R-HSA-74751	Negative	Negative	Negative	Negative
REACTOME_INSULIN_LIKE_GROWTH_FACTOR_2_MRNA_BINDING_PROTEINS_IGF2BPS_IMPS_VICKZS_BIND_RNA	R-HSA-428359	Negative	Negative	Negative	Negative
REACTOME_INTEGRATION_OF_ENERGY_METABOLISM	R-HSA-163685	Negative	Negative	Negative	Negative
REACTOME_INTEGRATION_OF_PROVIRUS	R-HSA-162592	Negative	Negative	Negative	Negative
REACTOME_INTEGRATION_OF_VIRAL_DNA_INTO_HOST_GENOMIC_DNA	R-HSA-175567	Negative	Negative	Negative	Negative
REACTOME_INTEGRIN_ALPHAIIB_BETA3_SIGNALING	R-HSA-354192	Negative	Negative	Negative	Negative
REACTOME_INTEGRIN_CELL_SURFACE_INTERACTIONS	R-HSA-216083	Negative	Negative	Negative	Negative
REACTOME_INTERACTION_WITH_CUMULUS_CELLS	R-HSA-2534343	Negative	Negative	Negative	Negative
REACTOME_INTERACTION_WITH_THE_ZONA_PELLUCIDA	R-HSA-1300644	Negative	Negative	Negative	Negative
REACTOME_INTERACTION_BETWEEN_L1_AND_ANKYRINS	R-HSA-445095	Negative	Negative	Negative	Negative
REACTOME_INTERACTION_BETWEEN_PHLDA1_AND_AURKA	R-HSA-8854521	Negative	Negative	Negative	Negative
REACTOME_INTERACTIONS_OF_REV_WITH_HOST_CELLULAR_PROTEINS	R-HSA-177243	Negative	Negative	Negative	Negative
REACTOME_INTERACTIONS_OF_TAT_WITH_HOST_CELLULAR_PROTEINS	R-HSA-176034	Negative	Negative	Negative	Negative
REACTOME_INTERACTIONS_OF_VPR_WITH_HOST_CELLULAR_PROTEINS	R-HSA-176033	Negative	Negative	Negative	Negative
REACTOME_INTERCONVERSION_OF_2_OXOGLUTARATE_AND_2_HYDROXYGLUTARATE	R-HSA-880009	Negative	Negative	Negative	Negative
REACTOME_INTERCONVERSION_OF_POLYAMINES	R-HSA-351200	Negative	Negative	Negative	Negative
REACTOME_INTERFERON_SIGNALING	R-HSA-913531	Negative	Negative	Negative	Negative
REACTOME_INTERFERON_ALPHA_BETA_SIGNALING	R-HSA-909733	Negative	Negative	Negative	Negative
REACTOME_INTERFERON_GAMMA_SIGNALING	R-HSA-877300	Negative	Negative	Negative	Negative
REACTOME_INTERLEUKIN_RECEPTOR_SHC_SIGNALING	R-HSA-912526	Negative	Negative	Negative	Negative
REACTOME_INTERLEUKIN_1_PROCESSING	R-HSA-448706	Negative	Negative	Negative	Positive
REACTOME_INTERLEUKIN_1_SIGNALING	R-HSA-446652	Negative	Negative	Negative	Positive
REACTOME_INTERLEUKIN_12_SIGNALING	R-HSA-447115	Negative	Negative	Negative	Negative
REACTOME_INTERLEUKIN_17_SIGNALING	R-HSA-448424	Negative	Negative	Negative	Negative
REACTOME_INTERLEUKIN_19_20_22_24	R-HSA-8854691	Negative	Negative	Negative	Negative
REACTOME_INTERLEUKIN_2_SIGNALING	R-HSA-451927	Negative	Negative	Negative	Negative
REACTOME_INTERLEUKIN_3_5_AND_GM_CSF_SIGNALING	R-HSA-512988	Negative	Negative	Negative	Negative
REACTOME_INTERLEUKIN_6_FAMILY_SIGNALING	R-HSA-6783589	Negative	Negative	Negative	Negative
REACTOME_INTERLEUKIN_6_SIGNALING	R-HSA-1059683	Negative	Negative	Negative	Negative
REACTOME_INTERLEUKIN_7_SIGNALING	R-HSA-1266695	Negative	Negative	Negative	Negative
REACTOME_INTRA_GOLGI_AND_RETROGRADE_GOLGI_TO_ER_TRAFFIC	R-HSA-6811442	Negative	Negative	Negative	Negative
REACTOME_INTRA_GOLGI_TRAFFIC	R-HSA-6811438	Negative	Negative	Negative	Negative
REACTOME_INTRAFLAGELLAR_TRANSPORT	R-HSA-5620924	Negative	Negative	Negative	Negative
REACTOME_INTRINSIC_PATHWAY_FOR_APOPTOSIS	R-HSA-109606	Positive	Negative	Negative	Negative
REACTOME_INTRINSIC_PATHWAY_OF_FIBRIN_CLOT_FORMATION	R-HSA-140837	Negative	Negative	Negative	Negative
REACTOME_INWARDLY_RECTIFYING_K_CHANNELS	R-HSA-1296065	Negative	Negative	Negative	Negative
REACTOME_ION_CHANNEL_TRANSPORT	R-HSA-983712	Negative	Negative	Negative	Negative
REACTOME_ION_HOMEOSTASIS	R-HSA-5578775	Negative	Negative	Negative	Negative
REACTOME_ION_TRANSPORT_BY_P_TYPE_ATPASES	R-HSA-936837	Negative	Negative	Negative	Negative
REACTOME_IONOTROPIC_ACTIVITY_OF_KAINATE_RECEPTORS	R-HSA-451306	Negative	Negative	Negative	Negative
REACTOME_IRON_UPTAKE_AND_TRANSPORT	R-HSA-917937	Negative	Negative	Negative	Negative
REACTOME_JNK_C_JUN_KINASES_PHOSPHORYLATION_AND_ACTIVATION_MEDIATED_BY_ACTIVATED_HUMAN_TAK1	R-HSA-450321	Negative	Negative	Negative	Negative
REACTOME_KSRP_KHSRP_BINDS_AND_DESTABILIZES_MRNA	R-HSA-450604	Negative	Negative	Negative	Negative
REACTOME_KERATAN_SULFATE_BIOSYNTHESIS	R-HSA-2022854	Negative	Negative	Negative	Negative
REACTOME_KERATAN_SULFATE_DEGRADATION	R-HSA-2022857	Negative	Negative	Negative	Negative
REACTOME_KERATAN_SULFATE_KERATIN_METABOLISM	R-HSA-1638074	Negative	Negative	Negative	Negative
REACTOME_KETONE_BODY_METABOLISM	R-HSA-74182	Negative	Negative	Negative	Negative
REACTOME_KINESINS	R-HSA-983189	Negative	Negative	Negative	Negative
REACTOME_L13A_MEDIATED_TRANSLATIONAL_SILENCING_OF_CERULOPLASMIN_EXPRESSION	R-HSA-156827	Negative	Negative	Negative	Negative
REACTOME_L1CAM_INTERACTIONS	R-HSA-373760	Negative	Negative	Negative	Negative
REACTOME_LDL_MEDIATED_LIPID_TRANSPORT	R-HSA-171052	Negative	Negative	Negative	Negative
REACTOME_LGI_ADAM_INTERACTIONS	R-HSA-5682910	Negative	Negative	Negative	Negative
REACTOME_LRR_FLII_INTERACTING_PROTEIN_1_LRRFIP1_ACTIVATES_TYPE_I_IFN_PRODUCTION	R-HSA-3134973	Negative	Negative	Negative	Negative
REACTOME_LACTOSE_SYNTHESIS	R-HSA-5653890	Negative	Negative	Negative	Negative
REACTOME_LAGGING_STRAND_SYNTHESIS	R-HSA-69186	Negative	Negative	Negative	Negative
REACTOME_LAMININ_INTERACTIONS	R-HSA-3000157	Negative	Negative	Negative	Negative
REACTOME_LATE_PHASE_OF_HIV_LIFE_CYCLE	R-HSA-162599	Negative	Negative	Negative	Negative
REACTOME_LATENT_INFECTION_OF_HOMO_SAPIENS_WITH_MYCOBACTERIUM_TUBERCULOSIS	R-HSA-1222352	Negative	Negative	Negative	Negative
REACTOME_LEADING_STRAND_SYNTHESIS	R-HSA-69109	Negative	Negative	Negative	Negative
REACTOME_LECTIN_PATHWAY_OF_COMPLEMENT_ACTIVATION	R-HSA-166662	Negative	Negative	Negative	Negative
REACTOME_LEUKOTRIENE_RECEPTORS	R-HSA-391906	Negative	Negative	Negative	Negative
REACTOME_LIGAND_DEPENDENT_CASPASE_ACTIVATION	R-HSA-140534	Negative	Negative	Negative	Negative
REACTOME_LIGAND_GATED_ION_CHANNEL_TRANSPORT	R-HSA-975298	Negative	Negative	Negative	Negative
REACTOME_LIGAND_INDEPENDENT_CASPASE_ACTIVATION_VIA_DCC	R-HSA-418889	Negative	Negative	Negative	Negative
REACTOME_LIGAND_RECEPTOR_INTERACTIONS	R-HSA-5632681	Negative	Negative	Negative	Negative
REACTOME_LINOLEIC_ACID_LA_METABOLISM	R-HSA-2046105	Negative	Negative	Negative	Negative
REACTOME_LIPID_DIGESTION_MOBILIZATION_AND_TRANSPORT	R-HSA-73923	Negative	Negative	Negative	Negative
REACTOME_LIPOPROTEIN_METABOLISM	R-HSA-174824	Negative	Negative	Negative	Negative
REACTOME_LOCALIZATION_OF_THE_PINCH_ILK_PARVIN_COMPLEX_TO_FOCAL_ADHESIONS	R-HSA-446343	Negative	Negative	Negative	Negative
REACTOME_LOSS_OF_FUNCTION_OF_FBXW7_IN_CANCER_AND_NOTCH1_SIGNALING	R-HSA-2644607	Negative	Negative	Negative	Negative
REACTOME_LOSS_OF_FUNCTION_OF_SMAD2_3_IN_CANCER	R-HSA-3304349	Negative	Negative	Negative	Negative
REACTOME_LOSS_OF_FUNCTION_OF_SMAD4_IN_CANCER	R-HSA-3304347	Negative	Negative	Negative	Negative
REACTOME_LOSS_OF_FUNCTION_OF_TGFBR1_IN_CANCER	R-HSA-3656534	Negative	Negative	Negative	Negative
REACTOME_LOSS_OF_FUNCTION_OF_TGFBR2_IN_CANCER	R-HSA-3642278	Negative	Negative	Negative	Negative
REACTOME_LOSS_OF_NLP_FROM_MITOTIC_CENTROSOMES	R-HSA-380259	Negative	Negative	Negative	Negative
REACTOME_LOSS_OF_PROTEINS_REQUIRED_FOR_INTERPHASE_MICROTUBULE_ORGANIZATION_FROM_THE_CENTROSOME	R-HSA-380284	Negative	Negative	Negative	Negative
REACTOME_LYSINE_CATABOLISM	R-HSA-71064	Negative	Negative	Negative	Negative
REACTOME_LYSOSOMAL_GLYCOGEN_CATABOLISM	R-HSA-5357572	Negative	Negative	Negative	Negative
REACTOME_LYSOSOMAL_OLIGOSACCHARIDE_CATABOLISM	R-HSA-8853383	Negative	Negative	Negative	Negative
REACTOME_LYSOSOME_VESICLE_BIOGENESIS	R-HSA-432720	Negative	Negative	Negative	Negative
REACTOME_LYSOSPHINGOLIPID_AND_LPA_RECEPTORS	R-HSA-419408	Negative	Negative	Negative	Negative
REACTOME_M_PHASE	R-HSA-68886	Negative	Negative	Negative	Negative
REACTOME_M_G1_TRANSITION	R-HSA-68874	Negative	Negative	Negative	Negative
REACTOME_MAP_KINASE_ACTIVATION_IN_TLR_CASCADE	R-HSA-450294	Negative	Negative	Negative	Positive
REACTOME_MAP2K_AND_MAPK_ACTIVATION	R-HSA-5674135	Negative	Negative	Negative	Negative
REACTOME_MAP3K8_TPL2_DEPENDENT_MAPK1_3_ACTIVATION	R-HSA-5684264	Negative	Negative	Negative	Positive
REACTOME_MAPK_FAMILY_SIGNALING_CASCADES	R-HSA-5683057	Negative	Negative	Negative	Negative
REACTOME_MAPK_TARGETS_NUCLEAR_EVENTS_MEDIATED_BY_MAP_KINASES	R-HSA-450282	Negative	Negative	Negative	Negative
REACTOME_MAPK1_ERK2_ACTIVATION	R-HSA-112411	Negative	Negative	Negative	Negative
REACTOME_MAPK1_MAPK3_SIGNALING	R-HSA-5684996	Negative	Negative	Negative	Negative
REACTOME_MAPK3_ERK1_ACTIVATION	R-HSA-110056	Negative	Negative	Negative	Negative
REACTOME_MAPK6_MAPK4_SIGNALING	R-HSA-5687128	Negative	Negative	Negative	Negative
REACTOME_MASTL_FACILITATES_MITOTIC_PROGRESSION	R-HSA-2465910	Negative	Negative	Negative	Negative
REACTOME_MGMT_MEDIATED_DNA_DAMAGE_REVERSAL	R-HSA-5657655	Negative	Negative	Negative	Negative
REACTOME_MHC_CLASS_II_ANTIGEN_PRESENTATION	R-HSA-2132295	Negative	Negative	Negative	Negative
REACTOME_MACROAUTOPHAGY	R-HSA-1632852	Negative	Negative	Negative	Negative
REACTOME_MAJOR_PATHWAY_OF_RRNA_PROCESSING_IN_THE_NUCLEOLUS	R-HSA-6791226	Negative	Negative	Negative	Negative
REACTOME_MEIOSIS	R-HSA-1500620	Negative	Negative	Negative	Negative
REACTOME_MEIOTIC_RECOMBINATION	R-HSA-912446	Negative	Negative	Negative	Negative
REACTOME_MEIOTIC_SYNAPSIS	R-HSA-1221632	Negative	Negative	Negative	Negative
REACTOME_MELANIN_BIOSYNTHESIS	R-HSA-5662702	Negative	Negative	Negative	Negative
REACTOME_MEMBRANE_TRAFFICKING	R-HSA-199991	Negative	Negative	Negative	Negative
REACTOME_MEMBRANE_BINDING_AND_TARGETTING_OF_GAG_PROTEINS	R-HSA-174490	Negative	Negative	Negative	Negative
REACTOME_METABOLIC_DISORDERS_OF_BIOLOGICAL_OXIDATION_ENZYMES	R-HSA-5579029	Negative	Negative	Negative	Negative
REACTOME_METABOLISM	R-HSA-1430728	Negative	Negative	Negative	Negative
REACTOME_METABOLISM_OF_ANGIOTENSINOGEN_TO_ANGIOTENSINS	R-HSA-2022377	Negative	Negative	Negative	Negative
REACTOME_METABOLISM_OF_AMINO_ACIDS_AND_DERIVATIVES	R-HSA-71291	Negative	Negative	Negative	Negative
REACTOME_METABOLISM_OF_CARBOHYDRATES	R-HSA-71387	Negative	Negative	Negative	Negative
REACTOME_METABOLISM_OF_FAT_SOLUBLE_VITAMINS	R-HSA-6806667	Negative	Negative	Negative	Negative
REACTOME_METABOLISM_OF_FOLATE_AND_PTERINES	R-HSA-196757	Negative	Negative	Negative	Negative
REACTOME_METABOLISM_OF_INGESTED_H2SEO4_AND_H2SEO3_INTO_H2SE	R-HSA-2408550	Negative	Negative	Negative	Negative
REACTOME_METABOLISM_OF_INGESTED_MESEO2H_INTO_MESEH	R-HSA-5263617	Negative	Negative	Negative	Negative
REACTOME_METABOLISM_OF_INGESTED_SEMET_SEC_MESEC_INTO_H2SE	R-HSA-2408508	Negative	Negative	Negative	Negative
REACTOME_METABOLISM_OF_LIPIDS_AND_LIPOPROTEINS	R-HSA-556833	Negative	Negative	Negative	Negative
REACTOME_METABOLISM_OF_NITRIC_OXIDE	R-HSA-202131	Negative	Negative	Negative	Negative
REACTOME_METABOLISM_OF_NON_CODING_RNA	R-HSA-194441	Negative	Negative	Negative	Negative
REACTOME_METABOLISM_OF_NUCLEOTIDES	R-HSA-15869	Negative	Negative	Negative	Negative
REACTOME_METABOLISM_OF_POLYAMINES	R-HSA-351202	Negative	Negative	Negative	Negative
REACTOME_METABOLISM_OF_PORPHYRINS	R-HSA-189445	Negative	Negative	Negative	Negative
REACTOME_METABOLISM_OF_PROTEINS	R-HSA-392499	Positive	Negative	Negative	Negative
REACTOME_METABOLISM_OF_SEROTONIN	R-HSA-380612	Negative	Negative	Negative	Negative
REACTOME_METABOLISM_OF_STEROID_HORMONES	R-HSA-196071	Negative	Negative	Negative	Negative
REACTOME_METABOLISM_OF_VITAMIN_K	R-HSA-6806664	Negative	Negative	Negative	Negative
REACTOME_METABOLISM_OF_VITAMINS_AND_COFACTORS	R-HSA-196854	Negative	Negative	Negative	Negative
REACTOME_METABOLISM_OF_WATER_SOLUBLE_VITAMINS_AND_COFACTORS	R-HSA-196849	Negative	Negative	Negative	Negative
REACTOME_METAL_ION_SLC_TRANSPORTERS	R-HSA-425410	Negative	Negative	Negative	Negative
REACTOME_METALLOTHIONEINS_BIND_METALS	R-HSA-5661231	Negative	Negative	Negative	Negative
REACTOME_METHIONINE_SALVAGE_PATHWAY	R-HSA-1237112	Negative	Negative	Negative	Negative
REACTOME_METHYLATION	R-HSA-156581	Negative	Negative	Negative	Negative
REACTOME_METHYLATION_OF_MESEH_FOR_EXCRETION	R-HSA-2408552	Negative	Negative	Negative	Negative
REACTOME_MICRORNA_MIRNA_BIOGENESIS	R-HSA-203927	Negative	Negative	Negative	Negative
REACTOME_MICROTUBULE_DEPENDENT_TRAFFICKING_OF_CONNEXONS_FROM_GOLGI_TO_THE_PLASMA_MEMBRANE	R-HSA-190840	Negative	Negative	Negative	Negative
REACTOME_MINERALOCORTICOID_BIOSYNTHESIS	R-HSA-193993	Negative	Negative	Negative	Negative
REACTOME_MINUS_STRAND_DNA_SYNTHESIS	R-HSA-164516	Negative	Negative	Negative	Negative
REACTOME_MISCELLANEOUS_SUBSTRATES	R-HSA-211958	Negative	Negative	Negative	Negative
REACTOME_MISCELLANEOUS_TRANSPORT_AND_BINDING_EVENTS	R-HSA-5223345	Negative	Negative	Negative	Negative
REACTOME_MISMATCH_REPAIR	R-HSA-5358508	Negative	Negative	Negative	Negative
REACTOME_MISMATCH_REPAIR_MMR_DIRECTED_BY_MSH2_MSH3_MUTSBETA	R-HSA-5358606	Negative	Negative	Negative	Negative
REACTOME_MISMATCH_REPAIR_MMR_DIRECTED_BY_MSH2_MSH6_MUTSALPHA	R-HSA-5358565	Negative	Negative	Negative	Negative
REACTOME_MISSPLICED_GSK3BETA_MUTANTS_STABILIZE_BETA_CATENIN	R-HSA-5339716	Negative	Negative	Negative	Negative
REACTOME_MISSPLICED_LRP5_MUTANTS_HAVE_ENHANCED_BETA_CATENIN_DEPENDENT_SIGNALING	R-HSA-5339717	Negative	Negative	Negative	Negative
REACTOME_MITOCHONDRIAL_ABC_TRANSPORTERS	R-HSA-1369007	Negative	Negative	Negative	Negative
REACTOME_MITOCHONDRIAL_FATTY_ACID_BETA_OXIDATION	R-HSA-77289	Negative	Negative	Negative	Negative
REACTOME_MITOCHONDRIAL_UNCOUPLING_PROTEINS	R-HSA-166187	Negative	Negative	Negative	Negative
REACTOME_MITOCHONDRIAL_BIOGENESIS	R-HSA-1592230	Negative	Negative	Negative	Negative
REACTOME_MITOCHONDRIAL_IRON_SULFUR_CLUSTER_BIOGENESIS	R-HSA-1362409	Negative	Negative	Negative	Negative
REACTOME_MITOCHONDRIAL_PROTEIN_IMPORT	R-HSA-1268020	Negative	Negative	Negative	Negative
REACTOME_MITOCHONDRIAL_TRNA_AMINOACYLATION	R-HSA-379726	Negative	Negative	Negative	Negative
REACTOME_MITOCHONDRIAL_TRANSCRIPTION_INITIATION	R-HSA-163282	Negative	Negative	Negative	Negative
REACTOME_MITOCHONDRIAL_TRANSCRIPTION_TERMINATION	R-HSA-163316	Negative	Negative	Negative	Negative
REACTOME_MITOCHONDRIAL_TRANSLATION	R-HSA-5368287	Negative	Negative	Negative	Negative
REACTOME_MITOCHONDRIAL_TRANSLATION_ELONGATION	R-HSA-5389840	Negative	Negative	Negative	Negative
REACTOME_MITOCHONDRIAL_TRANSLATION_INITIATION	R-HSA-5368286	Negative	Negative	Negative	Negative
REACTOME_MITOCHONDRIAL_TRANSLATION_TERMINATION	R-HSA-5419276	Negative	Negative	Negative	Negative
REACTOME_MITOPHAGY	R-HSA-5205647	Negative	Negative	Negative	Negative
REACTOME_MITOTIC_ANAPHASE	R-HSA-68882	Negative	Negative	Negative	Negative
REACTOME_MITOTIC_G1_G1_S_PHASES	R-HSA-453279	Negative	Negative	Negative	Negative
REACTOME_MITOTIC_G2_G2_M_PHASES	R-HSA-453274	Positive	Negative	Negative	Negative
REACTOME_MITOTIC_METAPHASE_AND_ANAPHASE	R-HSA-2555396	Negative	Negative	Negative	Negative
REACTOME_MITOTIC_METAPHASE_ANAPHASE_TRANSITION	R-HSA-68881	Negative	Negative	Negative	Negative
REACTOME_MITOTIC_PROMETAPHASE	R-HSA-68877	Negative	Negative	Negative	Negative
REACTOME_MITOTIC_PROPHASE	R-HSA-68875	Negative	Negative	Negative	Negative
REACTOME_MITOTIC_SPINDLE_CHECKPOINT	R-HSA-69618	Negative	Negative	Negative	Negative
REACTOME_MITOTIC_TELOPHASE_CYTOKINESIS	R-HSA-68884	Negative	Negative	Negative	Negative
REACTOME_MOLECULES_ASSOCIATED_WITH_ELASTIC_FIBRES	R-HSA-2129379	Negative	Negative	Negative	Negative
REACTOME_MOLYBDENUM_COFACTOR_BIOSYNTHESIS	R-HSA-947581	Negative	Negative	Negative	Negative
REACTOME_MTB_IRON_ASSIMILATION_BY_CHELATION	R-HSA-1222449	Negative	Negative	Negative	Negative
REACTOME_MULTIFUNCTIONAL_ANION_EXCHANGERS	R-HSA-427601	Negative	Negative	Negative	Negative
REACTOME_MUSCARINIC_ACETYLCHOLINE_RECEPTORS	R-HSA-390648	Negative	Negative	Negative	Negative
REACTOME_MUSCLE_CONTRACTION	R-HSA-397014	Negative	Negative	Negative	Negative
REACTOME_MYD88_CASCADE_INITIATED_ON_PLASMA_MEMBRANE	R-HSA-975871	Negative	Negative	Negative	Positive
REACTOME_MYD88_DEFICIENCY_TLR2_4	R-HSA-5602498	Negative	Negative	Negative	Negative
REACTOME_MYD88_DEFICIENCY_TLR5	R-HSA-5602680	Negative	Negative	Negative	Negative
REACTOME_MYD88_DEPENDENT_CASCADE_INITIATED_ON_ENDOSOME	R-HSA-975155	Negative	Negative	Negative	Positive
REACTOME_MYD88_INDEPENDENT_TLR3_TLR4_CASCADE	R-HSA-166166	Negative	Negative	Negative	Positive
REACTOME_MYD88_MAL_CASCADE_INITIATED_ON_PLASMA_MEMBRANE	R-HSA-166058	Negative	Negative	Negative	Positive
REACTOME_MYOCLONIC_EPILEPSY_OF_LAFORA	R-HSA-3785653	Negative	Negative	Negative	Negative
REACTOME_MYOGENESIS	R-HSA-525793	Negative	Negative	Negative	Negative
REACTOME_N_GLYCAN_ANTENNAE_ELONGATION	R-HSA-975577	Negative	Negative	Negative	Negative
REACTOME_N_GLYCAN_ANTENNAE_ELONGATION_IN_THE_MEDIAL_TRANS_GOLGI	R-HSA-975576	Negative	Negative	Negative	Negative
REACTOME_N_GLYCAN_TRIMMING_AND_ELONGATION_IN_THE_CIS_GOLGI	R-HSA-964739	Negative	Negative	Negative	Negative
REACTOME_N_GLYCAN_TRIMMING_IN_THE_ER_AND_CALNEXIN_CALRETICULIN_CYCLE	R-HSA-532668	Negative	Negative	Negative	Negative
REACTOME_NADE_MODULATES_DEATH_SIGNALLING	R-HSA-205025	Negative	Negative	Negative	Negative
REACTOME_NADPH_REGENERATION	R-HSA-389542	Negative	Negative	Negative	Negative
REACTOME_NCAM_SIGNALING_FOR_NEURITE_OUT_GROWTH	R-HSA-375165	Negative	Negative	Negative	Negative
REACTOME_NCAM1_INTERACTIONS	R-HSA-419037	Negative	Negative	Negative	Negative
REACTOME_NEP_NS2_INTERACTS_WITH_THE_CELLULAR_EXPORT_MACHINERY	R-HSA-168333	Negative	Negative	Negative	Negative
REACTOME_NF_KB_ACTIVATION_THROUGH_FADD_RIP_1_PATHWAY_MEDIATED_BY_CASPASE_8_AND_10	R-HSA-933543	Negative	Negative	Negative	Negative
REACTOME_NF_KB_IS_ACTIVATED_AND_SIGNALS_SURVIVAL	R-HSA-209560	Negative	Negative	Negative	Positive
REACTOME_NFG_AND_PRONGF_BINDS_TO_P75NTR	R-HSA-205017	Negative	Negative	Negative	Negative
REACTOME_NGF_PROCESSING	R-HSA-167060	Negative	Negative	Negative	Negative
REACTOME_NGF_SIGNALLING_VIA_TRKA_FROM_THE_PLASMA_MEMBRANE	R-HSA-187037	Negative	Negative	Negative	Negative
REACTOME_NGF_INDEPENDANT_TRKA_ACTIVATION	R-HSA-187024	Negative	Negative	Negative	Negative
REACTOME_NIK_NONCANONICAL_NF_KB_SIGNALING	R-HSA-5676590	Negative	Negative	Negative	Negative
REACTOME_NOD1_2_SIGNALING_PATHWAY	R-HSA-168638	Negative	Negative	Negative	Negative
REACTOME_NOSIP_MEDIATED_ENOS_TRAFFICKING	R-HSA-203754	Negative	Negative	Negative	Negative
REACTOME_NOSTRIN_MEDIATED_ENOS_TRAFFICKING	R-HSA-203641	Negative	Negative	Negative	Negative
REACTOME_NOTCH1_INTRACELLULAR_DOMAIN_REGULATES_TRANSCRIPTION	R-HSA-2122947	Negative	Negative	Negative	Negative
REACTOME_NOTCH2_ACTIVATION_AND_TRANSMISSION_OF_SIGNAL_TO_THE_NUCLEUS	R-HSA-2979096	Negative	Negative	Negative	Negative
REACTOME_NOTCH2_INTRACELLULAR_DOMAIN_REGULATES_TRANSCRIPTION	R-HSA-2197563	Negative	Negative	Negative	Negative
REACTOME_NR1D1_REV_ERBA_REPRESSES_GENE_EXPRESSION	R-HSA-1368071	Negative	Negative	Negative	Negative
REACTOME_NRAGE_SIGNALS_DEATH_THROUGH_JNK	R-HSA-193648	Negative	Negative	Negative	Negative
REACTOME_NRIF_SIGNALS_CELL_DEATH_FROM_THE_NUCLEUS	R-HSA-205043	Negative	Negative	Negative	Negative
REACTOME_NS1_MEDIATED_EFFECTS_ON_HOST_PATHWAYS	R-HSA-168276	Negative	Negative	Negative	Negative
REACTOME_NA_DEPENDENT_GLUCOSE_TRANSPORTERS	R-HSA-428808	Negative	Negative	Negative	Negative
REACTOME_NA_CL_DEPENDENT_NEUROTRANSMITTER_TRANSPORTERS	R-HSA-442660	Negative	Negative	Negative	Negative
REACTOME_NECTIN_NECL_TRANS_HETERODIMERIZATION	R-HSA-420597	Negative	Negative	Negative	Negative
REACTOME_NEF_MEDIATED_CD4_DOWN_REGULATION	R-HSA-167590	Negative	Negative	Negative	Negative
REACTOME_NEF_MEDIATED_CD8_DOWN_REGULATION	R-HSA-182218	Negative	Negative	Negative	Negative
REACTOME_NEF_AND_SIGNAL_TRANSDUCTION	R-HSA-164944	Negative	Negative	Negative	Negative
REACTOME_NEF_MEDIATED_DOWNREGULATION_OF_CD28_CELL_SURFACE_EXPRESSION	R-HSA-164939	Negative	Negative	Negative	Negative
REACTOME_NEF_MEDIATED_DOWNREGULATION_OF_MHC_CLASS_I_COMPLEX_CELL_SURFACE_EXPRESSION	R-HSA-164940	Negative	Negative	Negative	Negative
REACTOME_NEF_MEDIATES_DOWN_MODULATION_OF_CELL_SURFACE_RECEPTORS_BY_RECRUITING_THEM_TO_CLATHRIN_ADAPTERS	R-HSA-164938	Negative	Negative	Negative	Negative
REACTOME_NEGATIVE_EPIGENETIC_REGULATION_OF_RRNA_EXPRESSION	R-HSA-5250941	Negative	Negative	Negative	Negative
REACTOME_NEGATIVE_FEEDBACK_REGULATION_OF_MAPK_PATHWAY	R-HSA-5674499	Negative	Negative	Negative	Negative
REACTOME_NEGATIVE_REGULATION_OF_FGFR1_SIGNALING	R-HSA-5654726	Negative	Negative	Negative	Negative
REACTOME_NEGATIVE_REGULATION_OF_FGFR2_SIGNALING	R-HSA-5654727	Negative	Negative	Negative	Negative
REACTOME_NEGATIVE_REGULATION_OF_FGFR3_SIGNALING	R-HSA-5654732	Negative	Negative	Negative	Negative
REACTOME_NEGATIVE_REGULATION_OF_FGFR4_SIGNALING	R-HSA-5654733	Negative	Negative	Negative	Negative
REACTOME_NEGATIVE_REGULATION_OF_MAPK_PATHWAY	R-HSA-5675221	Negative	Negative	Negative	Negative
REACTOME_NEGATIVE_REGULATION_OF_TCF_DEPENDENT_SIGNALING_BY_DVL_INTERACTING_PROTEINS	R-HSA-5368598	Negative	Negative	Negative	Negative
REACTOME_NEGATIVE_REGULATION_OF_TCF_DEPENDENT_SIGNALING_BY_WNT_LIGAND_ANTAGONISTS	R-HSA-3772470	Negative	Negative	Negative	Negative
REACTOME_NEGATIVE_REGULATION_OF_THE_PI3K_AKT_NETWORK	R-HSA-199418	Negative	Negative	Negative	Negative
REACTOME_NEGATIVE_REGULATORS_OF_RIG_I_MDA5_SIGNALING	R-HSA-936440	Negative	Negative	Negative	Negative
REACTOME_NEPHRIN_INTERACTIONS	R-HSA-373753	Negative	Negative	Negative	Negative
REACTOME_NETRIN_MEDIATED_REPULSION_SIGNALS	R-HSA-418886	Negative	Negative	Negative	Negative
REACTOME_NETRIN_1_SIGNALING	R-HSA-373752	Negative	Negative	Negative	Negative
REACTOME_NEUROFASCIN_INTERACTIONS	R-HSA-447043	Negative	Negative	Negative	Negative
REACTOME_NEURONAL_SYSTEM	R-HSA-112316	Negative	Negative	Negative	Negative
REACTOME_NEUROPHILIN_INTERACTIONS_WITH_VEGF_AND_VEGFR	R-HSA-194306	Negative	Negative	Negative	Negative
REACTOME_NEUROTOXICITY_OF_CLOSTRIDIUM_TOXINS	R-HSA-168799	Negative	Negative	Negative	Negative
REACTOME_NEUROTRANSMITTER_CLEARANCE_IN_THE_SYNAPTIC_CLEFT	R-HSA-112311	Negative	Negative	Negative	Negative
REACTOME_NEUROTRANSMITTER_RECEPTOR_BINDING_AND_DOWNSTREAM_TRANSMISSION_IN_THE_POSTSYNAPTIC_CELL	R-HSA-112314	Negative	Negative	Negative	Negative
REACTOME_NEUROTRANSMITTER_RELEASE_CYCLE	R-HSA-112310	Negative	Negative	Negative	Negative
REACTOME_NEUROTRANSMITTER_UPTAKE_AND_METABOLISM_IN_GLIAL_CELLS	R-HSA-112313	Negative	Negative	Negative	Negative
REACTOME_NICOTINAMIDE_SALVAGING	R-HSA-197264	Negative	Negative	Negative	Negative
REACTOME_NICOTINATE_METABOLISM	R-HSA-196807	Negative	Negative	Negative	Negative
REACTOME_NITRIC_OXIDE_STIMULATES_GUANYLATE_CYCLASE	R-HSA-392154	Negative	Negative	Negative	Negative
REACTOME_NORC_NEGATIVELY_REGULATES_RRNA_EXPRESSION	R-HSA-427413	Negative	Negative	Negative	Negative
REACTOME_NON_INTEGRIN_MEMBRANE_ECM_INTERACTIONS	R-HSA-3000171	Negative	Negative	Negative	Negative
REACTOME_NONHOMOLOGOUS_END_JOINING_NHEJ	R-HSA-5693571	Negative	Negative	Negative	Negative
REACTOME_NONSENSE_MEDIATED_DECAY_NMD_ENHANCED_BY_THE_EXON_JUNCTION_COMPLEX_EJC	R-HSA-975957	Negative	Negative	Negative	Negative
REACTOME_NONSENSE_MEDIATED_DECAY_NMD_INDEPENDENT_OF_THE_EXON_JUNCTION_COMPLEX_EJC	R-HSA-975956	Negative	Negative	Negative	Negative
REACTOME_NONSENSE_MEDIATED_DECAY_NMD	R-HSA-927802	Negative	Negative	Negative	Negative
REACTOME_NOREPINEPHRINE_NEUROTRANSMITTER_RELEASE_CYCLE	R-HSA-181430	Negative	Negative	Negative	Negative
REACTOME_NOTCH_HLH_TRANSCRIPTION_PATHWAY	R-HSA-350054	Negative	Negative	Negative	Negative
REACTOME_NRCAM_INTERACTIONS	R-HSA-447038	Negative	Negative	Negative	Negative
REACTOME_NUCLEAR_ENVELOPE_BREAKDOWN	R-HSA-2980766	Negative	Negative	Negative	Negative
REACTOME_NUCLEAR_ENVELOPE_REASSEMBLY	R-HSA-2995410	Negative	Negative	Negative	Negative
REACTOME_NUCLEAR_EVENTS_KINASE_AND_TRANSCRIPTION_FACTOR_ACTIVATION	R-HSA-198725	Negative	Negative	Negative	Negative
REACTOME_NUCLEAR_PORE_COMPLEX_NPC_DISASSEMBLY	R-HSA-3301854	Negative	Negative	Negative	Negative
REACTOME_NUCLEAR_RECEPTOR_TRANSCRIPTION_PATHWAY	R-HSA-383280	Negative	Positive	Positive	Negative
REACTOME_NUCLEAR_IMPORT_OF_REV_PROTEIN	R-HSA-180746	Negative	Negative	Negative	Negative
REACTOME_NUCLEAR_SIGNALING_BY_ERBB4	R-HSA-1251985	Negative	Positive	Negative	Negative
REACTOME_NUCLEOSOME_ASSEMBLY	R-HSA-774815	Negative	Negative	Negative	Negative
REACTOME_NUCLEOTIDE_EXCISION_REPAIR	R-HSA-5696398	Negative	Negative	Negative	Negative
REACTOME_NUCLEOTIDE_BINDING_DOMAIN_LEUCINE_RICH_REPEAT_CONTAINING_RECEPTOR_NLR_SIGNALING_PATHWAYS	R-HSA-168643	Negative	Negative	Negative	Negative
REACTOME_NUCLEOTIDE_LIKE_PURINERGIC_RECEPTORS	R-HSA-418038	Negative	Negative	Negative	Negative
REACTOME_O_GLYCOSYLATION_OF_TSR_DOMAIN_CONTAINING_PROTEINS	R-HSA-5173214	Negative	Negative	Negative	Negative
REACTOME_O_LINKED_GLYCOSYLATION	R-HSA-5173105	Negative	Negative	Negative	Negative
REACTOME_O_LINKED_GLYCOSYLATION_OF_MUCINS	R-HSA-913709	Negative	Negative	Negative	Negative
REACTOME_O2_CO2_EXCHANGE_IN_ERYTHROCYTES	R-HSA-1480926	Negative	Negative	Negative	Negative
REACTOME_OLFACTORY_SIGNALING_PATHWAY	R-HSA-381753	Negative	Negative	Negative	Negative
REACTOME_OLIGOMERIZATION_OF_CONNEXINS_INTO_CONNEXONS	R-HSA-190704	Negative	Negative	Negative	Negative
REACTOME_ONCOGENE_INDUCED_SENESCENCE	R-HSA-2559585	Positive	Negative	Negative	Negative
REACTOME_OPIOID_SIGNALLING	R-HSA-111885	Negative	Negative	Negative	Negative
REACTOME_OPSINS	R-HSA-419771	Negative	Negative	Negative	Negative
REACTOME_ORC1_REMOVAL_FROM_CHROMATIN	R-HSA-68949	Negative	Negative	Negative	Negative
REACTOME_OREXIN_AND_NEUROPEPTIDES_FF_AND_QRFP_BIND_TO_THEIR_RESPECTIVE_RECEPTORS	R-HSA-389397	Negative	Negative	Negative	Negative
REACTOME_ORGANELLE_BIOGENESIS_AND_MAINTENANCE	R-HSA-1852241	Negative	Negative	Negative	Negative
REACTOME_ORGANIC_ANION_TRANSPORT	R-HSA-561048	Negative	Negative	Negative	Negative
REACTOME_ORGANIC_ANION_TRANSPORTERS	R-HSA-428643	Negative	Negative	Negative	Negative
REACTOME_ORGANIC_CATION_TRANSPORT	R-HSA-549127	Negative	Negative	Negative	Negative
REACTOME_ORGANIC_CATION_ANION_ZWITTERION_TRANSPORT	R-HSA-549132	Negative	Negative	Negative	Negative
REACTOME_OTHER_SEMAPHORIN_INTERACTIONS	R-HSA-416700	Negative	Negative	Negative	Negative
REACTOME_OXIDATIVE_STRESS_INDUCED_SENESCENCE	R-HSA-2559580	Positive	Negative	Negative	Negative
REACTOME_OXYGEN_DEPENDENT_ASPARAGINE_HYDROXYLATION_OF_HYPOXIA_INDUCIBLE_FACTOR_ALPHA	R-HSA-1234162	Negative	Negative	Negative	Negative
REACTOME_OXYGEN_DEPENDENT_PROLINE_HYDROXYLATION_OF_HYPOXIA_INDUCIBLE_FACTOR_ALPHA	R-HSA-1234176	Negative	Negative	Negative	Negative
REACTOME_P2Y_RECEPTORS	R-HSA-417957	Negative	Negative	Negative	Negative
REACTOME_PAOS_OXIDISE_POLYAMINES_TO_AMINES	R-HSA-141334	Negative	Negative	Negative	Negative
REACTOME_PCNA_DEPENDENT_LONG_PATCH_BASE_EXCISION_REPAIR	R-HSA-5651801	Negative	Negative	Negative	Negative
REACTOME_PCP_CE_PATHWAY	R-HSA-4086400	Negative	Negative	Negative	Negative
REACTOME_PD_1_SIGNALING	R-HSA-389948	Negative	Negative	Negative	Negative
REACTOME_PDE3B_SIGNALLING	R-HSA-165160	Negative	Negative	Negative	Negative
REACTOME_PECAM1_INTERACTIONS	R-HSA-210990	Negative	Negative	Negative	Negative
REACTOME_PERK_REGULATES_GENE_EXPRESSION	R-HSA-381042	Negative	Negative	Negative	Negative
REACTOME_PI_METABOLISM	R-HSA-1483255	Negative	Negative	Negative	Negative
REACTOME_PI_AND_PC_TRANSPORT_BETWEEN_ER_AND_GOLGI_MEMBRANES	R-HSA-1483196	Negative	Negative	Negative	Negative
REACTOME_PI_3K_CASCADE_FGFR1	R-HSA-5654689	Negative	Negative	Negative	Negative
REACTOME_PI_3K_CASCADE_FGFR2	R-HSA-5654695	Negative	Negative	Negative	Negative
REACTOME_PI_3K_CASCADE_FGFR3	R-HSA-5654710	Negative	Negative	Negative	Negative
REACTOME_PI_3K_CASCADE_FGFR4	R-HSA-5654720	Negative	Negative	Negative	Negative
REACTOME_PI3K_CASCADE	R-HSA-109704	Negative	Negative	Negative	Negative
REACTOME_PI3K_EVENTS_IN_ERBB2_SIGNALING	R-HSA-1963642	Negative	Negative	Negative	Negative
REACTOME_PI3K_EVENTS_IN_ERBB4_SIGNALING	R-HSA-1250342	Negative	Negative	Negative	Negative
REACTOME_PI3K_AKT_SIGNALING_IN_CANCER	R-HSA-2219528	Negative	Negative	Negative	Negative
REACTOME_PI3K_AKT_ACTIVATION	R-HSA-198203	Negative	Negative	Negative	Negative
REACTOME_PI5P_PP2A_AND_IER3_REGULATE_PI3K_AKT_SIGNALING	R-HSA-6811558	Negative	Negative	Negative	Negative
REACTOME_PIP3_ACTIVATES_AKT_SIGNALING	R-HSA-1257604	Negative	Negative	Negative	Negative
REACTOME_PIWI_INTERACTING_RNA_PIRNA_BIOGENESIS	R-HSA-5601884	Negative	Negative	Negative	Negative
REACTOME_PKA_ACTIVATION	R-HSA-163615	Negative	Negative	Negative	Negative
REACTOME_PKA_ACTIVATION_IN_GLUCAGON_SIGNALLING	R-HSA-164378	Negative	Negative	Negative	Negative
REACTOME_PKA_MEDIATED_PHOSPHORYLATION_OF_CREB	R-HSA-111931	Negative	Negative	Negative	Negative
REACTOME_PKA_MEDIATED_PHOSPHORYLATION_OF_KEY_METABOLIC_FACTORS	R-HSA-163358	Negative	Negative	Negative	Negative
REACTOME_PKB_MEDIATED_EVENTS	R-HSA-109703	Negative	Negative	Negative	Negative
REACTOME_PKMTS_METHYLATE_HISTONE_LYSINES	R-HSA-3214841	Negative	Negative	Negative	Negative
REACTOME_PLC_BETA_MEDIATED_EVENTS	R-HSA-112043	Negative	Negative	Negative	Negative
REACTOME_PLC_GAMMA1_SIGNALLING	R-HSA-167021	Negative	Negative	Negative	Negative
REACTOME_PLCG1_EVENTS_IN_ERBB2_SIGNALING	R-HSA-1251932	Negative	Negative	Negative	Negative
REACTOME_POLB_DEPENDENT_LONG_PATCH_BASE_EXCISION_REPAIR	R-HSA-110362	Negative	Negative	Negative	Negative
REACTOME_POU5F1_OCT4_SOX2_NANOG_ACTIVATE_GENES_RELATED_TO_PROLIFERATION	R-HSA-2892247	Negative	Negative	Negative	Negative
REACTOME_POU5F1_OCT4_SOX2_NANOG_REPRESS_GENES_RELATED_TO_DIFFERENTIATION	R-HSA-2892245	Negative	Negative	Negative	Negative
REACTOME_PP2A_MEDIATED_DEPHOSPHORYLATION_OF_KEY_METABOLIC_FACTORS	R-HSA-163767	Negative	Negative	Negative	Negative
REACTOME_PPARA_ACTIVATES_GENE_EXPRESSION	R-HSA-1989781	Negative	Negative	Negative	Negative
REACTOME_PRC2_METHYLATES_HISTONES_AND_DNA	R-HSA-212300	Negative	Negative	Negative	Negative
REACTOME_PTK6_ACTIVATES_STAT3	R-HSA-8849474	Negative	Negative	Negative	Negative
REACTOME_PTK6_DOWN_REGULATION	R-HSA-8849472	Negative	Negative	Negative	Negative
REACTOME_PTK6_EXPRESSION	R-HSA-8849473	Negative	Negative	Negative	Negative
REACTOME_PTK6_REGULATES_CELL_CYCLE	R-HSA-8849470	Negative	Negative	Negative	Negative
REACTOME_PTK6_REGULATES_PROTEINS_INVOLVED_IN_RNA_PROCESSING	R-HSA-8849468	Negative	Negative	Negative	Negative
REACTOME_PTK6_REGULATES_RHO_GTPASES_RAS_GTPASE_AND_MAP_KINASES	R-HSA-8849471	Negative	Negative	Negative	Negative
REACTOME_PTK6_REGULATES_RTKS_AND_THEIR_EFFECTORS_AKT1_AND_DOK1	R-HSA-8849469	Negative	Negative	Negative	Negative
REACTOME_PTK6_PROMOTES_HIF1A_STABILIZATION	R-HSA-8857538	Negative	Negative	Negative	Negative
REACTOME_PACKAGING_OF_TELOMERE_ENDS	R-HSA-171306	Negative	Negative	Negative	Negative
REACTOME_PASSIVE_TRANSPORT_BY_AQUAPORINS	R-HSA-432047	Negative	Negative	Negative	Negative
REACTOME_PAUSING_AND_RECOVERY_OF_HIV_ELONGATION	R-HSA-167290	Negative	Negative	Negative	Negative
REACTOME_PAUSING_AND_RECOVERY_OF_TAT_MEDIATED_HIV_ELONGATION	R-HSA-167238	Negative	Negative	Negative	Negative
REACTOME_PENTOSE_PHOSPHATE_PATHWAY_HEXOSE_MONOPHOSPHATE_SHUNT	R-HSA-71336	Negative	Negative	Negative	Negative
REACTOME_PEPTIDE_CHAIN_ELONGATION	R-HSA-156902	Negative	Negative	Negative	Negative
REACTOME_PEPTIDE_HORMONE_BIOSYNTHESIS	R-HSA-209952	Negative	Negative	Negative	Negative
REACTOME_PEPTIDE_HORMONE_METABOLISM	R-HSA-2980736	Negative	Negative	Negative	Negative
REACTOME_PEPTIDE_LIGAND_BINDING_RECEPTORS	R-HSA-375276	Negative	Negative	Negative	Negative
REACTOME_PEROXISOMAL_LIPID_METABOLISM	R-HSA-390918	Negative	Negative	Negative	Negative
REACTOME_PHASE_0_RAPID_DEPOLARISATION	R-HSA-5576892	Negative	Negative	Negative	Negative
REACTOME_PHASE_1_FUNCTIONALIZATION_OF_COMPOUNDS	R-HSA-211945	Negative	Negative	Negative	Negative
REACTOME_PHASE_1_INACTIVATION_OF_FAST_NA_CHANNELS	R-HSA-5576894	Negative	Negative	Negative	Negative
REACTOME_PHASE_2_PLATEAU_PHASE	R-HSA-5576893	Negative	Negative	Negative	Negative
REACTOME_PHASE_3_RAPID_REPOLARISATION	R-HSA-5576890	Negative	Negative	Negative	Negative
REACTOME_PHASE_4_RESTING_MEMBRANE_POTENTIAL	R-HSA-5576886	Negative	Negative	Negative	Negative
REACTOME_PHASE_II_CONJUGATION	R-HSA-156580	Negative	Negative	Negative	Negative
REACTOME_PHENYLALANINE_AND_TYROSINE_CATABOLISM	R-HSA-71182	Negative	Negative	Negative	Negative
REACTOME_PHOSPHATE_BOND_HYDROLYSIS_BY_NUDT_PROTEINS	R-HSA-2393930	Negative	Negative	Negative	Negative
REACTOME_PHOSPHOLIPASE_C_MEDIATED_CASCADE_FGFR1	R-HSA-5654219	Negative	Negative	Negative	Negative
REACTOME_PHOSPHOLIPASE_C_MEDIATED_CASCADE_FGFR2	R-HSA-5654221	Negative	Negative	Negative	Negative
REACTOME_PHOSPHOLIPASE_C_MEDIATED_CASCADE_FGFR3	R-HSA-5654227	Negative	Negative	Negative	Negative
REACTOME_PHOSPHOLIPASE_C_MEDIATED_CASCADE_FGFR4	R-HSA-5654228	Negative	Negative	Negative	Negative
REACTOME_PHOSPHOLIPID_METABOLISM	R-HSA-1483257	Negative	Negative	Negative	Negative
REACTOME_PHOSPHORYLATION_OF_CD3_AND_TCR_ZETA_CHAINS	R-HSA-202427	Negative	Negative	Negative	Negative
REACTOME_PHOSPHORYLATION_OF_EMI1	R-HSA-176417	Negative	Negative	Negative	Negative
REACTOME_PHOSPHORYLATION_OF_PROTEINS_INVOLVED_IN_G1_S_TRANSITION_BY_ACTIVE_CYCLIN_E_CDK2_COMPLEXES	R-HSA-69200	Negative	Negative	Negative	Negative
REACTOME_PHOSPHORYLATION_OF_PROTEINS_INVOLVED_IN_THE_G2_M_TRANSITION_BY_CYCLIN_A_CDC2_COMPLEXES	R-HSA-170145	Negative	Negative	Negative	Negative
REACTOME_PHOSPHORYLATION_OF_THE_APC_C	R-HSA-176412	Negative	Negative	Negative	Negative
REACTOME_PHYSIOLOGICAL_FACTORS	R-HSA-5578768	Negative	Negative	Negative	Negative
REACTOME_PINK_PARKIN_MEDIATED_MITOPHAGY	R-HSA-5205685	Negative	Negative	Negative	Negative
REACTOME_PLASMALOGEN_BIOSYNTHESIS	R-HSA-75896	Negative	Negative	Negative	Negative
REACTOME_PLATELET_ADHESION_TO_EXPOSED_COLLAGEN	R-HSA-75892	Negative	Negative	Negative	Negative
REACTOME_PLATELET_AGGREGATION_PLUG_FORMATION	R-HSA-76009	Negative	Negative	Negative	Negative
REACTOME_PLATELET_ACTIVATION_SIGNALING_AND_AGGREGATION	R-HSA-76002	Negative	Negative	Negative	Negative
REACTOME_PLATELET_CALCIUM_HOMEOSTASIS	R-HSA-418360	Negative	Negative	Negative	Negative
REACTOME_PLATELET_DEGRANULATION	R-HSA-114608	Negative	Negative	Negative	Negative
REACTOME_PLATELET_HOMEOSTASIS	R-HSA-418346	Negative	Negative	Negative	Negative
REACTOME_PLATELET_SENSITIZATION_BY_LDL	R-HSA-432142	Negative	Negative	Negative	Negative
REACTOME_PLUS_STRAND_DNA_SYNTHESIS	R-HSA-164525	Negative	Negative	Negative	Negative
REACTOME_POLO_LIKE_KINASE_MEDIATED_EVENTS	R-HSA-156711	Negative	Negative	Negative	Negative
REACTOME_POLYMERASE_SWITCHING	R-HSA-69091	Negative	Negative	Negative	Negative
REACTOME_POLYMERASE_SWITCHING_ON_THE_C_STRAND_OF_THE_TELOMERE	R-HSA-174411	Negative	Negative	Negative	Negative
REACTOME_POSITIVE_EPIGENETIC_REGULATION_OF_RRNA_EXPRESSION	R-HSA-5250913	Negative	Negative	Negative	Negative
REACTOME_POST_NMDA_RECEPTOR_ACTIVATION_EVENTS	R-HSA-438064	Negative	Negative	Negative	Negative
REACTOME_POST_CHAPERONIN_TUBULIN_FOLDING_PATHWAY	R-HSA-389977	Negative	Negative	Negative	Negative
REACTOME_POST_TRANSCRIPTIONAL_SILENCING_BY_SMALL_RNAS	R-HSA-426496	Negative	Negative	Negative	Negative
REACTOME_POST_TRANSLATIONAL_MODIFICATION_SYNTHESIS_OF_GPI_ANCHORED_PROTEINS	R-HSA-163125	Negative	Negative	Negative	Negative
REACTOME_POST_TRANSLATIONAL_PROTEIN_MODIFICATION	R-HSA-597592	Positive	Negative	Negative	Negative
REACTOME_POSTSYNAPTIC_NICOTINIC_ACETYLCHOLINE_RECEPTORS	R-HSA-622327	Negative	Negative	Negative	Negative
REACTOME_POTASSIUM_CHANNELS	R-HSA-1296071	Negative	Negative	Negative	Negative
REACTOME_POTASSIUM_TRANSPORT_CHANNELS	R-HSA-1296067	Negative	Negative	Negative	Negative
REACTOME_PRE_NOTCH_EXPRESSION_AND_PROCESSING	R-HSA-1912422	Positive	Negative	Negative	Negative
REACTOME_PRE_NOTCH_PROCESSING_IN_GOLGI	R-HSA-1912420	Negative	Negative	Negative	Negative
REACTOME_PRE_NOTCH_PROCESSING_IN_THE_ENDOPLASMIC_RETICULUM	R-HSA-1912399	Negative	Negative	Negative	Negative
REACTOME_PRE_NOTCH_TRANSCRIPTION_AND_TRANSLATION	R-HSA-1912408	Positive	Negative	Negative	Negative
REACTOME_PREFOLDIN_MEDIATED_TRANSFER_OF_SUBSTRATE_TO_CCT_TRIC	R-HSA-389957	Negative	Negative	Negative	Negative
REACTOME_PREGNENOLONE_BIOSYNTHESIS	R-HSA-196108	Negative	Negative	Negative	Negative
REACTOME_PRESYNAPTIC_FUNCTION_OF_KAINATE_RECEPTORS	R-HSA-500657	Negative	Negative	Negative	Negative
REACTOME_PRESYNAPTIC_NICOTINIC_ACETYLCHOLINE_RECEPTORS	R-HSA-622323	Negative	Negative	Negative	Negative
REACTOME_PRESYNAPTIC_PHASE_OF_HOMOLOGOUS_DNA_PAIRING_AND_STRAND_EXCHANGE	R-HSA-5693616	Negative	Negative	Negative	Negative
REACTOME_PROCESSING_AND_ACTIVATION_OF_SUMO	R-HSA-3215018	Negative	Negative	Negative	Negative
REACTOME_PROCESSING_OF_CAPPED_INTRON_CONTAINING_PRE_MRNA	R-HSA-72203	Negative	Negative	Negative	Negative
REACTOME_PROCESSING_OF_CAPPED_INTRONLESS_PRE_MRNA	R-HSA-75067	Negative	Negative	Negative	Negative
REACTOME_PROCESSING_OF_DNA_DOUBLE_STRAND_BREAK_ENDS	R-HSA-5693607	Negative	Negative	Negative	Negative
REACTOME_PROCESSING_OF_INTRONLESS_PRE_MRNAS	R-HSA-77595	Negative	Negative	Negative	Negative
REACTOME_PROCESSIVE_SYNTHESIS_ON_THE_C_STRAND_OF_THE_TELOMERE	R-HSA-174414	Negative	Negative	Negative	Negative
REACTOME_PROCESSIVE_SYNTHESIS_ON_THE_LAGGING_STRAND	R-HSA-69183	Negative	Negative	Negative	Negative
REACTOME_PROGRAMMED_CELL_DEATH	R-HSA-5357801	Positive	Negative	Negative	Negative
REACTOME_PROGRESSIVE_TRIMMING_OF_ALPHA_1_2_LINKED_MANNOSE_RESIDUES_FROM_MAN9_8_7GLCNAC2_TO_PRODUCE_MAN5GLCNAC2	R-HSA-964827	Negative	Negative	Negative	Negative
REACTOME_PROLACTIN_RECEPTOR_SIGNALING	R-HSA-1170546	Negative	Negative	Negative	Negative
REACTOME_PROLINE_CATABOLISM	R-HSA-70688	Negative	Negative	Negative	Negative
REACTOME_PROLONGED_ERK_ACTIVATION_EVENTS	R-HSA-169893	Negative	Negative	Negative	Negative
REACTOME_PROPIONYL_COA_CATABOLISM	R-HSA-71032	Negative	Negative	Negative	Negative
REACTOME_PROSTACYCLIN_SIGNALLING_THROUGH_PROSTACYCLIN_RECEPTOR	R-HSA-392851	Negative	Negative	Negative	Negative
REACTOME_PROSTANOID_LIGAND_RECEPTORS	R-HSA-391908	Negative	Negative	Negative	Negative
REACTOME_PROTEIN_FOLDING	R-HSA-391251	Positive	Negative	Negative	Negative
REACTOME_PROTEIN_REPAIR	R-HSA-5676934	Negative	Negative	Negative	Negative
REACTOME_PROTON_COUPLED_MONOCARBOXYLATE_TRANSPORT	R-HSA-433692	Negative	Negative	Negative	Negative
REACTOME_PROTON_COUPLED_NEUTRAL_AMINO_ACID_TRANSPORTERS	R-HSA-428559	Negative	Negative	Negative	Negative
REACTOME_PROTON_OLIGOPEPTIDE_COTRANSPORTERS	R-HSA-427975	Negative	Negative	Negative	Negative
REACTOME_PURINE_CATABOLISM	R-HSA-74259	Negative	Negative	Negative	Negative
REACTOME_PURINE_METABOLISM	R-HSA-73847	Negative	Negative	Negative	Negative
REACTOME_PURINE_RIBONUCLEOSIDE_MONOPHOSPHATE_BIOSYNTHESIS	R-HSA-73817	Negative	Negative	Negative	Negative
REACTOME_PURINE_SALVAGE	R-HSA-74217	Negative	Negative	Negative	Negative
REACTOME_PYRIMIDINE_BIOSYNTHESIS	R-HSA-500753	Negative	Negative	Negative	Negative
REACTOME_PYRIMIDINE_CATABOLISM	R-HSA-73621	Negative	Negative	Negative	Negative
REACTOME_PYRIMIDINE_METABOLISM	R-HSA-73848	Negative	Negative	Negative	Negative
REACTOME_PYRIMIDINE_SALVAGE_REACTIONS	R-HSA-73614	Negative	Negative	Negative	Negative
REACTOME_PYRUVATE_METABOLISM	R-HSA-70268	Negative	Negative	Negative	Negative
REACTOME_PYRUVATE_METABOLISM_AND_CITRIC_ACID_TCA_CYCLE	R-HSA-71406	Negative	Negative	Negative	Negative
REACTOME_RA_BIOSYNTHESIS_PATHWAY	R-HSA-5365859	Negative	Negative	Negative	Negative
REACTOME_RAF_ACTIVATION	R-HSA-5673000	Negative	Negative	Negative	Negative
REACTOME_RAF_INDEPENDENT_MAPK1_3_ACTIVATION	R-HSA-112409	Negative	Negative	Negative	Negative
REACTOME_RAF_MAP_KINASE_CASCADE	R-HSA-5673001	Negative	Negative	Negative	Negative
REACTOME_RHO_GTPASE_EFFECTORS	R-HSA-195258	Negative	Negative	Positive	Negative
REACTOME_RHO_GTPASES_ACTIVATE_FORMINS	R-HSA-5663220	Negative	Negative	Negative	Negative
REACTOME_RHO_GTPASES_ACTIVATE_NADPH_OXIDASES	R-HSA-5668599	Negative	Negative	Negative	Negative
REACTOME_RHO_GTPASES_ACTIVATE_ROCKS	R-HSA-5627117	Negative	Negative	Negative	Negative
REACTOME_RHO_GTPASES_ACTIVATE_RHOTEKIN_AND_RHOPHILINS	R-HSA-5666185	Negative	Negative	Negative	Negative
REACTOME_RHO_GTPASES_ACTIVATE_WASPS_AND_WAVES	R-HSA-5663213	Negative	Negative	Negative	Negative
REACTOME_RHO_GTPASES_ACTIVATE_CIT	R-HSA-5625900	Negative	Negative	Negative	Negative
REACTOME_RHO_GTPASES_ACTIVATE_IQGAPS	R-HSA-5626467	Negative	Negative	Negative	Negative
REACTOME_RHO_GTPASES_ACTIVATE_KTN1	R-HSA-5625970	Negative	Negative	Negative	Negative
REACTOME_RHO_GTPASES_ACTIVATE_PAKS	R-HSA-5627123	Negative	Negative	Negative	Negative
REACTOME_RHO_GTPASES_ACTIVATE_PKNS	R-HSA-5625740	Negative	Negative	Positive	Negative
REACTOME_RHO_GTPASES_REGULATE_CFTR_TRAFFICKING	R-HSA-5627083	Negative	Negative	Negative	Negative
REACTOME_RIG_I_MDA5_MEDIATED_INDUCTION_OF_IFN_ALPHA_BETA_PATHWAYS	R-HSA-168928	Negative	Negative	Negative	Positive
REACTOME_RIP_MEDIATED_NFKB_ACTIVATION_VIA_ZBP1	R-HSA-1810476	Negative	Negative	Negative	Positive
REACTOME_RIPK1_MEDIATED_REGULATED_NECROSIS	R-HSA-5213460	Negative	Negative	Negative	Negative
REACTOME_RMTS_METHYLATE_HISTONE_ARGININES	R-HSA-3214858	Negative	Negative	Negative	Negative
REACTOME_RNA_POL_II_CTD_PHOSPHORYLATION_AND_INTERACTION_WITH_CE	R-HSA-167160	Negative	Negative	Negative	Negative
REACTOME_RNA_POLYMERASE_I_CHAIN_ELONGATION	R-HSA-73777	Negative	Negative	Negative	Negative
REACTOME_RNA_POLYMERASE_I_PROMOTER_CLEARANCE	R-HSA-73854	Negative	Negative	Negative	Negative
REACTOME_RNA_POLYMERASE_I_PROMOTER_ESCAPE	R-HSA-73772	Negative	Negative	Negative	Negative
REACTOME_RNA_POLYMERASE_I_PROMOTER_OPENING	R-HSA-73728	Negative	Negative	Negative	Negative
REACTOME_RNA_POLYMERASE_I_TRANSCRIPTION	R-HSA-73864	Negative	Negative	Negative	Negative
REACTOME_RNA_POLYMERASE_I_TRANSCRIPTION_INITIATION	R-HSA-73762	Negative	Negative	Negative	Negative
REACTOME_RNA_POLYMERASE_I_TRANSCRIPTION_TERMINATION	R-HSA-73863	Negative	Negative	Negative	Negative
REACTOME_RNA_POLYMERASE_I_RNA_POLYMERASE_III_AND_MITOCHONDRIAL_TRANSCRIPTION	R-HSA-504046	Negative	Negative	Negative	Negative
REACTOME_RNA_POLYMERASE_II_HIV_PROMOTER_ESCAPE	R-HSA-167162	Negative	Negative	Negative	Negative
REACTOME_RNA_POLYMERASE_II_PRE_TRANSCRIPTION_EVENTS	R-HSA-674695	Negative	Negative	Negative	Negative
REACTOME_RNA_POLYMERASE_II_PROMOTER_ESCAPE	R-HSA-73776	Negative	Negative	Negative	Negative
REACTOME_RNA_POLYMERASE_II_TRANSCRIPTION	R-HSA-73857	Negative	Negative	Negative	Negative
REACTOME_RNA_POLYMERASE_II_TRANSCRIPTION_ELONGATION	R-HSA-75955	Negative	Negative	Negative	Negative
REACTOME_RNA_POLYMERASE_II_TRANSCRIPTION_INITIATION	R-HSA-75953	Negative	Negative	Negative	Negative
REACTOME_RNA_POLYMERASE_II_TRANSCRIPTION_INITIATION_AND_PROMOTER_CLEARANCE	R-HSA-76042	Negative	Negative	Negative	Negative
REACTOME_RNA_POLYMERASE_II_TRANSCRIPTION_PRE_INITIATION_AND_PROMOTER_OPENING	R-HSA-73779	Negative	Negative	Negative	Negative
REACTOME_RNA_POLYMERASE_II_TRANSCRIPTION_TERMINATION	R-HSA-73856	Negative	Negative	Negative	Negative
REACTOME_RNA_POLYMERASE_III_ABORTIVE_AND_RETRACTIVE_INITIATION	R-HSA-749476	Negative	Negative	Negative	Negative
REACTOME_RNA_POLYMERASE_III_CHAIN_ELONGATION	R-HSA-73780	Negative	Negative	Negative	Negative
REACTOME_RNA_POLYMERASE_III_TRANSCRIPTION	R-HSA-74158	Negative	Negative	Negative	Negative
REACTOME_RNA_POLYMERASE_III_TRANSCRIPTION_INITIATION	R-HSA-76046	Negative	Negative	Negative	Negative
REACTOME_RNA_POLYMERASE_III_TRANSCRIPTION_INITIATION_FROM_TYPE_1_PROMOTER	R-HSA-76061	Negative	Negative	Negative	Negative
REACTOME_RNA_POLYMERASE_III_TRANSCRIPTION_INITIATION_FROM_TYPE_2_PROMOTER	R-HSA-76066	Negative	Negative	Negative	Negative
REACTOME_RNA_POLYMERASE_III_TRANSCRIPTION_INITIATION_FROM_TYPE_3_PROMOTER	R-HSA-76071	Negative	Negative	Negative	Negative
REACTOME_RNA_POLYMERASE_III_TRANSCRIPTION_TERMINATION	R-HSA-73980	Negative	Negative	Negative	Negative
REACTOME_RNA_POLYMERASE_II_TRANSCRIBES_SNRNA_GENES	R-HSA-6807505	Negative	Negative	Negative	Negative
REACTOME_RNF_MUTANTS_SHOW_ENHANCED_WNT_SIGNALING_AND_PROLIFERATION	R-HSA-5340588	Negative	Negative	Negative	Negative
REACTOME_RORA_ACTIVATES_GENE_EXPRESSION	R-HSA-1368082	Negative	Negative	Negative	Negative
REACTOME_ROS_RNS_PRODUCTION_IN_RESPONSE_TO_BACTERIA	R-HSA-1222556	Negative	Negative	Negative	Negative
REACTOME_RSK_ACTIVATION	R-HSA-444257	Negative	Negative	Negative	Negative
REACTOME_RAP1_SIGNALLING	R-HSA-392517	Negative	Negative	Negative	Negative
REACTOME_RAS_ACTIVATION_UOPN_CA2_INFUX_THROUGH_NMDA_RECEPTOR	R-HSA-442982	Negative	Negative	Negative	Negative
REACTOME_REACTIONS_SPECIFIC_TO_THE_COMPLEX_N_GLYCAN_SYNTHESIS_PATHWAY	R-HSA-975578	Negative	Negative	Negative	Negative
REACTOME_REACTIONS_SPECIFIC_TO_THE_HYBRID_N_GLYCAN_SYNTHESIS_PATHWAY	R-HSA-975574	Negative	Negative	Negative	Negative
REACTOME_RECOGNITION_AND_ASSOCIATION_OF_DNA_GLYCOSYLASE_WITH_SITE_CONTAINING_AN_AFFECTED_PURINE	R-HSA-110330	Negative	Negative	Negative	Negative
REACTOME_RECOGNITION_AND_ASSOCIATION_OF_DNA_GLYCOSYLASE_WITH_SITE_CONTAINING_AN_AFFECTED_PYRIMIDINE	R-HSA-110328	Negative	Negative	Negative	Negative
REACTOME_RECOGNITION_OF_DNA_DAMAGE_BY_PCNA_CONTAINING_REPLICATION_COMPLEX	R-HSA-110314	Negative	Negative	Negative	Negative
REACTOME_RECRUITMENT_AND_ATM_MEDIATED_PHOSPHORYLATION_OF_REPAIR_AND_SIGNALING_PROTEINS_AT_DNA_DOUBLE_STRAND_BREAKS	R-HSA-5693565	Positive	Negative	Negative	Negative
REACTOME_RECRUITMENT_OF_NUMA_TO_MITOTIC_CENTROSOMES	R-HSA-380320	Negative	Negative	Negative	Negative
REACTOME_RECRUITMENT_OF_MITOTIC_CENTROSOME_PROTEINS_AND_COMPLEXES	R-HSA-380270	Negative	Negative	Negative	Negative
REACTOME_RECYCLING_OF_BILE_ACIDS_AND_SALTS	R-HSA-159418	Negative	Negative	Negative	Negative
REACTOME_RECYCLING_OF_EIF2_GDP	R-HSA-72731	Negative	Negative	Negative	Negative
REACTOME_RECYCLING_PATHWAY_OF_L1	R-HSA-437239	Negative	Negative	Negative	Negative
REACTOME_REDUCTION_OF_CYTOSOLIC_CA_LEVELS	R-HSA-418359	Negative	Negative	Negative	Negative
REACTOME_REGULATED_NECROSIS	R-HSA-5218859	Negative	Negative	Negative	Negative
REACTOME_REGULATED_PROTEOLYSIS_OF_P75NTR	R-HSA-193692	Negative	Negative	Negative	Positive
REACTOME_REGULATION_BY_TREX1	R-HSA-3248023	Negative	Negative	Negative	Negative
REACTOME_REGULATION_BY_C_FLIP	R-HSA-3371378	Negative	Negative	Negative	Negative
REACTOME_REGULATION_OF_APC_C_ACTIVATORS_BETWEEN_G1_S_AND_EARLY_ANAPHASE	R-HSA-176408	Negative	Negative	Negative	Negative
REACTOME_REGULATION_OF_APOPTOSIS	R-HSA-169911	Negative	Negative	Negative	Negative
REACTOME_REGULATION_OF_COMMISSURAL_AXON_PATHFINDING_BY_SLIT_AND_ROBO	R-HSA-428542	Negative	Negative	Negative	Negative
REACTOME_REGULATION_OF_COMPLEMENT_CASCADE	R-HSA-977606	Negative	Negative	Negative	Negative
REACTOME_REGULATION_OF_DNA_REPLICATION	R-HSA-69304	Negative	Negative	Negative	Negative
REACTOME_REGULATION_OF_FZD_BY_UBIQUITINATION	R-HSA-4641263	Negative	Negative	Negative	Negative
REACTOME_REGULATION_OF_GLUCOKINASE_BY_GLUCOKINASE_REGULATORY_PROTEIN	R-HSA-170822	Negative	Negative	Negative	Negative
REACTOME_REGULATION_OF_HSF1_MEDIATED_HEAT_SHOCK_RESPONSE	R-HSA-3371453	Negative	Negative	Negative	Negative
REACTOME_REGULATION_OF_HYPOXIA_INDUCIBLE_FACTOR_HIF_BY_OXYGEN	R-HSA-1234174	Negative	Negative	Negative	Negative
REACTOME_REGULATION_OF_IFNA_SIGNALING	R-HSA-912694	Negative	Negative	Negative	Negative
REACTOME_REGULATION_OF_IFNG_SIGNALING	R-HSA-877312	Negative	Negative	Negative	Negative
REACTOME_REGULATION_OF_INSULIN_LIKE_GROWTH_FACTOR_IGF_TRANSPORT_AND_UPTAKE_BY_INSULIN_LIKE_GROWTH_FACTOR_BINDING_PROTEINS_IGFBPS	R-HSA-381426	Negative	Negative	Negative	Negative
REACTOME_REGULATION_OF_KIT_SIGNALING	R-HSA-1433559	Negative	Negative	Negative	Negative
REACTOME_REGULATION_OF_PAK_2P34_ACTIVITY_BY_PS_GAP_RHG10	R-HSA-211728	Negative	Negative	Negative	Negative
REACTOME_REGULATION_OF_PLK1_ACTIVITY_AT_G2_M_TRANSITION	R-HSA-2565942	Negative	Negative	Negative	Negative
REACTOME_REGULATION_OF_RAS_BY_GAPS	R-HSA-5658442	Negative	Negative	Negative	Negative
REACTOME_REGULATION_OF_TNFR1_SIGNALING	R-HSA-5357905	Negative	Negative	Negative	Negative
REACTOME_REGULATION_OF_TP53_ACTIVITY	R-HSA-5633007	Positive	Negative	Negative	Negative
REACTOME_REGULATION_OF_TP53_ACTIVITY_THROUGH_ACETYLATION	R-HSA-6804758	Positive	Negative	Negative	Negative
REACTOME_REGULATION_OF_TP53_ACTIVITY_THROUGH_ASSOCIATION_WITH_CO_FACTORS	R-HSA-6804759	Positive	Negative	Negative	Negative
REACTOME_REGULATION_OF_TP53_ACTIVITY_THROUGH_METHYLATION	R-HSA-6804760	Positive	Negative	Negative	Negative
REACTOME_REGULATION_OF_TP53_ACTIVITY_THROUGH_PHOSPHORYLATION	R-HSA-6804756	Positive	Negative	Negative	Negative
REACTOME_REGULATION_OF_TP53_DEGRADATION	R-HSA-6804757	Positive	Negative	Negative	Negative
REACTOME_REGULATION_OF_TP53_EXPRESSION	R-HSA-6804754	Positive	Negative	Negative	Negative
REACTOME_REGULATION_OF_TP53_EXPRESSION_AND_DEGRADATION	R-HSA-6806003	Positive	Negative	Negative	Negative
REACTOME_REGULATION_OF_ACTIN_DYNAMICS_FOR_PHAGOCYTIC_CUP_FORMATION	R-HSA-2029482	Negative	Negative	Negative	Negative
REACTOME_REGULATION_OF_ACTIVATED_PAK_2P34_BY_PROTEASOME_MEDIATED_DEGRADATION	R-HSA-211733	Negative	Negative	Negative	Negative
REACTOME_REGULATION_OF_BETA_CELL_DEVELOPMENT	R-HSA-186712	Negative	Negative	Negative	Negative
REACTOME_REGULATION_OF_CHOLESTEROL_BIOSYNTHESIS_BY_SREBP_SREBF	R-HSA-1655829	Negative	Negative	Negative	Negative
REACTOME_REGULATION_OF_CYTOSKELETAL_REMODELING_AND_CELL_SPREADING_BY_IPP_COMPLEX_COMPONENTS	R-HSA-446388	Negative	Negative	Negative	Negative
REACTOME_REGULATION_OF_GAP_JUNCTION_ACTIVITY	R-HSA-191650	Negative	Negative	Negative	Negative
REACTOME_REGULATION_OF_GENE_EXPRESSION_BY_HYPOXIA_INDUCIBLE_FACTOR	R-HSA-1234158	Negative	Negative	Negative	Negative
REACTOME_REGULATION_OF_GENE_EXPRESSION_IN_BETA_CELLS	R-HSA-210745	Negative	Negative	Negative	Negative
REACTOME_REGULATION_OF_GENE_EXPRESSION_IN_EARLY_PANCREATIC_PRECURSOR_CELLS	R-HSA-210747	Negative	Negative	Negative	Negative
REACTOME_REGULATION_OF_GENE_EXPRESSION_IN_ENDOCRINE_COMMITTED_NEUROG3_PROGENITOR_CELLS	R-HSA-210746	Negative	Negative	Negative	Negative
REACTOME_REGULATION_OF_GENE_EXPRESSION_IN_LATE_STAGE_BRANCHING_MORPHOGENESIS_PANCREATIC_BUD_PRECURSOR_CELLS	R-HSA-210744	Negative	Negative	Negative	Negative
REACTOME_REGULATION_OF_INNATE_IMMUNE_RESPONSES_TO_CYTOSOLIC_DNA	R-HSA-3134975	Negative	Negative	Negative	Negative
REACTOME_REGULATION_OF_INSULIN_SECRETION	R-HSA-422356	Negative	Negative	Negative	Negative
REACTOME_REGULATION_OF_LIPID_METABOLISM_BY_PEROXISOME_PROLIFERATOR_ACTIVATED_RECEPTOR_ALPHA_PPARALPHA	R-HSA-400206	Negative	Negative	Negative	Negative
REACTOME_REGULATION_OF_MRNA_STABILITY_BY_PROTEINS_THAT_BIND_AU_RICH_ELEMENTS	R-HSA-450531	Negative	Negative	Negative	Negative
REACTOME_REGULATION_OF_MITOTIC_CELL_CYCLE	R-HSA-453276	Negative	Negative	Negative	Negative
REACTOME_REGULATION_OF_NECROPTOTIC_CELL_DEATH	R-HSA-5675482	Negative	Negative	Negative	Negative
REACTOME_REGULATION_OF_ORNITHINE_DECARBOXYLASE_ODC	R-HSA-350562	Negative	Negative	Negative	Negative
REACTOME_REGULATION_OF_PYRUVATE_DEHYDROGENASE_PDH_COMPLEX	R-HSA-204174	Negative	Negative	Negative	Negative
REACTOME_REGULATION_OF_SIGNALING_BY_CBL	R-HSA-912631	Negative	Negative	Negative	Negative
REACTOME_REGULATION_OF_SIGNALING_BY_NODAL	R-HSA-1433617	Negative	Negative	Negative	Negative
REACTOME_REGULATION_OF_THYROID_HORMONE_ACTIVITY	R-HSA-350864	Negative	Negative	Negative	Negative
REACTOME_RELAXIN_RECEPTORS	R-HSA-444821	Negative	Negative	Negative	Negative
REACTOME_RELEASE_OF_HH_NP_FROM_THE_SECRETING_CELL	R-HSA-5362798	Negative	Negative	Negative	Negative
REACTOME_RELEASE_OF_APOPTOTIC_FACTORS_FROM_THE_MITOCHONDRIA	R-HSA-111457	Negative	Negative	Negative	Negative
REACTOME_REMOVAL_OF_AMINOTERMINAL_PROPEPTIDES_FROM_GAMMA_CARBOXYLATED_PROTEINS	R-HSA-159782	Negative	Negative	Negative	Negative
REACTOME_REMOVAL_OF_LICENSING_FACTORS_FROM_ORIGINS	R-HSA-69300	Negative	Negative	Negative	Negative
REACTOME_REMOVAL_OF_THE_FLAP_INTERMEDIATE	R-HSA-69166	Negative	Negative	Negative	Negative
REACTOME_REMOVAL_OF_THE_FLAP_INTERMEDIATE_FROM_THE_C_STRAND	R-HSA-174437	Negative	Negative	Negative	Negative
REACTOME_REPRESSION_OF_WNT_TARGET_GENES	R-HSA-4641265	Negative	Negative	Negative	Negative
REACTOME_REPRODUCTION	R-HSA-1474165	Negative	Negative	Negative	Negative
REACTOME_RESOLUTION_OF_AP_SITES_VIA_THE_MULTIPLE_NUCLEOTIDE_PATCH_REPLACEMENT_PATHWAY	R-HSA-110373	Negative	Negative	Negative	Negative
REACTOME_RESOLUTION_OF_AP_SITES_VIA_THE_SINGLE_NUCLEOTIDE_REPLACEMENT_PATHWAY	R-HSA-110381	Negative	Negative	Negative	Negative
REACTOME_RESOLUTION_OF_ABASIC_SITES_AP_SITES	R-HSA-73933	Negative	Negative	Negative	Negative
REACTOME_RESOLUTION_OF_D_LOOP_STRUCTURES	R-HSA-5693537	Negative	Negative	Negative	Negative
REACTOME_RESOLUTION_OF_D_LOOP_STRUCTURES_THROUGH_HOLLIDAY_JUNCTION_INTERMEDIATES	R-HSA-5693568	Negative	Negative	Negative	Negative
REACTOME_RESOLUTION_OF_D_LOOP_STRUCTURES_THROUGH_SYNTHESIS_DEPENDENT_STRAND_ANNEALING_SDSA	R-HSA-5693554	Negative	Negative	Negative	Negative
REACTOME_RESOLUTION_OF_SISTER_CHROMATID_COHESION	R-HSA-2500257	Negative	Negative	Negative	Negative
REACTOME_RESPIRATORY_ELECTRON_TRANSPORT	R-HSA-611105	Negative	Negative	Negative	Negative
REACTOME_RESPIRATORY_ELECTRON_TRANSPORT_ATP_SYNTHESIS_BY_CHEMIOSMOTIC_COUPLING_AND_HEAT_PRODUCTION_BY_UNCOUPLING_PROTEINS	R-HSA-163200	Negative	Negative	Negative	Negative
REACTOME_RESPONSE_OF_MTB_TO_PHAGOCYTOSIS	R-HSA-1222499	Negative	Negative	Negative	Negative
REACTOME_RESPONSE_TO_ELEVATED_PLATELET_CYTOSOLIC_CA2	R-HSA-76005	Negative	Negative	Negative	Negative
REACTOME_RESPONSE_TO_METAL_IONS	R-HSA-5660526	Negative	Negative	Negative	Negative
REACTOME_RETINOID_CYCLE_DISEASE_EVENTS	R-HSA-2453864	Negative	Negative	Negative	Negative
REACTOME_RETINOID_METABOLISM_AND_TRANSPORT	R-HSA-975634	Negative	Negative	Negative	Negative
REACTOME_RETINOID_METABOLISM_DISEASE_EVENTS	R-HSA-6809583	Negative	Negative	Negative	Negative
REACTOME_RETROGRADE_NEUROTROPHIN_SIGNALLING	R-HSA-177504	Negative	Negative	Negative	Negative
REACTOME_RETROGRADE_TRANSPORT_AT_THE_TRANS_GOLGI_NETWORK	R-HSA-6811440	Negative	Negative	Negative	Negative
REACTOME_REUPTAKE_OF_GABA	R-HSA-888593	Negative	Negative	Negative	Negative
REACTOME_REV_MEDIATED_NUCLEAR_EXPORT_OF_HIV_RNA	R-HSA-165054	Negative	Negative	Negative	Negative
REACTOME_REVERSAL_OF_ALKYLATION_DAMAGE_BY_DNA_DIOXYGENASES	R-HSA-73943	Negative	Negative	Negative	Negative
REACTOME_REVERSE_TRANSCRIPTION_OF_HIV_RNA	R-HSA-162589	Negative	Negative	Negative	Negative
REACTOME_REVERSIBLE_HYDRATION_OF_CARBON_DIOXIDE	R-HSA-1475029	Negative	Negative	Negative	Negative
REACTOME_RHESUS_GLYCOPROTEINS_MEDIATE_AMMONIUM_TRANSPORT	R-HSA-444411	Negative	Negative	Negative	Negative
REACTOME_RHO_GTPASE_CYCLE	R-HSA-194840	Negative	Negative	Negative	Negative
REACTOME_RIBOSOMAL_SCANNING_AND_START_CODON_RECOGNITION	R-HSA-72702	Negative	Negative	Negative	Negative
REACTOME_ROLE_OF_ABL_IN_ROBO_SLIT_SIGNALING	R-HSA-428890	Negative	Negative	Negative	Negative
REACTOME_ROLE_OF_LAT2_NTAL_LAB_ON_CALCIUM_MOBILIZATION	R-HSA-2730905	Negative	Negative	Negative	Negative
REACTOME_ROLE_OF_PHOSPHOLIPIDS_IN_PHAGOCYTOSIS	R-HSA-2029485	Negative	Negative	Negative	Negative
REACTOME_ROLE_OF_SECOND_MESSENGERS_IN_NETRIN_1_SIGNALING	R-HSA-418890	Negative	Negative	Negative	Negative
REACTOME_S_PHASE	R-HSA-69242	Negative	Negative	Negative	Negative
REACTOME_S33_MUTANTS_OF_BETA_CATENIN_AREN_T_PHOSPHORYLATED	R-HSA-5358747	Negative	Negative	Negative	Negative
REACTOME_S37_MUTANTS_OF_BETA_CATENIN_AREN_T_PHOSPHORYLATED	R-HSA-5358749	Negative	Negative	Negative	Negative
REACTOME_S45_MUTANTS_OF_BETA_CATENIN_AREN_T_PHOSPHORYLATED	R-HSA-5358751	Negative	Negative	Negative	Negative
REACTOME_SALM_PROTEIN_INTERACTIONS_AT_THE_SYNAPSE	R-HSA-8849932	Negative	Negative	Negative	Negative
REACTOME_SCF_SKP2_MEDIATED_DEGRADATION_OF_P27_P21	R-HSA-187577	Negative	Negative	Negative	Negative
REACTOME_SCF_BETA_TRCP_MEDIATED_DEGRADATION_OF_EMI1	R-HSA-174113	Negative	Negative	Negative	Negative
REACTOME_SEMA3A_PLEXIN_REPULSION_SIGNALING_BY_INHIBITING_INTEGRIN_ADHESION	R-HSA-399955	Negative	Negative	Negative	Negative
REACTOME_SHC_MEDIATED_CASCADE_FGFR1	R-HSA-5654688	Negative	Negative	Negative	Negative
REACTOME_SHC_MEDIATED_CASCADE_FGFR2	R-HSA-5654699	Negative	Negative	Negative	Negative
REACTOME_SHC_MEDIATED_CASCADE_FGFR3	R-HSA-5654704	Negative	Negative	Negative	Negative
REACTOME_SHC_MEDIATED_CASCADE_FGFR4	R-HSA-5654719	Negative	Negative	Negative	Negative
REACTOME_SHC_RELATED_EVENTS_TRIGGERED_BY_IGF1R	R-HSA-2428933	Negative	Negative	Negative	Negative
REACTOME_SHC1_EVENTS_IN_EGFR_SIGNALING	R-HSA-180336	Negative	Negative	Negative	Negative
REACTOME_SHC1_EVENTS_IN_ERBB2_SIGNALING	R-HSA-1250196	Negative	Negative	Negative	Negative
REACTOME_SHC1_EVENTS_IN_ERBB4_SIGNALING	R-HSA-1250347	Negative	Negative	Negative	Negative
REACTOME_SIRT1_NEGATIVELY_REGULATES_RRNA_EXPRESSION	R-HSA-427359	Negative	Negative	Negative	Negative
REACTOME_SLBP_DEPENDENT_PROCESSING_OF_REPLICATION_DEPENDENT_HISTONE_PRE_MRNAS	R-HSA-77588	Negative	Negative	Negative	Negative
REACTOME_SLBP_INDEPENDENT_PROCESSING_OF_HISTONE_PRE_MRNAS	R-HSA-111367	Negative	Negative	Negative	Negative
REACTOME_SLC_TRANSPORTER_DISORDERS	R-HSA-5619102	Negative	Negative	Negative	Negative
REACTOME_SLC_MEDIATED_TRANSMEMBRANE_TRANSPORT	R-HSA-425407	Negative	Negative	Negative	Negative
REACTOME_SMAC_BINDS_TO_IAPS	R-HSA-111463	Negative	Negative	Negative	Negative
REACTOME_SMAC_MEDIATED_APOPTOTIC_RESPONSE	R-HSA-111469	Negative	Negative	Negative	Negative
REACTOME_SMAC_MEDIATED_DISSOCIATION_OF_IAP_CASPASE_COMPLEXES	R-HSA-111464	Negative	Negative	Negative	Negative
REACTOME_SMAD2_3_MH2_DOMAIN_MUTANTS_IN_CANCER	R-HSA-3315487	Negative	Negative	Negative	Negative
REACTOME_SMAD2_3_PHOSPHORYLATION_MOTIF_MUTANTS_IN_CANCER	R-HSA-3304356	Negative	Negative	Negative	Negative
REACTOME_SMAD2_SMAD3_SMAD4_HETEROTRIMER_REGULATES_TRANSCRIPTION	R-HSA-2173796	Negative	Negative	Negative	Negative
REACTOME_SMAD4_MH2_DOMAIN_MUTANTS_IN_CANCER	R-HSA-3311021	Negative	Negative	Negative	Negative
REACTOME_SOS_MEDIATED_SIGNALLING	R-HSA-112412	Negative	Negative	Negative	Negative
REACTOME_SRP_DEPENDENT_COTRANSLATIONAL_PROTEIN_TARGETING_TO_MEMBRANE	R-HSA-1799339	Negative	Negative	Negative	Negative
REACTOME_STAT6_MEDIATED_INDUCTION_OF_CHEMOKINES	R-HSA-3249367	Negative	Negative	Negative	Negative
REACTOME_STING_MEDIATED_INDUCTION_OF_HOST_IMMUNE_RESPONSES	R-HSA-1834941	Negative	Negative	Negative	Negative
REACTOME_SUMO_E3_LIGASES_SUMOYLATE_TARGET_PROTEINS	R-HSA-3108232	Positive	Negative	Negative	Negative
REACTOME_SUMO_IS_CONJUGATED_TO_E1_UBA2_SAE1	R-HSA-3065676	Negative	Negative	Negative	Negative
REACTOME_SUMO_IS_PROTEOLYTICALLY_PROCESSED	R-HSA-3065679	Negative	Negative	Negative	Negative
REACTOME_SUMO_IS_TRANSFERRED_FROM_E1_TO_E2_UBE2I_UBC9	R-HSA-3065678	Negative	Negative	Negative	Negative
REACTOME_SUMOYLATION	R-HSA-2990846	Positive	Negative	Negative	Negative
REACTOME_SUMOYLATION_OF_DNA_DAMAGE_RESPONSE_AND_REPAIR_PROTEINS	R-HSA-3108214	Negative	Negative	Negative	Negative
REACTOME_SUMOYLATION_OF_DNA_REPLICATION_PROTEINS	R-HSA-4615885	Negative	Negative	Negative	Negative
REACTOME_SUMOYLATION_OF_RNA_BINDING_PROTEINS	R-HSA-4570464	Negative	Negative	Negative	Negative
REACTOME_SUMOYLATION_OF_CHROMATIN_ORGANIZATION_PROTEINS	R-HSA-4551638	Negative	Negative	Negative	Negative
REACTOME_SUMOYLATION_OF_TRANSCRIPTION_FACTORS	R-HSA-3232118	Positive	Negative	Negative	Negative
REACTOME_SCAVENGING_BY_CLASS_A_RECEPTORS	R-HSA-3000480	Negative	Negative	Negative	Negative
REACTOME_SCAVENGING_BY_CLASS_B_RECEPTORS	R-HSA-3000471	Negative	Negative	Negative	Negative
REACTOME_SCAVENGING_BY_CLASS_F_RECEPTORS	R-HSA-3000484	Negative	Negative	Negative	Negative
REACTOME_SCAVENGING_BY_CLASS_H_RECEPTORS	R-HSA-3000497	Negative	Negative	Negative	Negative
REACTOME_SCAVENGING_OF_HEME_FROM_PLASMA	R-HSA-2168880	Negative	Negative	Negative	Negative
REACTOME_SEMET_INCORPORATION_INTO_PROTEINS	R-HSA-2408517	Negative	Negative	Negative	Negative
REACTOME_SELENOAMINO_ACID_METABOLISM	R-HSA-2408522	Negative	Negative	Negative	Negative
REACTOME_SELENOCYSTEINE_SYNTHESIS	R-HSA-2408557	Negative	Negative	Negative	Negative
REACTOME_SEMA3A_PAK_DEPENDENT_AXON_REPULSION	R-HSA-399954	Negative	Negative	Negative	Negative
REACTOME_SEMA4D_IN_SEMAPHORIN_SIGNALING	R-HSA-400685	Negative	Negative	Negative	Negative
REACTOME_SEMA4D_INDUCED_CELL_MIGRATION_AND_GROWTH_CONE_COLLAPSE	R-HSA-416572	Negative	Negative	Negative	Negative
REACTOME_SEMA4D_MEDIATED_INHIBITION_OF_CELL_ATTACHMENT_AND_MIGRATION	R-HSA-416550	Negative	Negative	Negative	Negative
REACTOME_SEMAPHORIN_INTERACTIONS	R-HSA-373755	Negative	Negative	Negative	Negative
REACTOME_SENESCENCE_ASSOCIATED_SECRETORY_PHENOTYPE_SASP	R-HSA-2559582	Negative	Negative	Negative	Positive
REACTOME_SENSING_OF_DNA_DOUBLE_STRAND_BREAKS	R-HSA-5693548	Negative	Negative	Negative	Negative
REACTOME_SEPARATION_OF_SISTER_CHROMATIDS	R-HSA-2467813	Negative	Negative	Negative	Negative
REACTOME_SERINE_BIOSYNTHESIS	R-HSA-977347	Negative	Negative	Negative	Negative
REACTOME_SEROTONIN_NEUROTRANSMITTER_RELEASE_CYCLE	R-HSA-181429	Negative	Negative	Negative	Negative
REACTOME_SEROTONIN_AND_MELATONIN_BIOSYNTHESIS	R-HSA-209931	Negative	Negative	Negative	Negative
REACTOME_SEROTONIN_CLEARANCE_FROM_THE_SYNAPTIC_CLEFT	R-HSA-380615	Negative	Negative	Negative	Negative
REACTOME_SEROTONIN_RECEPTORS	R-HSA-390666	Negative	Negative	Negative	Negative
REACTOME_SIALIC_ACID_METABOLISM	R-HSA-4085001	Negative	Negative	Negative	Negative
REACTOME_SIGNAL_TRANSDUCTION	R-HSA-162582	Positive	Positive	Positive	Positive
REACTOME_SIGNAL_AMPLIFICATION	R-HSA-392518	Negative	Negative	Negative	Negative
REACTOME_SIGNAL_ATTENUATION	R-HSA-74749	Negative	Negative	Negative	Negative
REACTOME_SIGNAL_REGULATORY_PROTEIN_SIRP_FAMILY_INTERACTIONS	R-HSA-391160	Negative	Negative	Negative	Negative
REACTOME_SIGNAL_TRANSDUCTION_BY_L1	R-HSA-445144	Negative	Negative	Negative	Negative
REACTOME_SIGNALING_BY_ACTIVIN	R-HSA-1502540	Negative	Negative	Negative	Negative
REACTOME_SIGNALING_BY_BMP	R-HSA-201451	Negative	Negative	Negative	Negative
REACTOME_SIGNALING_BY_EGFR	R-HSA-177929	Negative	Negative	Negative	Negative
REACTOME_SIGNALING_BY_EGFR_IN_CANCER	R-HSA-1643713	Negative	Negative	Negative	Negative
REACTOME_SIGNALING_BY_EGFRVIII_IN_CANCER	R-HSA-5637812	Negative	Negative	Negative	Negative
REACTOME_SIGNALING_BY_ERBB2	R-HSA-1227986	Negative	Negative	Negative	Negative
REACTOME_SIGNALING_BY_ERBB4	R-HSA-1236394	Negative	Positive	Negative	Negative
REACTOME_SIGNALING_BY_FGFR	R-HSA-190236	Negative	Negative	Negative	Negative
REACTOME_SIGNALING_BY_FGFR_IN_DISEASE	R-HSA-1226099	Negative	Negative	Negative	Negative
REACTOME_SIGNALING_BY_FGFR1	R-HSA-5654736	Negative	Negative	Negative	Negative
REACTOME_SIGNALING_BY_FGFR1_IN_DISEASE	R-HSA-5655302	Negative	Negative	Negative	Negative
REACTOME_SIGNALING_BY_FGFR2	R-HSA-5654738	Negative	Negative	Negative	Negative
REACTOME_SIGNALING_BY_FGFR2_IIIA_TM	R-HSA-8851708	Negative	Negative	Negative	Negative
REACTOME_SIGNALING_BY_FGFR2_AMPLIFICATION_MUTANTS	R-HSA-2023837	Negative	Negative	Negative	Negative
REACTOME_SIGNALING_BY_FGFR2_FUSIONS	R-HSA-8853333	Negative	Negative	Negative	Negative
REACTOME_SIGNALING_BY_FGFR2_IN_DISEASE	R-HSA-5655253	Negative	Negative	Negative	Negative
REACTOME_SIGNALING_BY_FGFR3	R-HSA-5654741	Negative	Negative	Negative	Negative
REACTOME_SIGNALING_BY_FGFR3_FUSIONS_IN_CANCER	R-HSA-8853334	Negative	Negative	Negative	Negative
REACTOME_SIGNALING_BY_FGFR3_IN_DISEASE	R-HSA-5655332	Negative	Negative	Negative	Negative
REACTOME_SIGNALING_BY_FGFR3_POINT_MUTANTS_IN_CANCER	R-HSA-8853338	Negative	Negative	Negative	Negative
REACTOME_SIGNALING_BY_FGFR4	R-HSA-5654743	Negative	Negative	Negative	Negative
REACTOME_SIGNALING_BY_FGFR4_IN_DISEASE	R-HSA-5655291	Negative	Negative	Negative	Negative
REACTOME_SIGNALING_BY_GPCR	R-HSA-372790	Negative	Negative	Negative	Negative
REACTOME_SIGNALING_BY_HEDGEHOG	R-HSA-5358351	Negative	Negative	Negative	Negative
REACTOME_SIGNALING_BY_HIPPO	R-HSA-2028269	Negative	Negative	Negative	Negative
REACTOME_SIGNALING_BY_INSULIN_RECEPTOR	R-HSA-74752	Negative	Negative	Negative	Negative
REACTOME_SIGNALING_BY_INTERLEUKINS	R-HSA-449147	Negative	Negative	Negative	Positive
REACTOME_SIGNALING_BY_LEPTIN	R-HSA-2586552	Negative	Negative	Negative	Negative
REACTOME_SIGNALING_BY_LIGAND_RESPONSIVE_EGFR_VARIANTS_IN_CANCER	R-HSA-5637815	Negative	Negative	Negative	Negative
REACTOME_SIGNALING_BY_MST1	R-HSA-8852405	Negative	Negative	Negative	Negative
REACTOME_SIGNALING_BY_NODAL	R-HSA-1181150	Negative	Negative	Negative	Negative
REACTOME_SIGNALING_BY_NOTCH	R-HSA-157118	Positive	Negative	Negative	Negative
REACTOME_SIGNALING_BY_NOTCH1	R-HSA-1980143	Negative	Negative	Negative	Negative
REACTOME_SIGNALING_BY_NOTCH1_HD_DOMAIN_MUTANTS_IN_CANCER	R-HSA-2691230	Negative	Negative	Negative	Negative
REACTOME_SIGNALING_BY_NOTCH1_HD_PEST_DOMAIN_MUTANTS_IN_CANCER	R-HSA-2894858	Negative	Negative	Negative	Negative
REACTOME_SIGNALING_BY_NOTCH1_PEST_DOMAIN_MUTANTS_IN_CANCER	R-HSA-2644602	Negative	Negative	Negative	Negative
REACTOME_SIGNALING_BY_NOTCH1_IN_CANCER	R-HSA-2644603	Negative	Negative	Negative	Negative
REACTOME_SIGNALING_BY_NOTCH1_T_7_9_NOTCH1_M1580_K2555_TRANSLOCATION_MUTANT	R-HSA-2660825	Negative	Negative	Negative	Negative
REACTOME_SIGNALING_BY_NOTCH2	R-HSA-1980145	Negative	Negative	Negative	Negative
REACTOME_SIGNALING_BY_NOTCH3	R-HSA-1980148	Negative	Negative	Negative	Negative
REACTOME_SIGNALING_BY_NOTCH4	R-HSA-1980150	Negative	Negative	Negative	Negative
REACTOME_SIGNALING_BY_OVEREXPRESSED_WILD_TYPE_EGFR_IN_CANCER	R-HSA-5638302	Negative	Negative	Negative	Negative
REACTOME_SIGNALING_BY_PDGF	R-HSA-186797	Negative	Negative	Negative	Negative
REACTOME_SIGNALING_BY_PTK6	R-HSA-8848021	Negative	Negative	Negative	Negative
REACTOME_SIGNALING_BY_RETINOIC_ACID	R-HSA-5362517	Negative	Negative	Negative	Negative
REACTOME_SIGNALING_BY_RHO_GTPASES	R-HSA-194315	Negative	Negative	Positive	Negative
REACTOME_SIGNALING_BY_ROBO_RECEPTOR	R-HSA-376176	Negative	Negative	Negative	Negative
REACTOME_SIGNALING_BY_SCF_KIT	R-HSA-1433557	Negative	Negative	Negative	Negative
REACTOME_SIGNALING_BY_TGF_BETA_RECEPTOR_COMPLEX	R-HSA-170834	Negative	Negative	Negative	Negative
REACTOME_SIGNALING_BY_TGF_BETA_RECEPTOR_COMPLEX_IN_CANCER	R-HSA-3304351	Negative	Negative	Negative	Negative
REACTOME_SIGNALING_BY_TYPE_1_INSULIN_LIKE_GROWTH_FACTOR_1_RECEPTOR_IGF1R	R-HSA-2404192	Negative	Negative	Negative	Negative
REACTOME_SIGNALING_BY_VEGF	R-HSA-194138	Negative	Negative	Negative	Negative
REACTOME_SIGNALING_BY_WNT_IN_CANCER	R-HSA-4791275	Negative	Negative	Negative	Negative
REACTOME_SIGNALING_BY_WNT	R-HSA-195721	Negative	Negative	Negative	Negative
REACTOME_SIGNALING_BY_ACTIVATED_POINT_MUTANTS_OF_FGFR1	R-HSA-1839122	Negative	Negative	Negative	Negative
REACTOME_SIGNALING_BY_ACTIVATED_POINT_MUTANTS_OF_FGFR3	R-HSA-1839130	Negative	Negative	Negative	Negative
REACTOME_SIGNALING_BY_CYTOSOLIC_FGFR1_FUSION_MUTANTS	R-HSA-1839117	Negative	Negative	Negative	Negative
REACTOME_SIGNALING_BY_PLASMA_MEMBRANE_FGFR1_FUSIONS	R-HSA-8853336	Negative	Negative	Negative	Negative
REACTOME_SIGNALING_BY_THE_B_CELL_RECEPTOR_BCR	R-HSA-983705	Negative	Negative	Negative	Positive
REACTOME_SIGNALLING_BY_NGF	R-HSA-166520	Negative	Negative	Negative	Positive
REACTOME_SIGNALLING_TO_ERK5	R-HSA-198765	Negative	Negative	Negative	Negative
REACTOME_SIGNALLING_TO_ERKS	R-HSA-187687	Negative	Negative	Negative	Negative
REACTOME_SIGNALLING_TO_RAS	R-HSA-167044	Negative	Negative	Negative	Negative
REACTOME_SIGNALLING_TO_STAT3	R-HSA-198745	Negative	Negative	Negative	Negative
REACTOME_SIGNALLING_TO_P38_VIA_RIT_AND_RIN	R-HSA-187706	Negative	Negative	Negative	Negative
REACTOME_SMALL_INTERFERING_RNA_SIRNA_BIOGENESIS	R-HSA-426486	Negative	Negative	Negative	Negative
REACTOME_SMOOTH_MUSCLE_CONTRACTION	R-HSA-445355	Negative	Negative	Negative	Negative
REACTOME_SODIUM_COUPLED_PHOSPHATE_COTRANSPORTERS	R-HSA-427652	Negative	Negative	Negative	Negative
REACTOME_SODIUM_COUPLED_SULPHATE_DI_AND_TRI_CARBOXYLATE_TRANSPORTERS	R-HSA-433137	Negative	Negative	Negative	Negative
REACTOME_SODIUM_CALCIUM_EXCHANGERS	R-HSA-425561	Negative	Negative	Negative	Negative
REACTOME_SODIUM_PROTON_EXCHANGERS	R-HSA-425986	Negative	Negative	Negative	Negative
REACTOME_SPERM_MOTILITY_AND_TAXES	R-HSA-1300642	Negative	Negative	Negative	Negative
REACTOME_SPERM_OOCYTE_MEMBRANE_BINDING	R-HSA-1300652	Negative	Negative	Negative	Negative
REACTOME_SPHINGOLIPID_DE_NOVO_BIOSYNTHESIS	R-HSA-1660661	Negative	Negative	Negative	Negative
REACTOME_SPHINGOLIPID_METABOLISM	R-HSA-428157	Negative	Negative	Negative	Negative
REACTOME_SPRY_REGULATION_OF_FGF_SIGNALING	R-HSA-1295596	Negative	Negative	Negative	Negative
REACTOME_STABILIZATION_OF_P53	R-HSA-69541	Positive	Negative	Negative	Negative
REACTOME_STEROLS_ARE_12_HYDROXYLATED_BY_CYP8B1	R-HSA-211994	Negative	Negative	Negative	Negative
REACTOME_STIMULATION_OF_THE_CELL_DEATH_RESPONSE_BY_PAK_2P34	R-HSA-211736	Negative	Negative	Negative	Negative
REACTOME_STIMULI_SENSING_CHANNELS	R-HSA-2672351	Negative	Negative	Negative	Negative
REACTOME_STRIATED_MUSCLE_CONTRACTION	R-HSA-390522	Negative	Negative	Negative	Negative
REACTOME_SULFIDE_OXIDATION_TO_SULFATE	R-HSA-1614517	Negative	Negative	Negative	Negative
REACTOME_SULFUR_AMINO_ACID_METABOLISM	R-HSA-1614635	Negative	Negative	Negative	Negative
REACTOME_SURFACTANT_METABOLISM	R-HSA-5683826	Negative	Negative	Negative	Negative
REACTOME_SWITCHING_OF_ORIGINS_TO_A_POST_REPLICATIVE_STATE	R-HSA-69052	Negative	Negative	Negative	Negative
REACTOME_SYNDECAN_INTERACTIONS	R-HSA-3000170	Negative	Negative	Negative	Negative
REACTOME_SYNTHESIS_AND_PROCESSING_OF_GAG_GAGPOL_POLYPROTEINS	R-HSA-174495	Negative	Negative	Negative	Negative
REACTOME_SYNTHESIS_AND_INTERCONVERSION_OF_NUCLEOTIDE_DI_AND_TRIPHOSPHATES	R-HSA-499943	Negative	Negative	Negative	Negative
REACTOME_SYNTHESIS_AND_PROCESSING_OF_ENV_AND_VPU	R-HSA-171286	Negative	Negative	Negative	Negative
REACTOME_SYNTHESIS_OF_16_20_HYDROXYEICOSATETRAENOIC_ACIDS_HETE	R-HSA-2142816	Negative	Negative	Negative	Negative
REACTOME_SYNTHESIS_OF_12_EICOSATETRAENOIC_ACID_DERIVATIVES	R-HSA-2142712	Negative	Negative	Negative	Negative
REACTOME_SYNTHESIS_OF_15_EICOSATETRAENOIC_ACID_DERIVATIVES	R-HSA-2142770	Negative	Negative	Negative	Negative
REACTOME_SYNTHESIS_OF_5_EICOSATETRAENOIC_ACIDS	R-HSA-2142688	Negative	Negative	Negative	Negative
REACTOME_SYNTHESIS_OF_CL	R-HSA-1483076	Negative	Negative	Negative	Negative
REACTOME_SYNTHESIS_OF_DNA	R-HSA-69239	Negative	Negative	Negative	Negative
REACTOME_SYNTHESIS_OF_DOLICHYL_PHOSPHATE	R-HSA-446199	Negative	Negative	Negative	Negative
REACTOME_SYNTHESIS_OF_GDP_MANNOSE	R-HSA-446205	Negative	Negative	Negative	Negative
REACTOME_SYNTHESIS_OF_HEPOXILINS_HX_AND_TRIOXILINS_TRX	R-HSA-2142696	Negative	Negative	Negative	Negative
REACTOME_SYNTHESIS_OF_IP2_IP_AND_INS_IN_THE_CYTOSOL	R-HSA-1855183	Negative	Negative	Negative	Negative
REACTOME_SYNTHESIS_OF_IP3_AND_IP4_IN_THE_CYTOSOL	R-HSA-1855204	Negative	Negative	Negative	Negative
REACTOME_SYNTHESIS_OF_IPS_IN_THE_ER_LUMEN	R-HSA-1855231	Negative	Negative	Negative	Negative
REACTOME_SYNTHESIS_OF_IPS_IN_THE_NUCLEUS	R-HSA-1855191	Negative	Negative	Negative	Negative
REACTOME_SYNTHESIS_OF_KETONE_BODIES	R-HSA-77111	Negative	Negative	Negative	Negative
REACTOME_SYNTHESIS_OF_LEUKOTRIENES_LT_AND_EOXINS_EX	R-HSA-2142691	Negative	Negative	Negative	Negative
REACTOME_SYNTHESIS_OF_LIPOXINS_LX	R-HSA-2142700	Negative	Negative	Negative	Negative
REACTOME_SYNTHESIS_OF_PA	R-HSA-1483166	Negative	Negative	Negative	Negative
REACTOME_SYNTHESIS_OF_PC	R-HSA-1483191	Negative	Negative	Negative	Negative
REACTOME_SYNTHESIS_OF_PE	R-HSA-1483213	Negative	Negative	Negative	Negative
REACTOME_SYNTHESIS_OF_PG	R-HSA-1483148	Negative	Negative	Negative	Negative
REACTOME_SYNTHESIS_OF_PI	R-HSA-1483226	Negative	Negative	Negative	Negative
REACTOME_SYNTHESIS_OF_PIPS_AT_THE_ER_MEMBRANE	R-HSA-1483248	Negative	Negative	Negative	Negative
REACTOME_SYNTHESIS_OF_PIPS_AT_THE_GOLGI_MEMBRANE	R-HSA-1660514	Negative	Negative	Negative	Negative
REACTOME_SYNTHESIS_OF_PIPS_AT_THE_EARLY_ENDOSOME_MEMBRANE	R-HSA-1660516	Negative	Negative	Negative	Negative
REACTOME_SYNTHESIS_OF_PIPS_AT_THE_LATE_ENDOSOME_MEMBRANE	R-HSA-1660517	Negative	Negative	Negative	Negative
REACTOME_SYNTHESIS_OF_PIPS_AT_THE_PLASMA_MEMBRANE	R-HSA-1660499	Negative	Negative	Negative	Negative
REACTOME_SYNTHESIS_OF_PS	R-HSA-1483101	Negative	Negative	Negative	Negative
REACTOME_SYNTHESIS_OF_PROSTAGLANDINS_PG_AND_THROMBOXANES_TX	R-HSA-2162123	Negative	Negative	Negative	Negative
REACTOME_SYNTHESIS_OF_UDP_N_ACETYL_GLUCOSAMINE	R-HSA-446210	Negative	Negative	Negative	Negative
REACTOME_SYNTHESIS_OF_BILE_ACIDS_AND_BILE_SALTS	R-HSA-192105	Negative	Negative	Negative	Negative
REACTOME_SYNTHESIS_OF_BILE_ACIDS_AND_BILE_SALTS_VIA_24_HYDROXYCHOLESTEROL	R-HSA-193775	Negative	Negative	Negative	Negative
REACTOME_SYNTHESIS_OF_BILE_ACIDS_AND_BILE_SALTS_VIA_27_HYDROXYCHOLESTEROL	R-HSA-193807	Negative	Negative	Negative	Negative
REACTOME_SYNTHESIS_OF_BILE_ACIDS_AND_BILE_SALTS_VIA_7ALPHA_HYDROXYCHOLESTEROL	R-HSA-193368	Negative	Negative	Negative	Negative
REACTOME_SYNTHESIS_OF_DIPHTHAMIDE_EEF2	R-HSA-5358493	Negative	Negative	Negative	Negative
REACTOME_SYNTHESIS_OF_DOLICHYL_PHOSPHATE_MANNOSE	R-HSA-162699	Negative	Negative	Negative	Negative
REACTOME_SYNTHESIS_OF_DOLICHYL_PHOSPHATE_GLUCOSE	R-HSA-480985	Negative	Negative	Negative	Negative
REACTOME_SYNTHESIS_OF_EPOXY_EET_AND_DIHYDROXYEICOSATRIENOIC_ACIDS_DHET	R-HSA-2142670	Negative	Negative	Negative	Negative
REACTOME_SYNTHESIS_OF_GLYCOSYLPHOSPHATIDYLINOSITOL_GPI	R-HSA-162710	Negative	Negative	Negative	Negative
REACTOME_SYNTHESIS_OF_PYROPHOSPHATES_IN_THE_CYTOSOL	R-HSA-1855167	Negative	Negative	Negative	Negative
REACTOME_SYNTHESIS_OF_SUBSTRATES_IN_N_GLYCAN_BIOSYTHESIS	R-HSA-446219	Negative	Negative	Negative	Negative
REACTOME_SYNTHESIS_OF_VERY_LONG_CHAIN_FATTY_ACYL_COAS	R-HSA-75876	Negative	Negative	Negative	Negative
REACTOME_SYNTHESIS_OF_WYBUTOSINE_AT_G37_OF_TRNA_PHE	R-HSA-6782861	Negative	Negative	Negative	Negative
REACTOME_SYNTHESIS_SECRETION_AND_DEACYLATION_OF_GHRELIN	R-HSA-422085	Negative	Negative	Negative	Negative
REACTOME_SYNTHESIS_SECRETION_AND_INACTIVATION_OF_GLUCAGON_LIKE_PEPTIDE_1_GLP_1	R-HSA-381771	Negative	Negative	Negative	Negative
REACTOME_SYNTHESIS_SECRETION_AND_INACTIVATION_OF_GLUCOSE_DEPENDENT_INSULINOTROPIC_POLYPEPTIDE_GIP	R-HSA-400511	Negative	Negative	Negative	Negative
REACTOME_T41_MUTANTS_OF_BETA_CATENIN_AREN_T_PHOSPHORYLATED	R-HSA-5358752	Negative	Negative	Negative	Negative
REACTOME_TAK1_ACTIVATES_NFKB_BY_PHOSPHORYLATION_AND_ACTIVATION_OF_IKKS_COMPLEX	R-HSA-445989	Negative	Negative	Negative	Positive
REACTOME_TCF_DEPENDENT_SIGNALING_IN_RESPONSE_TO_WNT	R-HSA-201681	Negative	Negative	Negative	Negative
REACTOME_TCF7L2_MUTANTS_DON_T_BIND_CTBP	R-HSA-5339700	Negative	Negative	Negative	Negative
REACTOME_TCR_SIGNALING	R-HSA-202403	Negative	Negative	Negative	Positive
REACTOME_TET1_2_3_AND_TDG_DEMETHYLATE_DNA	R-HSA-5221030	Negative	Negative	Negative	Negative
REACTOME_TGF_BETA_RECEPTOR_SIGNALING_ACTIVATES_SMADS	R-HSA-2173789	Negative	Negative	Negative	Negative
REACTOME_TGF_BETA_RECEPTOR_SIGNALING_IN_EMT_EPITHELIAL_TO_MESENCHYMAL_TRANSITION	R-HSA-2173791	Negative	Negative	Negative	Negative
REACTOME_TGFBR1_KD_MUTANTS_IN_CANCER	R-HSA-3656532	Negative	Negative	Negative	Negative
REACTOME_TGFBR1_LBD_MUTANTS_IN_CANCER	R-HSA-3656535	Negative	Negative	Negative	Negative
REACTOME_TGFBR2_KINASE_DOMAIN_MUTANTS_IN_CANCER	R-HSA-3645790	Negative	Negative	Negative	Negative
REACTOME_TGFBR2_MSI_FRAMESHIFT_MUTANTS_IN_CANCER	R-HSA-3642279	Negative	Negative	Negative	Negative
REACTOME_TICAM1_DEFICIENCY_HSE	R-HSA-5602566	Negative	Negative	Negative	Negative
REACTOME_TLR3_DEFICIENCY_HSE	R-HSA-5602410	Negative	Negative	Negative	Negative
REACTOME_TNF_RECEPTOR_SUPERFAMILY_TNFSF_MEMBERS_MEDIATING_NON_CANONICAL_NF_KB_PATHWAY	R-HSA-5676594	Negative	Negative	Negative	Negative
REACTOME_TNF_SIGNALING	R-HSA-75893	Negative	Negative	Negative	Negative
REACTOME_TNFR1_INDUCED_NFKAPPAB_SIGNALING_PATHWAY	R-HSA-5357956	Negative	Negative	Negative	Negative
REACTOME_TNFR1_INDUCED_PROAPOPTOTIC_SIGNALING	R-HSA-5357786	Negative	Negative	Negative	Negative
REACTOME_TNFR1_MEDIATED_CERAMIDE_PRODUCTION	R-HSA-5626978	Negative	Negative	Negative	Negative
REACTOME_TNFR2_NON_CANONICAL_NF_KB_PATHWAY	R-HSA-5668541	Negative	Negative	Negative	Negative
REACTOME_TNFS_BIND_THEIR_PHYSIOLOGICAL_RECEPTORS	R-HSA-5669034	Negative	Negative	Negative	Negative
REACTOME_TP53_REGULATES_METABOLIC_GENES	R-HSA-5628897	Positive	Negative	Negative	Negative
REACTOME_TP53_REGULATES_TRANSCRIPTION_OF_CASPASE_ACTIVATORS_AND_CASPASES	R-HSA-6803207	Positive	Negative	Negative	Negative
REACTOME_TP53_REGULATES_TRANSCRIPTION_OF_CELL_CYCLE_GENES	R-HSA-6791312	Positive	Negative	Negative	Negative
REACTOME_TP53_REGULATES_TRANSCRIPTION_OF_CELL_DEATH_GENES	R-HSA-5633008	Positive	Negative	Negative	Negative
REACTOME_TP53_REGULATES_TRANSCRIPTION_OF_DNA_REPAIR_GENES	R-HSA-6796648	Positive	Negative	Negative	Negative
REACTOME_TP53_REGULATES_TRANSCRIPTION_OF_DEATH_RECEPTORS_AND_LIGANDS	R-HSA-6803211	Positive	Negative	Negative	Negative
REACTOME_TP53_REGULATES_TRANSCRIPTION_OF_GENES_INVOLVED_IN_CYTOCHROME_C_RELEASE	R-HSA-6803204	Positive	Negative	Negative	Negative
REACTOME_TP53_REGULATES_TRANSCRIPTION_OF_GENES_INVOLVED_IN_G1_CELL_CYCLE_ARREST	R-HSA-6804116	Positive	Negative	Negative	Negative
REACTOME_TP53_REGULATES_TRANSCRIPTION_OF_GENES_INVOLVED_IN_G2_CELL_CYCLE_ARREST	R-HSA-6804114	Positive	Negative	Negative	Negative
REACTOME_TP53_REGULATES_TRANSCRIPTION_OF_ADDITIONAL_CELL_CYCLE_GENES_WHOSE_EXACT_ROLE_IN_THE_P53_PATHWAY_REMAIN_UNCERTAIN	R-HSA-6804115	Positive	Negative	Negative	Negative
REACTOME_TP53_REGULATES_TRANSCRIPTION_OF_SEVERAL_ADDITIONAL_CELL_DEATH_GENES_WHOSE_SPECIFIC_ROLES_IN_P53_DEPENDENT_APOPTOSIS_REMAIN_UNCERTAIN	R-HSA-6803205	Positive	Negative	Negative	Negative
REACTOME_TRAF3_DEFICIENCY_HSE	R-HSA-5602571	Negative	Negative	Negative	Negative
REACTOME_TRAF3_DEPENDENT_IRF_ACTIVATION_PATHWAY	R-HSA-918233	Negative	Negative	Negative	Negative
REACTOME_TRAF6_MEDIATED_IRF7_ACTIVATION	R-HSA-933541	Negative	Negative	Negative	Negative
REACTOME_TRAF6_MEDIATED_IRF7_ACTIVATION_IN_TLR7_8_OR_9_SIGNALING	R-HSA-975110	Negative	Negative	Negative	Negative
REACTOME_TRAF6_MEDIATED_NF_KB_ACTIVATION	R-HSA-933542	Negative	Negative	Negative	Positive
REACTOME_TRAF6_MEDIATED_INDUCTION_OF_NFKB_AND_MAP_KINASES_UPON_TLR7_8_OR_9_ACTIVATION	R-HSA-975138	Negative	Negative	Negative	Positive
REACTOME_TRAF6_MEDIATED_INDUCTION_OF_TAK1_COMPLEX	R-HSA-937072	Negative	Negative	Negative	Negative
REACTOME_TRAIL_SIGNALING	R-HSA-75158	Negative	Negative	Negative	Negative
REACTOME_TRIF_MEDIATED_TLR3_TLR4_SIGNALING	R-HSA-937061	Negative	Negative	Negative	Positive
REACTOME_TRIF_MEDIATED_PROGRAMMED_CELL_DEATH	R-HSA-2562578	Negative	Negative	Negative	Negative
REACTOME_TRKA_ACTIVATION_BY_NGF	R-HSA-187042	Negative	Negative	Negative	Negative
REACTOME_TRP_CHANNELS	R-HSA-3295583	Negative	Negative	Negative	Negative
REACTOME_TWIK_RELATED_POTASSIUM_CHANNEL_TREK	R-HSA-1299503	Negative	Negative	Negative	Negative
REACTOME_TWIK_RELATED_ALKALINE_PH_ACTIVATED_K_CHANNEL_TALK	R-HSA-1299361	Negative	Negative	Negative	Negative
REACTOME_TWIK_RELATED_SPINAL_CORD_K_CHANNEL_TRESK	R-HSA-1299344	Negative	Negative	Negative	Negative
REACTOME_TWIK_RELEATED_ACID_SENSITIVE_K_CHANNEL_TASK	R-HSA-1299316	Negative	Negative	Negative	Negative
REACTOME_TACHYKININ_RECEPTORS_BIND_TACHYKININS	R-HSA-380095	Negative	Negative	Negative	Negative
REACTOME_TANDEM_OF_PORE_DOMAIN_IN_A_WEAK_INWARDLY_RECTIFYING_K_CHANNELS_TWIK	R-HSA-1299308	Negative	Negative	Negative	Negative
REACTOME_TANDEM_PORE_DOMAIN_HALOTHANE_INHIBITED_K_CHANNEL_THIK	R-HSA-1299287	Negative	Negative	Negative	Negative
REACTOME_TANDEM_PORE_DOMAIN_POTASSIUM_CHANNELS	R-HSA-1296346	Negative	Negative	Negative	Negative
REACTOME_TAT_MEDIATED_HIV_ELONGATION_ARREST_AND_RECOVERY	R-HSA-167243	Negative	Negative	Negative	Negative
REACTOME_TAT_MEDIATED_ELONGATION_OF_THE_HIV_1_TRANSCRIPT	R-HSA-167246	Negative	Negative	Negative	Negative
REACTOME_TELOMERE_C_STRAND_LAGGING_STRAND_SYNTHESIS	R-HSA-174417	Negative	Negative	Negative	Negative
REACTOME_TELOMERE_C_STRAND_SYNTHESIS_INITIATION	R-HSA-174430	Negative	Negative	Negative	Negative
REACTOME_TELOMERE_EXTENSION_BY_TELOMERASE	R-HSA-171319	Negative	Negative	Negative	Negative
REACTOME_TELOMERE_MAINTENANCE	R-HSA-157579	Negative	Negative	Negative	Negative
REACTOME_TERMINAL_PATHWAY_OF_COMPLEMENT	R-HSA-166665	Negative	Negative	Negative	Negative
REACTOME_TERMINATION_OF_O_GLYCAN_BIOSYNTHESIS	R-HSA-977068	Negative	Negative	Negative	Negative
REACTOME_TERMINATION_OF_TRANSLESION_DNA_SYNTHESIS	R-HSA-5656169	Negative	Negative	Negative	Negative
REACTOME_TETRAHYDROBIOPTERIN_BH4_SYNTHESIS_RECYCLING_SALVAGE_AND_REGULATION	R-HSA-1474151	Negative	Negative	Negative	Negative
REACTOME_THE_AIM2_INFLAMMASOME	R-HSA-844615	Negative	Negative	Negative	Negative
REACTOME_THE_IPAF_INFLAMMASOME	R-HSA-844623	Negative	Negative	Negative	Negative
[truncated: 729 more rows]

## Sheet: S2 - SGBS Crosstabs
How to read this sheet		Due to the interconnectedness of cellular processes it is often the case that a single gene is found on more then one single pathway and it might be relevant to identify how such cellular processes might be interacting. Therefore in this sheet is presented an analytical breakdown of all significant networks found by NASFinder and their constituting molecules. Each cross-tabular matrix is complete…
Columns		Full gene name & Gene
		These are the approved decriptive full name and approved gene symbol
		Networks the gene is involved in
		The same gene can be found on many pathways and this columns provides the total count of pathways the gene is found in.
		Total genes in the intersection between reference pathway & NASFinder network
		This is the number of overlapping genes between the canonical pathway in literature and the active network detected by NASFinder
		Number of up-regulated
		This is a portion of the number in the intersection of the previous column. The remaining genes are downregulated.
		Network activity score
		The network actvity score (NAS) associated to the network computed as described in the section "Step 5. Contextual enrichment analysis and network activity score".
		Size of reference pathway
		The number of genes associated in literature to the canonical pathway
Color codes		Molecules
		Upregulated		Upregulated gene
		Downregulated		Downregualted gene
		white background		non-DEG molecule
Table of Contents		Timelapses
		Cross-tabulation for C48h vs C6h
		Cross-tabulation for C96h vs C48h
		Cross-tabulation for C192h vs C96h
		Cross-tabulation for C384h vs C192h
		Timepoints
		Cross-tabulation for C6h vs C0h
		Cross-tabulation for C48h vs C0h
		Cross-tabulation for C96h vs C0h
		Cross-tabulation for C192h vs C0h
		Cross-tabulation for C384h vs C0h
		48 vs. 6
Expression fold change	Full Gene name	Gene	BIOCARTA_ACTINY_PATHWAY	BIOCARTA_BIOPEPTIDES_PATHWAY	BIOCARTA_CBL_PATHWAY	BIOCARTA_CCR5_PATHWAY	BIOCARTA_CSK_PATHWAY	BIOCARTA_CTLA4_PATHWAY	BIOCARTA_EDG1_PATHWAY	BIOCARTA_EGF_PATHWAY	BIOCARTA_EIF4_PATHWAY	BIOCARTA_EPO_PATHWAY	BIOCARTA_EPONFKB_PATHWAY	BIOCARTA_FCER1_PATHWAY	BIOCARTA_FIBRINOLYSIS_PATHWAY	BIOCARTA_GH_PATHWAY	BIOCARTA_HER2_PATHWAY	BIOCARTA_IL2RB_PATHWAY	BIOCARTA_IL4_PATHWAY	BIOCARTA_MCALPAIN_PATHWAY	BIOCARTA_MCM_PATHWAY	BIOCARTA_MTA3_PATHWAY	BIOCARTA_NFKB_PATHWAY	BIOCARTA_NGF_PATHWAY	BIOCARTA_NO2IL12_PATHWAY	BIOCARTA_NUCLEARRS_PATHWAY	BIOCARTA_PDGF_PATHWAY	BIOCARTA_SPPA_PATHWAY	BIOCARTA_SPRY_PATHWAY	BIOCARTA_UCALPAIN_PATHWAY	BIOCARTA_VEGF_PATHWAY	KEGG_ADIPOCYTOKINE_SIGNALING_PATHWAY	KEGG_BIOSYNTHESIS_OF_UNSATURATED_FATTY_ACIDS	KEGG_CIRCADIAN_RHYTHM_MAMMAL	KEGG_ENDOMETRIAL_CANCER	KEGG_FATTY_ACID_METABOLISM	KEGG_GLUTATHIONE_METABOLISM	KEGG_GLYCOLYSIS_GLUCONEOGENESIS	KEGG_HISTIDINE_METABOLISM	KEGG_LYSINE_DEGRADATION	KEGG_NUCLEOTIDE_EXCISION_REPAIR	KEGG_PATHOGENIC_ESCHERICHIA_COLI_INFECTION	KEGG_PENTOSE_PHOSPHATE_PATHWAY	KEGG_PEROXISOME	KEGG_PPAR_SIGNALING_PATHWAY	KEGG_PROPANOATE_METABOLISM	KEGG_PYRUVATE_METABOLISM	KEGG_TGF_BETA_SIGNALING_PATHWAY	KEGG_VALINE_LEUCINE_AND_ISOLEUCINE_DEGRADATION
1.62666	jun oncogene	JUN				✔				✔		✔		✔													✔
1.91957	4-aminobutyrate aminotransferase	ABAT																																												✔
1.63124	ATP-binding cassette, sub-family A (ABC1), member 1	ABCA1
0.792475	abl interactor 2	ABI2	✔
0.716437	c-abl oncogene 1, receptor tyrosine kinase	ABL1																																								✔
5.24688	acetyl-Coenzyme A carboxylase beta	ACACB																														✔														✔	✔
0.683919	acyl-Coenzyme A dehydrogenase, C-4 to C-12 straight chain	ACADM																																		✔									✔	✔			✔
0.875333	acetyl-Coenzyme A acetyltransferase 1	ACAT1																																												✔			✔
1.10697	acyl-CoA thioesterase 1	ACOT1																															✔
1.41637	acyl-CoA thioesterase 2	ACOT2																															✔
0.714026	acyl-CoA thioesterase 8	ACOT8																																										✔
1.78229	acyl-Coenzyme A oxidase 1, palmitoyl	ACOX1																															✔			✔								✔	✔
2.16084	acyl-Coenzyme A oxidase 2, branched chain	ACOX2																																										✔	✔
0.835358	acyl-Coenzyme A oxidase 3, pristanoyl	ACOX3																															✔			✔								✔	✔
-2.23387	acyl-CoA synthetase long-chain family member 3	ACSL3																																		✔								✔	✔
0.906461	acyl-CoA synthetase long-chain family member 5	ACSL5																																		✔								✔	✔
-1.06386	acyl-CoA synthetase long-chain family member 6	ACSL6																																		✔								✔	✔
1.27681	acyl-CoA synthetase short-chain family member 2	ACSS2																																												✔
1.31685	acyl-CoA synthetase short-chain family member 3	ACSS3																																												✔
-1.21742	actin, beta	ACTB																																								✔
-1.36295	actinin, alpha 1	ACTN1																												✔
0	activin A receptor type II-like 1	ACVRL1
0.991286	alcohol dehydrogenase 5 (class III), chi polypeptide, pseudogene 4; alcohol dehydrogenase 5 (class III), chi polypeptide	ADH5																																		✔		✔
2.47574	adrenergic, alpha-1B-, receptor	ADRA1B
-1.00103	adenylate kinase 2	AK2
0.942324	aldehyde dehydrogenase 1 family, member A3	ALDH1A3																																				✔	✔
1.39632	aldehyde dehydrogenase 2 family (mitochondrial)	ALDH2																																		✔		✔	✔							✔			✔
1.51264	aldehyde dehydrogenase 3 family, member A2	ALDH3A2																																		✔		✔	✔							✔	✔		✔
2.19142	aldehyde dehydrogenase 6 family, member A1	ALDH6A1																																												✔
0.898071	aldehyde dehydrogenase 9 family, member A1	ALDH9A1																																		✔				✔							✔		✔
-0.901451	aldolase A, fructose-bisphosphate	ALDOA																				✔																✔
2.5544	angiopoietin 1	ANGPT1
-0.688402	angiopoietin-like 4	ANGPTL4																																											✔
0.728749	APEX nuclease (multifunctional DNA repair enzyme) 1	APEX1
4.52958	hypothetical LOC100129500; apolipoprotein E	APOE
2.5643	aquaporin 7	AQP7																																											✔
0	androgen receptor	AR
-0.69979	Rho/Rac guanine nucleotide exchange factor (GEF) 2	ARHGEF2																																								✔
1.11413	aryl hydrocarbon receptor nuclear translocator	ARNT											✔																		✔
1.31582	aryl hydrocarbon receptor nuclear translocator-like	ARNTL																																✔
-1.63006	actin related protein 2/3 complex, subunit 1B, 41kDa; similar to Actin-related protein 2/3 complex subunit 1B (ARP2/3 complex 41 kDa subunit) (p41-ARC)	ARPC1B	✔																																							✔
-0.703306	actin related protein 2/3 complex, subunit 2, 34kDa	ARPC2	✔																																							✔
-0.843824	similar to actin related protein 2/3 complex subunit 3; hypothetical LOC729841; actin related protein 2/3 complex, subunit 3, 21kDa	ARPC3	✔																																							✔
1.18193	tubulin tyrosine ligase-like family, member 3; actin related protein 2/3 complex, subunit 4, 20kDa	ARPC4	✔																																							✔
-1.02976	actin related protein 2/3 complex, subunit 5-like	ARPC5L																																								✔
1.70068	arrestin, beta 2	ARRB2
0.711356	ATP synthase, H+ transporting, mitochondrial F1 complex, epsilon subunit pseudogene 2; ATP synthase, H+ transporting, mitochondrial F1 complex, epsilon subunit	ATP5E
0.743626	ATP synthase, H+ transporting, mitochondrial F0 complex, subunit G	ATP5L
0.689028	ATPase, H+ transporting, lysosomal 70kDa, V1 subunit A	ATP6V1A
1.95047	axin 2	AXIN2																																	✔
-0.856527	branched chain aminotransferase 1, cytosolic	BCAT1																																															✔
1.15371	branched chain keto acid dehydrogenase E1, beta polypeptide	BCKDHB																																															✔
1.09458	B-cell CLL/lymphoma 6	BCL6
1.16117	bone morphogenetic protein 4	BMP4																																														✔
-0.909417	calmodulin 3 (phosphorylase kinase, delta); calmodulin 2 (phosphorylase kinase, delta); calmodulin 1 (phosphorylase kinase, delta)	CALM1		✔										✔
1.01409	calcium/calmodulin-dependent protein kinase II delta	CAMK2D		✔
-0.999333	caspase recruitment domain family, member 11	CARD11
1.18142	caspase 8, apoptosis-related cysteine peptidase	CASP8
2.20677	catalase	CAT																																										✔
1.58333	caveolin 1, caveolae protein, 22kDa	CAV1
1.61934	Cas-Br-M (murine) ecotropic retroviral transforming sequence b	CBLB
3.66038	chemokine (C-C motif) ligand 2	CCL2				✔
0.938528	chemokine (C-C motif) ligand 5	CCL5
-1.06858	cyclin A2	CCNA2
-1.97827	cyclin D1	CCND1																																	✔
-0.983569	cyclin E1	CCNE1
-2.59238	cyclin E2	CCNE2
-1.23129	CD247 molecule	CD247					✔	✔																	✔
5.19806	CD36 molecule (thrombospondin receptor)	CD36																																											✔
0	CD3e molecule, epsilon (CD3-TCR complex)	CD3E
-0.845407	CD44 molecule (Indian blood group)	CD44
1.9562	CD79b molecule, immunoglobulin-associated beta	CD79B
-2.99086	CD9 molecule	CD9
-1.1873	cell division cycle 6 homolog (S. cerevisiae)	CDC6
-1.13725	cyclin-dependent kinase 2	CDK2																			✔
1.30172	cyclin-dependent kinase 5	CDK5		✔
-2.0223	cyclin-dependent kinase 6	CDK6
1.32068	cyclin-dependent kinase inhibitor 2B (p15, inhibits CDK4)	CDKN2B																																														✔
4.36407	cyclin-dependent kinase inhibitor 2C (p18, inhibits CDK4)	CDKN2C
3.85711	CCAAT/enhancer binding protein (C/EBP), alpha	CEBPA
-1.00892	collagen, type I, alpha 1	COL1A1
1.42604	carnitine palmitoyltransferase 1C	CPT1C																														✔				✔									✔
1.05417	cAMP responsive element binding protein 1	CREB1
1.32269	cold shock domain containing E1, RNA-binding	CSDE1
0	colony stimulating factor 1 receptor	CSF1R			✔
0	colony stimulating factor 2 receptor, beta, low-affinity (granulocyte-macrophage)	CSF2RB
-0.900377	c-src tyrosine kinase	CSK					✔
-1.1781	connective tissue growth factor	CTGF
-0.689913	catenin (cadherin-associated protein), alpha 1, 102kDa	CTNNA1																																	✔
-0.986706	CTP synthase	CTPS
2.31795	cullin 4B	CUL4B																																							✔
2.02516	chemokine (C-X-C motif) ligand 12 (stromal cell-derived factor 1)	CXCL12
0.95935	cytochrome P450, family 27, subfamily A, polypeptide 1	CYP27A1																																											✔
0.840066	disabled homolog 2, mitogen-responsive phosphoprotein (Drosophila)	DAB2
1.8869	damage-specific DNA binding protein 2, 48kDa	DDB2																																							✔
1.07032	DNA-damage-inducible transcript 3	DDIT3
0.746357	dehydrogenase/reductase (SDR family) member 4	DHRS4																																										✔
-1.54724	diaphanous homolog 1 (Drosophila)	DIAPH1
0	delta-like 1 (Drosophila)	DLL1
-2.09306	E2F transcription factor 2	E2F2
1.28691	enoyl Coenzyme A hydratase 1, peroxisomal	ECH1																																										✔
1.16261	endothelin 1	EDN1
0.687907	ephrin-B1	EFNB1
-1.58184	ephrin-B2	EFNB2
-1.72014	epidermal growth factor receptor (erythroblastic leukemia viral (v-erb-b) oncogene homolog, avian)	EGFR			✔					✔							✔			✔									✔						✔
0.758959	eukaryotic translation initiation factor 2A, 65kDa	EIF2A
1.45082	similar to eukaryotic translation initiation factor 4A; small nucleolar RNA, H/ACA box 67; eukaryotic translation initiation factor 4A, isoform 1	EIF4A1									✔
-1.18314	eukaryotic translation initiation factor 4 gamma, 1	EIF4G1									✔
0.991462	eukaryotic translation initiation factor 4 gamma, 3	EIF4G3									✔
-0.974111	ELK1, member of ETS oncogene family	ELK1								✔		✔		✔										✔			✔
-1.14694	enabled homolog (Drosophila)	ENAH
-1.62848	endoglin	ENG
1.43966	epoxide hydrolase 2, cytoplasmic	EPHX2																																										✔
-1.78855	erythropoietin receptor	EPOR										✔	✔
0	v-erb-b2 erythroblastic leukemia viral oncogene homolog 2, neuro/glioblastoma derived oncogene homolog (avian)	ERBB2																																	✔
-0.971449	v-erb-b2 erythroblastic leukemia viral oncogene homolog 3 (avian)	ERBB3															✔
-1.58805	excision repair cross-complementing rodent repair deficiency, complementation group 1 (includes overlapping antisense sequence)	ERCC1																																							✔
0.600116	excision repair cross-complementing rodent repair deficiency, complementation group 5	ERCC5																																							✔
0.872938	excision repair cross-complementing rodent repair deficiency, complementation group 8	ERCC8																																							✔
-1.10292	estrogen receptor 1	ESR1															✔					✔
0.767533	v-ets erythroblastosis virus E26 oncogene homolog 1 (avian)	ETS1
-2.37559	hypothetical protein LOC100129652; ezrin	EZR																		✔										✔												✔
0	coagulation factor II (thrombin) receptor	F2R													✔													✔
9.05624	fatty acid binding protein 4, adipocyte	FABP4																																											✔
1.43207	fatty acid desaturase 1	FADS1																															✔
-1.3779	Fanconi anemia, complementation group D2	FANCD2
0.755252	Fanconi anemia, complementation group L	FANCL
-0.976525	Fc fragment of IgE, high affinity I, receptor for; alpha polypeptide	FCER1A												✔
-1.2924	flap structure-specific endonuclease 1	FEN1
0.739041	fibronectin 1	FN1
1.92557	forkhead box O1	FOXO1
-0.831744	forkhead box O3; forkhead box O3B pseudogene	FOXO3																																	✔
1.36016	ferritin, heavy polypeptide 1; ferritin, heavy polypeptide-like 16; similar to ferritin, heavy polypeptide 1; ferritin, heavy polypeptide-like 3 pseudogene	FTH1
0.952938	FYN oncogene related to SRC, FGR, YES	FYN		✔																																						✔
1.25459	glucose-6-phosphate dehydrogenase	G6PD																																									✔
0.948506	GRB2-associated binding protein 2	GAB2
0.970786	growth arrest and DNA-damage-inducible, alpha	GADD45A
1.08612	glutaryl-Coenzyme A dehydrogenase	GCDH																																						✔
1.32358	glucokinase (hexokinase 4)	GCK																																				✔
-1.28382	gamma-glutamyltransferase light chain 3; gamma-glutamyltransferase 4 pseudogene; gamma-glutamyltransferase 2; gamma-glutamyltransferase 1; gamma-glutamyltransferase light chain 5 pseudogene	GGT1																																			✔
0	growth hormone receptor	GHR									✔
-1.68601	glycerol kinase 3 pseudogene; glycerol kinase	GK																																											✔
-0.777226	guanine nucleotide binding protein (G protein), alpha inhibiting activity polypeptide 2	GNAI2
-0.618155	guanine nucleotide binding protein (G protein), beta polypeptide 1	GNB1		✔			✔																					✔
-1.5797	glutamic-oxaloacetic transaminase 1, soluble (aspartate aminotransferase 1)	GOT1
4.5942	glycerol-3-phosphate dehydrogenase 1 (soluble)	GPD1
4.08166	glycerol-3-phosphate dehydrogenase 1-like	GPD1L
-0.990058	growth factor receptor-bound protein 10	GRB10
0.741912	glyoxylate reductase/hydroxypyruvate reductase	GRHPR																																													✔
4.25835	gelsolin (amyloidosis, Finnish type)	GSN
2.12559	glutathione S-transferase alpha 4	GSTA4																																			✔
-0.76888	glutathione S-transferase omega 1	GSTO1
0.803876	general transcription factor IIH, polypeptide 4, 52kDa	GTF2H4
2.14557	H3 histone, family 3B (H3.3B); H3 histone, family 3A pseudogene; H3 histone, family 3A; similar to H3 histone, family 3B; similar to histone H3.3B	H3F3A
0.835763	hexose-6-phosphate dehydrogenase (glucose 1-dehydrogenase)	H6PD																																									✔
1.24442	hydroxyacyl-Coenzyme A dehydrogenase/3-ketoacyl-Coenzyme A thiolase/enoyl-Coenzyme A hydratase (trifunctional protein), alpha subunit	HADHA																															✔							✔
1.39234	hydroxyacyl-Coenzyme A dehydrogenase/3-ketoacyl-Coenzyme A thiolase/enoyl-Coenzyme A hydratase (trifunctional protein), beta subunit	HADHB																																		✔
1.00101	hematopoietic cell-specific Lyn substrate 1	HCLS1																																								✔
0.756653	3-hydroxyisobutyrate dehydrogenase	HIBADH																																															✔
3.21083	histone cluster 1, H2ac	HIST1H2AC
3.48568	histone cluster 1, H2bd	HIST1H2BD
1.59872	histone cluster 1, H4l; histone cluster 1, H4k; histone cluster 4, H4; histone cluster 1, H4h; histone cluster 1, H4j; histone cluster 1, H4i; histone cluster 1, H4d; histone cluster 1, H4c; histone cluster 1, H4f; histone cluster 1, H4e; histone cluster 1, H4b; histone cluster 1, H4a; histone cluster 2, H4a; histone cluster 2, H4b	HIST1H4J
2.21463	histone cluster 2, H2ac	HIST2H2AC
1.30984	histone cluster 1, H3j; histone cluster 1, H3i; histone cluster 1, H3h; histone cluster 1, H3g; histone cluster 1, H3f; histone cluster 1, H3e; histone cluster 1, H3d; histone cluster 1, H3c; histone cluster 1, H3b; histone cluster 1, H3a; histone cluster 1, H2ad; histone cluster 2, H3a; histone cluster 2, H3c; histone cluster 2, H3d	HIST2H3D
1.35887	hexokinase 2 pseudogene; hexokinase 2	HK2																																				✔
0.74543	3-hydroxy-3-methylglutaryl-Coenzyme A synthase 1 (soluble)	HMGCS1																																															✔
1.39777	histamine N-methyltransferase	HNMT																																					✔
1.66486	hydroxysteroid (17-beta) dehydrogenase 4	HSD17B4																																										✔
0.768497	inhibitor of DNA binding 2, dominant negative helix-loop-helix protein	ID2																																														✔
0	insulin-like growth factor 1 receptor	IGF1R
-2.1078	insulin-like growth factor binding protein 3	IGFBP3
2.54291	insulin-like growth factor binding protein 5	IGFBP5
0	interleukin 12 receptor, beta 2	IL12RB2																							✔
0	interleukin 13 receptor, alpha 1	IL13RA1
0	interleukin 1 receptor, type I	IL1R1																					✔
0	interleukin 2 receptor, gamma (severe combined immunodeficiency)	IL2RG																✔	✔
-2.99384	interleukin 4 receptor	IL4R																	✔
1.63101	interleukin 5 receptor, alpha	IL5RA
0	interleukin 6 signal transducer (gp130, oncostatin M receptor)	IL6ST
-2.73129	interleukin 7 receptor	IL7R
0	insulin receptor	INSR														✔
-0.717117	interleukin-1 receptor-associated kinase 1	IRAK1																					✔
0.813271	insulin receptor substrate 1	IRS1									✔					✔		✔	✔
-1.00956	integrin, alpha 5 (fibronectin receptor, alpha polypeptide)	ITGA5
0	integrin, alpha 9	ITGA9
-0.886634	integrin, alpha V (vitronectin receptor, alpha polypeptide, antigen CD51)	ITGAV
0	integrin, beta 4	ITGB4
1.08272	Janus kinase 1	JAK1								✔								✔	✔								✔
-1.44985	KIAA1598	KIAA1598
1.18516	similar to Mast/stem cell growth factor receptor precursor (SCFR) (Proto-oncogene tyrosine-protein kinase Kit) (c-kit) (CD117 antigen); v-kit Hardy-Zuckerman 4 feline sarcoma viral oncogene homolog	KIT
-5.36904	keratin 18; keratin 18 pseudogene 26; keratin 18 pseudogene 19	KRT18																																								✔
-2.39	laminin, alpha 1	LAMA1
3.07515	laminin, alpha 2	LAMA2
1.6659	laminin, alpha 3	LAMA3
1.4356	laminin, alpha 4	LAMA4
1.14523	laminin, beta 1	LAMB1
-1.31406	laminin, beta 2 (laminin S)	LAMB2
1.34113	laminin, gamma 2	LAMC2
0.718083	leucine carboxyl methyltransferase 2	LCMT2																																					✔
0	leptin receptor	LEPR																														✔
1.94392	ligase III, DNA, ATP-dependent	LIG3
0.830294	lysophosphatidic acid receptor 2	LPAR2
0	lipoprotein lipase	LPL
-0.691955	low density lipoprotein receptor-related protein 8, apolipoprotein e receptor	LRP8
0.961107	LSM2 homolog, U6 small nuclear RNA associated (S. cerevisiae)	LSM2
-1.02325	LSM4 homolog, U6 small nuclear RNA associated (S. cerevisiae)	LSM4
-1.117	v-yes-1 Yamaguchi sarcoma viral related oncogene homolog	LYN												✔
1.38436	microtubule-associated protein 1B	MAP1B
1.20228	mitogen-activated protein kinase kinase 4	MAP2K4
1.50369	microtubule-associated protein tau	MAPT		✔
1.018	MYC associated factor X	MAX
1.27343	methylcrotonoyl-Coenzyme A carboxylase 1 (alpha)	MCCC1																																															✔
-2.11359	minichromosome maintenance complex component 2	MCM2
-0.726042	minichromosome maintenance complex component 3	MCM3																			✔
2.18477	microsomal glutathione S-transferase 1	MGST1																																			✔
-3.79556	matrix metallopeptidase 1 (interstitial collagenase)	MMP1																																											✔
0.857474	matrix metallopeptidase 2 (gelatinase A, 72kDa gelatinase, 72kDa type IV collagenase)	MMP2
-1.09408	moesin	MSN
3.22866	macrophage stimulating 1 (hepatocyte growth factor-like)	MST1
0.78786	metastasis associated 1	MTA1																				✔
1.4668	metastasis associated 1 family, member 3	MTA3																				✔
1.1407	methylmalonyl Coenzyme A mutase	MUT																																												✔			✔
0.989124	MAX dimerization protein 4	MXD4
-1.94459	v-myb myeloblastosis viral oncogene homolog (avian)	MYB
0.770477	v-myc myelocytomatosis viral oncogene homolog (avian)	MYC																✔																	✔													✔
-1.0937	myosin, heavy chain 10, non-muscle	MYH10
-1.66499	myosin, heavy chain 9, non-muscle	MYH9
-2.66481	myosin, light chain 9, regulatory	MYL9
1.80164	nuclear receptor coactivator 1	NCOA1
0.75686	nicastrin	NCSTN
2.32084	nerve growth factor (beta polypeptide)	NGF																						✔
0	nerve growth factor receptor (TNFR superfamily, member 16)	NGFR																						✔
1.98408	nicotinamide nucleotide transhydrogenase	NNT
-0.643948	Notch homolog 2 (Drosophila)	NOTCH2
2.2277	Notch homolog 3 (Drosophila)	NOTCH3
0	Notch homolog 4 (Drosophila)	NOTCH4
-1.01627	neuronal PAS domain protein 2	NPAS2																																✔
3.9011	nuclear receptor subfamily 1, group H, member 3	NR1H3																								✔																			✔
1.58634	nuclear receptor subfamily 3, group C, member 1 (glucocorticoid receptor)	NR3C1
-0.687872	neuroblastoma RAS viral (v-ras) oncogene homolog	NRAS																																	✔
-1.44689	neuregulin 1	NRG1
0	neurotrophic tyrosine kinase, receptor, type 1	NTRK1
-1.01694	ornithine decarboxylase 1	ODC1																																			✔
-0.727893	p21 protein (Cdc42/Rac)-activated kinase 1	PAK1
1.25449	propionyl Coenzyme A carboxylase, alpha polypeptide	PCCA																																												✔			✔
1.4546	proliferating cell nuclear antigen	PCNA																																							✔
1.24409	platelet-derived growth factor receptor, alpha polypeptide	PDGFRA			✔				✔																		✔
1.17749	platelet-derived growth factor receptor, beta polypeptide	PDGFRB
-1.39873	PDZ domain containing 1	PDZK1																				✔
-2.02977	period homolog 2 (Drosophila)	PER2																																✔
1.10436	peroxisomal biogenesis factor 16	PEX16																																										✔
0.828647	peroxisomal biogenesis factor 6	PEX6																																										✔
1.75282	phytanoyl-CoA 2-hydroxylase	PHYH																																										✔
1.15511	phosphoinositide-3-kinase, regulatory subunit 1 (alpha)	PIK3R1						✔	✔	✔	✔			✔		✔	✔	✔						✔			✔				✔				✔
3.99875	pim-1 oncogene	PIM1
0.672627	phosphatidylinositol-4-phosphate 5-kinase, type I, alpha	PIP5K1A
2.65368	pirin (iron-binding nuclear protein)	PIR	✔
0.997205	paired-like homeodomain 2	PITX2																																														✔
-2.20775	similar to Pyruvate kinase, isozymes M1/M2 (Pyruvate kinase muscle isozyme) (Cytosolic thyroid hormone-binding protein) (CTHBP) (THBP1); pyruvate kinase, muscle	PKM2																																				✔									✔
-1.15723	protein kinase, membrane associated tyrosine/threonine 1	PKMYT1
-3.39322	plasminogen activator, tissue	PLAT													✔
-1.82335	phospholipase C, beta 1 (phosphoinositide-specific)	PLCB1																										✔
0	phospholipase C, gamma 1	PLCG1		✔																											✔
6.23954	perilipin	PLIN1																																											✔
4.23364	phospholipid transfer protein	PLTP																																											✔
-0.960883	polymerase (DNA directed), delta 1, catalytic subunit 125kDa	POLD1
0	peroxisome proliferator-activated receptor alpha	PPARA																								✔
0	peroxisome proliferator-activated receptor delta	PPARD																																											✔
2.54462	peroxisome proliferator-activated receptor gamma	PPARG																								✔																			✔
-0.982603	protein phosphatase 1, catalytic subunit, alpha isoform	PPP1CA
4.17451	protein phosphatase 2 (formerly 2A), regulatory subunit A, beta isoform	PPP2R1B
0.758517	protein phosphatase 3 (formerly 2B), catalytic subunit, beta isoform	PPP3CB												✔
-0.9385	peroxiredoxin 5	PRDX5																																										✔
1.00236	protein kinase, AMP-activated, alpha 1 catalytic subunit	PRKAA1																														✔
0.780036	protein kinase, AMP-activated, gamma 1 non-catalytic subunit	PRKAG1																														✔
1.53076	protein kinase, AMP-activated, gamma 2 non-catalytic subunit	PRKAG2																														✔
1.09677	protein kinase, cAMP-dependent, regulatory, type I, alpha (tissue specific extinguisher 1)	PRKAR1A					✔													✔
1.06444	protein kinase C, epsilon	PRKCE
1.82625	protein kinase D1	PRKD1
-2.74636	chromosome 8 open reading frame 62; phosphoserine aminotransferase 1	PSAT1
0	presenilin 1	PSEN1
-1.99106	presenilin 2 (Alzheimer disease 4)	PSEN2
-1.75293	phosphoserine phosphatase-like; phosphoserine phosphatase	PSPH
1.06085	phosphatase and tensin homolog; phosphatase and tensin homolog pseudogene 1	PTEN									✔																								✔
1.92376	PTK2B protein tyrosine kinase 2 beta	PTK2B		✔		✔
0.865778	protein tyrosine phosphatase, receptor type, A	PTPRA
1.14033	hypothetical LOC100129532; peroxisomal membrane protein 2, 22kDa	PXMP2																																										✔
0	ras-related C3 botulinum toxin substrate 1 (rho family, small GTP binding protein Rac1)	RAC1	✔																											✔
-0.87135	ras-related C3 botulinum toxin substrate 2 (rho family, small GTP binding protein Rac2)	RAC2
1.00335	retinoic acid receptor, alpha	RARA																								✔
1.12666	hypothetical LOC642954; retinoblastoma binding protein 4	RBBP4
-2.57679	reelin	RELN
2.3867	REV3-like, catalytic subunit of DNA polymerase zeta (yeast)	REV3L
0.684734	replication factor C (activator 1) 5, 36.5kDa	RFC5
-0.930211	ras homolog gene family, member A	RHOA																												✔												✔						✔
1.43915	Rho-associated, coiled-coil containing protein kinase 2	ROCK2																																								✔
0.818359	replication protein A2, 32kDa	RPA2																																							✔
0.80164	ribosomal protein S6 kinase, 90kDa, polypeptide 2; hypothetical LOC100127984	RPS6KA2
0.882079	ribosomal protein S6 kinase, 70kDa, polypeptide 1	RPS6KB1									✔							✔	✔																													✔
-2.84945	ribonucleotide reductase M2 polypeptide	RRM2																																			✔
1.20828	ribonucleotide reductase M2 B (TP53 inducible)	RRM2B																																			✔
1.61472	retinoid X receptor, alpha	RXRA																																											✔
0.785501	retinoid X receptor, beta	RXRB																																											✔
0.561189	stearoyl-CoA desaturase (delta-9-desaturase)	SCD																															✔												✔
2.3534	stearoyl-CoA desaturase 5	SCD5																															✔												✔
1.38379	sterol carrier protein 2	SCP2																																										✔	✔
-2.80508	serpin peptidase inhibitor, clade E (nexin, plasminogen activator inhibitor type 1), member 1	SERPINE1
2.05034	secreted frizzled-related protein 1	SFRP1
-2.14007	serum/glucocorticoid regulated kinase 1	SGK1
-1.01595	sphingomyelin synthase 1	SGMS1
-1.20215	SH2B adaptor protein 3	SH2B3
-0.953339	SH3-domain kinase binding protein 1	SH3KBP1			✔
1.43389	SHC (Src homology 2 domain containing) transforming protein 1	SHC1		✔						✔		✔		✔		✔	✔	✔	✔					✔			✔		✔		✔
2.5523	solute carrier family 27 (fatty acid transporter), member 1	SLC27A1																																											✔
0.742537	solute carrier family 2 (facilitated glucose transporter), member 1	SLC2A1
2.08382	SMAD family member 3	SMAD3																																														✔
1.80306	SMAD family member 6	SMAD6																																														✔
1.04277	sphingomyelin phosphodiesterase 1, acid lysosomal	SMPD1
-1.64694	suppressor of cytokine signaling 1	SOCS1																✔
-1.23134	suppressor of cytokine signaling 2	SOCS2
0.927286	suppressor of cytokine signaling 3	SOCS3																✔														✔
0.917686	superoxide dismutase 2, mitochondrial	SOD2																																										✔
0.707859	Sp1 transcription factor	SP1																																														✔
-1.91107	sphingosine kinase 1	SPHK1							✔
2.21376	sprouty homolog 1, antagonist of FGF signaling (Drosophila)	SPRY1																											✔
-1.02896	spectrin, beta, non-erythrocytic 1	SPTBN1
0.661598	sequestosome 1	SQSTM1
1.15101	sterol regulatory element binding transcription factor 1	SREBF1
1.96027	SCO-spondin homolog (Bos taurus)	SSPO
0.874414	signal transducer and activator of transcription 2, 113kDa	STAT2																									✔
-1.6988	signal transducer and activator of transcription 4	STAT4																							✔		✔
1.69001	signal transducer and activator of transcription 5A	STAT5A		✔						✔		✔				✔		✔									✔
1.59764	signal transducer and activator of transcription 5B	STAT5B		✔						✔		✔				✔		✔									✔
0.864765	signal transducer and activator of transcription 6, interleukin-4 induced	STAT6								✔									✔								✔
0.987446	succinate-CoA ligase, alpha subunit	SUCLG1																																												✔
0.914842	similar to sucb; succinate-CoA ligase, GDP-forming, beta subunit	SUCLG2																																												✔
1.24884	spleen tyrosine kinase	SYK												✔				✔
1.4168	T-box 21	TBX21
1.24882	transcription factor 7-like 1 (T-cell specific, HMG-box)	TCF7L1																																	✔
2.00834	transcription factor 7-like 2 (T-cell specific, HMG-box)	TCF7L2																																	✔
1.28479	transforming growth factor, beta 2	TGFB2																																														✔
0	transforming growth factor, beta receptor 1	TGFBR1
0	transforming growth factor, beta receptor II (70/80kDa)	TGFBR2
1.50078	transforming growth factor, beta receptor III	TGFBR3
-0.719494	thrombospondin 1	THBS1
0.877747	thyroid hormone receptor, alpha (erythroblastic leukemia viral (v-erb-a) oncogene homolog, avian)	THRA
1.37404	thiamine triphosphatase	THTPA
-1.6477	T-cell lymphoma invasion and metastasis 1	TIAM1
1.44196	tight junction protein 2 (zona occludens 2)	TJP2
0	toll-like receptor 4	TLR4																																								✔
1.06503	trimethyllysine hydroxylase, epsilon	TMLHE																																						✔
-0.718959	tumor necrosis factor receptor superfamily, member 10a	TNFRSF10A
0	tumor necrosis factor receptor superfamily, member 10b	TNFRSF10B
-1.47887	tumor necrosis factor receptor superfamily, member 10d, decoy with truncated death domain	TNFRSF10D
1.19859	tumor necrosis factor receptor superfamily, member 1A	TNFRSF1A																														✔
2.34154	tumor necrosis factor (ligand) superfamily, member 10	TNFSF10
-1.04006	thiamin pyrophosphokinase 1	TPK1
0	T cell receptor alpha constant; T cell receptor alpha locus; T cell receptor alpha variable 20; T cell receptor delta locus; T cell receptor delta variable 2	TRA@					✔	✔
3.47694	tripartite motif-containing 24	TRIM24
0.868593	thyroid hormone receptor interactor 6	TRIP6
1.2911	tRNA methyltransferase 11 homolog (S. cerevisiae)	TRMT11																																					✔
-2.74663	tubulin, alpha 1a	TUBA1A																				✔																				✔
-2.31335	tubulin, alpha 1c	TUBA1C																				✔																				✔
1.86345	tubulin, alpha 4a	TUBA4A																				✔																				✔
-2.06461	tubulin, beta; similar to tubulin, beta 5; tubulin, beta pseudogene 2; tubulin, beta pseudogene 1	TUBB																																								✔
0.686091	tyrosine kinase 2	TYK2																							✔
-0.907904	ubiquitin-conjugating enzyme E2T (putative)	UBE2T
-1.52314	unc-5 homolog B (C. elegans)	UNC5B
1.36604	vav 1 guanine nucleotide exchange factor	VAV1												✔
-4.76608	vascular cell adhesion molecule 1	VCAM1
-2.29475	vinculin	VCL
1.35511	vitamin D (1,25- dihydroxyvitamin D3) receptor	VDR
-2.36447	very low density lipoprotein receptor	VLDLR
2.33806	WAS protein family, member 3	WASF3	✔
0.794447	WEE1 homolog (S. pombe)	WEE1
-1.78397	wingless-type MMTV integration site family, member 5A	WNT5A
0.783213	xeroderma pigmentosum, complementation group A	XPA
1.03856	xeroderma pigmentosum, complementation group C	XPC
0.886704	X-ray repair complementing defective repair in Chinese hamster cells 1	XRCC1
-0.591099	tyrosine 3-monooxygenase/tryptophan 5-monooxygenase activation protein, eta polypeptide	YWHAH
-1.06273	tyrosine 3-monooxygenase/tryptophan 5-monooxygenase activation protein, zeta polypeptide	YWHAZ																																								✔
0	zinc finger, FYVE domain containing 9	ZFYVE9																																														✔
0.680608	zyxin	ZYX
		Total genes in the intersection between reference pathway & NASFinder network	8	11	4	3	5	3	3	9	8	6	2	10	2	6	5	12	7	3	2	8	2	5	4	4	11	3	3	4	4	8	8	3	12	12	6	8	6	4	7	20	2	19	26	13	5	12	12
		Number of up-regulated	4	8	1	3	1	1	2	7	6	4	1	6	0	5	2	10	5	1	0	3	0	3	1	3	9	0	2	0	3	7	8	1	6	10	3	6	6	4	6	6	2	16	20	13	4	10	11
		Network activity score	0.182569	0.135027	0.128859	0.122017	0.0922245	0.0498499	0.178517	0.184885	0.191394	0.152219	0.14016	0.13066	0.183935	0.0985409	0.12264	0.130772	0.268744	0.120613	0.275923	0.26229	0.0435813	0.127921	0.102361	0.131169	0.171719	0.0940555	0.16283	0.141889	0.0956587	0.130056	0.262683	0.235534	0.120886	0.239378	0.201813	0.174601	0.198202	0.163503	0.153803	0.257304	0.188692	0.183645	0.223861	0.243503	0.162176	0.103916	0.27537
		Size of reference gene set	20	45	13	20	24	21	27	31	24	19	11	41	12	28	22	38	11	25	18	19	23	18	17	15	32	22	18	18	29	67	22	13	52	42	50	62	29	44	44	59	27	78	69	33	40	86	44
		96 vs.48
Expression fold change	Full Gene name	Gene	BIOCARTA_CBL_PATHWAY	BIOCARTA_CCR5_PATHWAY	BIOCARTA_CERAMIDE_PATHWAY	BIOCARTA_CTCF_PATHWAY	BIOCARTA_EGF_PATHWAY	BIOCARTA_EPO_PATHWAY	BIOCARTA_EXTRINSIC_PATHWAY	BIOCARTA_FIBRINOLYSIS_PATHWAY	BIOCARTA_GH_PATHWAY	BIOCARTA_IGF1MTOR_PATHWAY	BIOCARTA_LEPTIN_PATHWAY	BIOCARTA_NDKDYNAMIN_PATHWAY	BIOCARTA_NKT_PATHWAY	BIOCARTA_PPARA_PATHWAY	BIOCARTA_PTDINS_PATHWAY	KEGG_ADIPOCYTOKINE_SIGNALING_PATHWAY	KEGG_BIOSYNTHESIS_OF_UNSATURATED_FATTY_ACIDS	KEGG_CITRATE_CYCLE_TCA_CYCLE	KEGG_ECM_RECEPTOR_INTERACTION	KEGG_FATTY_ACID_METABOLISM	KEGG_FOCAL_ADHESION	KEGG_GLYCINE_SERINE_AND_THREONINE_METABOLISM	KEGG_GLYCOSAMINOGLYCAN_BIOSYNTHESIS_HEPARAN_SULFATE	KEGG_GLYOXYLATE_AND_DICARBOXYLATE_METABOLISM	KEGG_INSULIN_SIGNALING_PATHWAY	KEGG_NOTCH_SIGNALING_PATHWAY	KEGG_PEROXISOME	KEGG_PPAR_SIGNALING_PATHWAY	KEGG_PROPANOATE_METABOLISM	KEGG_PROTEASOME	KEGG_PROXIMAL_TUBULE_BICARBONATE_RECLAMATION	KEGG_TYPE_II_DIABETES_MELLITUS	PID_ALK1PATHWAY	PID_HEDGEHOG_2PATHWAY	PID_IL2_PI3KPATHWAY	PID_IL27PATHWAY	PID_IL5_PATHWAY	PID_INSULIN_GLUCOSE_PATHWAY	PID_INTEGRIN_CS_PATHWAY	PID_INTEGRIN1_PATHWAY	PID_INTEGRIN3_PATHWAY	PID_SYNDECAN_1_PATHWAY	PID_SYNDECAN_4_PATHWAY	PID_TCPTP_PATHWAY	PID_TRAIL_PATHWAY	PID_TXA2PATHWAY	PID_UPA_UPAR_PATHWAY
-1.38021	jun oncogene	JUN		✔			✔	✔								✔							✔
0.94853	hypothetical LOC648603; acetyl-Coenzyme A acyltransferase 2	ACAA2																				✔
1.36453	acetyl-Coenzyme A carboxylase alpha	ACACA											✔														✔				✔
1.71357	acetyl-Coenzyme A carboxylase beta	ACACB																✔									✔				✔
1.17475	acyl-Coenzyme A dehydrogenase, C-4 to C-12 straight chain	ACADM																				✔									✔
1.71778	acetyl-Coenzyme A acetyltransferase 2	ACAT2																				✔									✔
1.27621	ATP citrate lyase	ACLY																		✔
1.729	aconitase 2, mitochondrial	ACO2																								✔
1.43931	acyl-CoA thioesterase 2	ACOT2																	✔
1.31624	acyl-Coenzyme A oxidase 1, palmitoyl	ACOX1														✔			✔			✔							✔
1.11573	acyl-CoA synthetase long-chain family member 3	ACSL3																✔				✔							✔	✔
2.96717	acyl-CoA synthetase long-chain family member 5	ACSL5																✔				✔							✔	✔
0	activin A receptor type II-like 1	ACVRL1																																	✔
-0.889114	adenylate cyclase 3	ADCY3
1.085	apoptosis-inducing factor, mitochondrion-associated, 1	AIFM1			✔
1.19333	aminolevulinate, delta-, synthase 1	ALAS1																						✔
2.29073	hypothetical LOC100129500; apolipoprotein E	APOE
3.46824	aquaporin 7	AQP7																												✔
1.75505	arrestin, beta 1	ARRB1
4.6159	ATPase, Na+/K+ transporting, alpha 2 (+) polypeptide	ATP1A2																															✔
1.25424	ATP synthase, H+ transporting, mitochondrial F0 complex, subunit F6	ATP5J
-0.874756	hypothetical protein LOC100131098; calcium channel, voltage-dependent, L type, alpha 1C subunit	CACNA1C																																✔
0.981509	calmodulin 3 (phosphorylase kinase, delta); calmodulin 2 (phosphorylase kinase, delta); calmodulin 1 (phosphorylase kinase, delta)	CALM1																									✔
0.847066	catalase	CAT																											✔
1.38815	caveolin 2	CAV2																					✔
-0.892551	Cas-Br-M (murine) ecotropic retroviral transforming sequence b	CBLB																									✔
-1.18569	chemokine (C-C motif) ligand 2	CCL2		✔
1.30637	cyclin D3	CCND3																					✔
1.69307	CD36 molecule (thrombospondin receptor)	CD36														✔		✔			✔									✔
0	CD44 molecule (Indian blood group)	CD44																			✔
1.8396	cysteine dioxygenase, type I	CDO1
-0.82593	collagen, type XVI, alpha 1	COL16A1																																										✔
1.83626	collagen, type IV, alpha 6	COL4A6																																										✔
-0.612332	collagen, type V, alpha 1	COL5A1																			✔		✔																					✔
-1.90239	carnitine palmitoyltransferase 1A (liver)	CPT1A											✔					✔				✔								✔
-1.50731	carnitine palmitoyltransferase 1C	CPT1C																✔				✔								✔
1.94944	citrate synthase	CS																		✔
0	colony stimulating factor 1 receptor	CSF1R	✔
0	colony stimulating factor 2 receptor, beta, low-affinity (granulocyte-macrophage)	CSF2RB																																					✔
-2.36152	chemokine (C-X-C motif) ligand 12 (stromal cell-derived factor 1)	CXCL12		✔																																									✔
0.655227	cytochrome c-1	CYC1
1.2055	cytochrome c, somatic	CYCS
-0.890168	cytochrome P450, family 27, subfamily A, polypeptide 1	CYP27A1																												✔
-1.17415	delta-like 1 (Drosophila)	DLL1																										✔
1.78194	deltex homolog 1 (Drosophila)	DTX1																										✔
0.71773	elongation factor Tu GTP binding domain containing 2	EFTUD2
0	epidermal growth factor receptor (erythroblastic leukemia viral (v-erb-b) oncogene homolog, avian)	EGFR					✔																✔
-0.971213	endoglin	ENG																																	✔
0	erythropoietin receptor	EPOR						✔
0	epidermal growth factor receptor pathway substrate 15	EPS15												✔
0	v-erb-b2 erythroblastic leukemia viral oncogene homolog 2, neuro/glioblastoma derived oncogene homolog (avian)	ERBB2
-0.729617	exostoses (multiple) 1	EXT1																							✔
0	coagulation factor II (thrombin) receptor	F2R							✔
1.65504	coagulation factor V (proaccelerin, labile factor)	F5							✔
1.26615	fatty acid desaturase 2	FADS2																	✔
3.9201	fatty acyl CoA reductase 2	FAR2																											✔
1.67853	fatty acid synthase	FASN
0.990873	FAT tumor suppressor homolog 1 (Drosophila)	FAT1														✔
2.19489	Gardner-Rasheed feline sarcoma viral (v-fgr) oncogene homolog	FGR																																														✔
0.789829	FK506 binding protein 1A, 12kDa	FKBP1A																																	✔
-1.66062	fibronectin 1	FN1																			✔		✔																			✔	✔		✔				✔
-2.00838	formyl peptide receptor 1	FPR1																																															✔
0.746472	furin (paired basic amino acid cleaving enzyme)	FURIN
-0.766994	FYN oncogene related to SRC, FGR, YES	FYN																					✔																									✔
2.60167	growth hormone receptor	GHR
-1.33696	GLI family zinc finger 2	GLI2																																		✔
3.02029	glycerate kinase	GLYCTK																								✔
2.13167	guanine nucleotide binding protein (G protein), gamma 2	GNG2																																														✔
1.30844	glutamic-oxaloacetic transaminase 1, soluble (aspartate aminotransferase 1)	GOT1
-1.57465	glycoprotein Ib (platelet), beta polypeptide	GP1BB																			✔
2.84908	glycerol-3-phosphate acyltransferase, mitochondrial	GPAM
3.30172	glycerol-3-phosphate dehydrogenase 1 (soluble)	GPD1
0.821721	glyoxylate reductase/hydroxypyruvate reductase	GRHPR																								✔
1.13645	glycogen synthase 1 (muscle)	GYS1
0.856007	2-hydroxyacyl-CoA lyase 1	HACL1																											✔
-0.870487	hedgehog interacting protein	HHIP																																		✔
2.41401	heterogeneous nuclear ribonucleoprotein A1-like 3; similar to heterogeneous nuclear ribonucleoprotein A1; heterogeneous nuclear ribonucleoprotein A1 pseudogene 2; heterogeneous nuclear ribonucleoprotein A1; heterogeneous nuclear ribonucleoprotein A1 pseudogene	HNRNPA1
1.35041	heterogeneous nuclear ribonucleoprotein A3	HNRNPA3
0.814516	heterogeneous nuclear ribonucleoprotein D (AU-rich element RNA binding protein 1, 37kDa)	HNRNPD
1.4071	heterogeneous nuclear ribonucleoprotein H1 (H)	HNRNPH1
1.07977	heterogeneous nuclear ribonucleoprotein M	HNRNPM
-0.852866	heparan sulfate 6-O-sulfotransferase 1	HS6ST1																							✔
0.822403	hydroxysteroid (17-beta) dehydrogenase 4	HSD17B4														✔													✔
0.77756	heat shock protein 90kDa alpha (cytosolic), class A member 2; heat shock protein 90kDa alpha (cytosolic), class A member 1	HSP90AA1														✔																					✔
1.07764	isocitrate dehydrogenase 1 (NADP+), soluble	IDH1																		✔									✔
0.954794	isocitrate dehydrogenase 2 (NADP+), mitochondrial	IDH2																		✔
0	insulin-like growth factor 1 receptor	IGF1R										✔
0	interleukin 12 receptor, beta 2	IL12RB2																																				✔
0	interleukin 2 receptor, gamma (severe combined immunodeficiency)	IL2RG																																			✔
0	interleukin 4 receptor	IL4R													✔
0	insulin receptor	INSR									✔																							✔						✔
-0.802951	integrin, alpha 3 (antigen CD49C, alpha 3 subunit of VLA-3 receptor)	ITGA3																			✔		✔																		✔	✔							✔
-1.43676	integrin, alpha 5 (fibronectin receptor, alpha polypeptide)	ITGA5																			✔		✔																			✔			✔				✔
2.86641	integrin, alpha 6	ITGA6																			✔		✔																		✔	✔
1.78068	integrin, alpha 7	ITGA7																			✔		✔																			✔
0	integrin, beta 4	ITGB4
-0.850424	integrin, beta 5	ITGB5																			✔		✔																		✔								✔
1.28993	jagged 1 (Alagille syndrome)	JAG1															✔
1.28358	jagged 2	JAG2																										✔
-2.09011	laminin, alpha 5	LAMA5																			✔		✔																			✔
1.34838	low density lipoprotein receptor	LDLR
4.26651	leptin	LEP											✔					✔
0.944534	leptin receptor	LEPR											✔					✔
7.07137	lipoprotein lipase	LPL														✔														✔
-0.716605	hypothetical LOC100271831; mitogen-activated protein kinase 3	MAPK3			✔		✔	✔			✔					✔							✔				✔							✔	✔												✔
0.995541	malate dehydrogenase 1, NAD (soluble)	MDH1																		✔						✔
-0.761493	matrix metallopeptidase 3 (stromelysin 1, progelatinase)	MMP3																																															✔
1.10066	methylenetetrahydrofolate dehydrogenase (NADP+ dependent) 1, methenyltetrahydrofolate cyclohydrolase, formyltetrahydrofolate synthetase	MTHFD1																								✔
0.796069	mechanistic target of rapamycin (serine/threonine kinase)	MTOR				✔						✔															✔							✔			✔
1.93405	mevalonate kinase	MVK																											✔
0.845339	nuclear cap binding protein subunit 2, 20kDa	NCBP2
0.949864	nucleolin	NCL																																															✔
-1.0934	nuclear receptor co-repressor 2	NCOR2
0.733984	NADH dehydrogenase (ubiquinone) 1 alpha subcomplex, 6, 14kDa	NDUFA6
1.03351	NADH dehydrogenase (ubiquinone) 1 beta subcomplex, 6, 17kDa	NDUFB6
0.722696	NADH dehydrogenase (ubiquinone) Fe-S protein 8, 23kDa (NADH-coenzyme Q reductase)	NDUFS8
1.28467	NHP2 non-histone chromosome protein 2-like 1 (S. cerevisiae)	NHP2L1
1.21551	non-metastatic cells 1, protein (NM23A) expressed in; NME1-NME2 readthrough transcript; non-metastatic cells 2, protein (NM23B) expressed in	NME1												✔
0	Notch homolog 3 (Drosophila)	NOTCH3
0	Notch homolog 4 (Drosophila)	NOTCH4																										✔
1.60817	nuclear receptor subfamily 1, group H, member 3	NR1H3														✔														✔
1.01701	nucleoporin 35kDa	NUP35
0.776768	nucleoporin 88kDa	NUP88
0.739693	propionyl Coenzyme A carboxylase, alpha polypeptide	PCCA																													✔
1.13701	propionyl Coenzyme A carboxylase, beta polypeptide	PCCB																													✔
6.16177	phosphoenolpyruvate carboxykinase 1 (soluble)	PCK1																✔		✔							✔			✔			✔
4.03902	phosphodiesterase 3B, cGMP-inhibited	PDE3B																									✔
1.19015	platelet derived growth factor C	PDGFC																					✔
-0.924848	platelet-derived growth factor receptor, alpha polypeptide	PDGFRA	✔																				✔
-0.583022	platelet-derived growth factor receptor, beta polypeptide	PDGFRB																					✔																				✔			✔			✔
1.86637	pyruvate dehydrogenase (lipoamide) alpha 1	PDHA1
0.691023	pyruvate dehydrogenase (lipoamide) beta	PDHB
1.40343	pyruvate dehydrogenase complex, component X	PDHX
2.63795	6-phosphofructo-2-kinase/fructose-2,6-biphosphatase 1	PFKFB1
1.98194	6-phosphofructo-2-kinase/fructose-2,6-biphosphatase 3	PFKFB3
0.872798	phosphoglucomutase 1	PGM1
-0.647015	phosphoglycerate dehydrogenase	PHGDH																						✔
1.11533	phosphorylase kinase, beta	PHKB
1.31524	phosphatidylinositol binding clathrin assembly protein	PICALM												✔
-1.38206	pim-1 oncogene	PIM1																																					✔
-1.90485	plasminogen activator, tissue	PLAT								✔
-1.0946	plasminogen activator, urokinase	PLAU								✔																																✔	✔
-1.02532	plasminogen activator, urokinase receptor	PLAUR																																								✔							✔
0	phospholipase C, gamma 1	PLCG1						✔
2.90204	perilipin	PLIN1																												✔
1.07699	phosphomevalonate kinase	PMVK																											✔
3.06964	peroxisome proliferator-activated receptor gamma	PPARG																												✔
1.01992	protein phosphatase 2 (formerly 2A), regulatory subunit A, beta isoform	PPP2R1B
1.09442	protein kinase, cAMP-dependent, catalytic, alpha	PRKACA																									✔																					✔
2.00102	protein kinase, AMP-activated, gamma 2 non-catalytic subunit	PRKAG2											✔					✔									✔
-0.976667	protein kinase, cAMP-dependent, regulatory, type I, alpha (tissue specific extinguisher 1)	PRKAR1A																									✔
0.9258	protein kinase, cAMP-dependent, regulatory, type II, alpha	PRKAR2A																									✔
1.03418	protein kinase C, delta	PRKCD																																✔														✔
-1.46683	protein kinase C, zeta	PRKCZ															✔										✔							✔			✔			✔								✔
-1.13122	protein S (alpha)	PROS1							✔
0	presenilin 1	PSEN1
2.73473	presenilin 2 (Alzheimer disease 4)	PSEN2																										✔
-1.4049	proteasome (prosome, macropain) subunit, beta type, 8 (large multifunctional peptidase 7)	PSMB8																														✔
-1.67806	proteasome (prosome, macropain) subunit, beta type, 9 (large multifunctional peptidase 2)	PSMB9																														✔
0.833111	similar to 26S protease regulatory subunit 6B (MIP224) (MB67-interacting protein) (TAT-binding protein 7) (TBP-7); proteasome (prosome, macropain) 26S subunit, ATPase, 4	PSMC4																														✔
0.657153	proteasome (prosome, macropain) 26S subunit, non-ATPase, 1	PSMD1																														✔
0.641509	proteasome (prosome, macropain) 26S subunit, non-ATPase, 12	PSMD12																														✔
0.704517	proteasome (prosome, macropain) activator subunit 3 (PA28 gamma; Ki)	PSME3																														✔
0	patched homolog 1 (Drosophila)	PTCH1																																		✔
1.45336	prostaglandin-endoperoxide synthase 2 (prostaglandin G/H synthase and cyclooxygenase)	PTGS2														✔
1.0015	phosphorylase, glycogen, liver	PYGL																									✔
0	ras-related C3 botulinum toxin substrate 1 (rho family, small GTP binding protein Rac1)	RAC1															✔																															✔
-1.13473	ras-related C3 botulinum toxin substrate 2 (rho family, small GTP binding protein Rac2)	RAC2																					✔
1.29088	ras-related C3 botulinum toxin substrate 3 (rho family, small GTP binding protein Rac3)	RAC3																					✔
6.32984	stearoyl-CoA desaturase (delta-9-desaturase)	SCD																	✔											✔
0.926018	sterol carrier protein 2	SCP2																											✔
0.902118	syndecan 2	SDC2																			✔
1.42825	SEH1-like (S. cerevisiae)	SEH1L
-1.25274	serpin peptidase inhibitor, clade E (nexin, plasminogen activator inhibitor type 1), member 1	SERPINE1								✔																																							✔
0.729632	SH3-domain GRB2-like endophilin B1	SH3GLB1	✔
1.15627	SHC (Src homology 2 domain containing) transforming protein 1	SHC1					✔	✔			✔												✔				✔										✔									✔
1.97203	serine hydroxymethyltransferase 1 (soluble)	SHMT1																						✔
1.61403	solute carrier family 25 (mitochondrial carrier; citrate transporter), member 1	SLC25A1
1.04231	solute carrier family 25 (mitochondrial carrier; oxoglutarate carrier), member 11	SLC25A11
-1.18904	SMAD family member 3	SMAD3
-1.2649	sphingomyelin phosphodiesterase 1, acid lysosomal	SMPD1			✔																																✔										✔
0.750634	small nuclear ribonucleoprotein polypeptide A'	SNRPA1
-1.15502	suppressor of cytokine signaling 3	SOCS3																✔									✔							✔
4.58566	sorbin and SH3 domain containing 1	SORBS1																									✔			✔
-0.947081	sphingosine kinase 1	SPHK1																																									✔
1.57804	sterol regulatory element binding transcription factor 1	SREBF1																									✔
0.969957		SRSF3
1.22928	signal transducer and activator of transcription 5A	STAT5A					✔	✔			✔					✔																						✔	✔							✔
-0.976147	signal transducer and activator of transcription 6, interleukin-4 induced	STAT6																																												✔
0.935619	STIP1 homology and U-box containing protein 1	STUB1
-0.949507	tissue factor pathway inhibitor (lipoprotein-associated coagulation inhibitor)	TFPI																																											✔
1.94771	transforming growth factor, beta 2	TGFB2				✔									✔																					✔
-1.08126	transforming growth factor, beta-induced, 68kDa	TGFBI																																								✔
0	transforming growth factor, beta receptor 1	TGFBR1																																	✔
0	transforming growth factor, beta receptor II (70/80kDa)	TGFBR2				✔																																					✔
-1.01427	thrombospondin 1	THBS1																			✔		✔																			✔	✔		✔
1.09194	THO complex 4	THOC4
-1.37693	tenascin C	TNC																			✔		✔																			✔			✔
0	tumor necrosis factor receptor superfamily, member 10b	TNFRSF10B																																													✔
0	tumor necrosis factor receptor superfamily, member 1A	TNFRSF1A			✔
-1.80855	tumor necrosis factor (ligand) superfamily, member 10	TNFSF10																																													✔
-0.85922	thyroid hormone receptor interactor 10	TRIP10																									✔													✔
1.42747	ubiquitin carboxyl-terminal hydrolase L5	UCHL5
2.07243	uncoupling protein 2 (mitochondrial, proton carrier)	UCP2
0.583152	ubiquinol-cytochrome c reductase, Rieske iron-sulfur polypeptide-like 1; ubiquinol-cytochrome c reductase, Rieske iron-sulfur polypeptide 1	UQCRFS1
3.12112	very low density lipoprotein receptor	VLDLR																																															✔
-0.818201	zyxin	ZYX																					✔
		Total genes in the intersection between reference pathway & NASFinder network	3	3	4	3	5	6	3	3	4	2	5	3	2	11	3	11	4	6	14	8	23	3	2	5	19	5	11	14	6	6	2	7	5	4	6	2	3	3	3	11	6	3	6	4	4	7	11
		Number of up-regulated	1	0	1	2	2	2	1	0	2	1	4	2	1	9	1	8	4	6	4	6	7	2	0	5	13	3	11	11	6	4	2	2	1	1	3	1	1	0	1	2	0	1	0	2	0	4	2
		Network activity score	0.0859476	0.132575	0.0978469	0.0359883	0.105676	0.137594	0.13012	0.17835	0.0677319	0.0226939	0.238163	0.0585639	0.0128915	0.133697	0.0484857	0.103863	0.218477	0.182529	0.140444	0.140444	0.143793	0.0863168	0.114601	0.0737558	0.21224	0.0972018	0.0718135	0.0883195	0.168533	0.0953877	0.0690044	0.143442	0.0854374	0.0671897	0.107862	0.0995728	0.0155033	0.0794531	0.0988778	0.135854	0.173846	0.144098	0.122559	0.189177	0.0486505	0.0745007	0.0722775
		Size of reference gene set	13	20	22	23	31	19	13	12	28	20	11	21	29	58	23	67	22	32	84	42	201	31	26	16	137	47	78	69	33	48	23	47	26	22	34	26	14	26	26	66	43	46	32	43	28	57	42
		192 vs. 96
Expression fold change	Full Gene name	Gene	BIOCARTA_ARF_PATHWAY	BIOCARTA_CALCINEURIN_PATHWAY	BIOCARTA_CARDIACEGF_PATHWAY	BIOCARTA_CBL_PATHWAY	BIOCARTA_CDK5_PATHWAY	BIOCARTA_CERAMIDE_PATHWAY	BIOCARTA_CTCF_PATHWAY	BIOCARTA_CTLA4_PATHWAY	BIOCARTA_EIF4_PATHWAY	BIOCARTA_ERK_PATHWAY	BIOCARTA_HER2_PATHWAY	BIOCARTA_HIVNEF_PATHWAY	BIOCARTA_IL12_PATHWAY	BIOCARTA_IL4_PATHWAY	BIOCARTA_IL7_PATHWAY	BIOCARTA_INSULIN_PATHWAY	BIOCARTA_LEPTIN_PATHWAY	BIOCARTA_LONGEVITY_PATHWAY	BIOCARTA_MCALPAIN_PATHWAY	BIOCARTA_MONOCYTE_PATHWAY	BIOCARTA_MTA3_PATHWAY	BIOCARTA_NGF_PATHWAY	BIOCARTA_P53_PATHWAY	BIOCARTA_PS1_PATHWAY	BIOCARTA_PTEN_PATHWAY	BIOCARTA_TGFB_PATHWAY	BIOCARTA_TID_PATHWAY	BIOCARTA_TNFR1_PATHWAY	BIOCARTA_TRKA_PATHWAY	BIOCARTA_UCALPAIN_PATHWAY	KEGG_BIOSYNTHESIS_OF_UNSATURATED_FATTY_ACIDS	KEGG_BUTANOATE_METABOLISM	KEGG_CITRATE_CYCLE_TCA_CYCLE	KEGG_FATTY_ACID_METABOLISM	KEGG_GLUTATHIONE_METABOLISM	KEGG_GLYOXYLATE_AND_DICARBOXYLATE_METABOLISM	KEGG_HISTIDINE_METABOLISM	KEGG_NOTCH_SIGNALING_PATHWAY	KEGG_ONE_CARBON_POOL_BY_FOLATE	KEGG_PEROXISOME	KEGG_PORPHYRIN_AND_CHLOROPHYLL_METABOLISM	KEGG_PPAR_SIGNALING_PATHWAY	KEGG_PROPANOATE_METABOLISM	KEGG_PYRUVATE_METABOLISM	KEGG_SMALL_CELL_LUNG_CANCER	KEGG_TERPENOID_BACKBONE_BIOSYNTHESIS	KEGG_VALINE_LEUCINE_AND_ISOLEUCINE_DEGRADATION
-0.898644	jun oncogene	JUN													✔			✔
1.8596	ATP-binding cassette, sub-family D (ALD), member 2	ABCD2																																								✔
1.06881	acetyl-Coenzyme A acyltransferase 1	ACAA1																																		✔						✔		✔					✔
1.60261	hypothetical LOC648603; acetyl-Coenzyme A acyltransferase 2	ACAA2																																		✔
1.12879	acetyl-Coenzyme A carboxylase alpha	ACACA																	✔																										✔
1.1975	acyl-Coenzyme A dehydrogenase family, member 8	ACAD8
1.93864	acyl-Coenzyme A dehydrogenase, C-4 to C-12 straight chain	ACADM																																		✔								✔	✔				✔
1.02868	acyl-Coenzyme A dehydrogenase, very long chain	ACADVL																																		✔
0.686562	acetyl-Coenzyme A acetyltransferase 1	ACAT1																																		✔													✔
1.82326	acetyl-Coenzyme A acetyltransferase 2	ACAT2																																		✔													✔
1.54946	ATP citrate lyase	ACLY																																	✔
0.806038	aconitase 1, soluble	ACO1																																	✔			✔
1.49522	aconitase 2, mitochondrial	ACO2																																	✔			✔
1.60939	acyl-CoA thioesterase 2	ACOT2																															✔
1.26293	acyl-CoA thioesterase 4; similar to peroxisomal long-chain acyl-coA thioesterase	ACOT4																															✔
1.23342	acyl-CoA synthetase long-chain family member 3	ACSL3																																		✔						✔		✔
1.19222	actin, alpha 2, smooth muscle, aorta	ACTA2
4.58652	actin, gamma 2, smooth muscle, enteric	ACTG2
0.719399	actinin, alpha 1	ACTN1																														✔
0.782831	1-acylglycerol-3-phosphate O-acyltransferase 4 (lysophosphatidic acid acyltransferase, delta)	AGPAT4
1.94326	1-acylglycerol-3-phosphate O-acyltransferase 9	AGPAT9
-1.4396	angiotensin II receptor, type 1	AGTR1			✔
1.29943	apoptosis-inducing factor, mitochondrion-associated, 1	AIFM1						✔
-2.58583	aldehyde dehydrogenase 1 family, member A3	ALDH1A3																																					✔
2.41447	aldehyde dehydrogenase 1 family, member L1	ALDH1L1																																							✔
1.47771	aldehyde dehydrogenase 3 family, member A2	ALDH3A2																																		✔			✔										✔
-1.2107	aldehyde dehydrogenase 3 family, member B1	ALDH3B1																																					✔
3.04822	aldehyde dehydrogenase 5 family, member A1	ALDH5A1																																✔
0.99908	aldolase A, fructose-bisphosphate	ALDOA																					✔
1.14876	aldolase C, fructose-bisphosphate	ALDOC
-1.30753	angiopoietin 1	ANGPT1
-0.813866	apoptotic peptidase activating factor 1	APAF1												✔																																	✔
1.3338	aquaporin 7	AQP7																																										✔
1.76551	Rac/Cdc42 guanine nucleotide exchange factor (GEF) 6	ARHGEF6
0.977711	arrestin, beta 1	ARRB1
0.929373	ATP synthase, H+ transporting, mitochondrial F0 complex, subunit F6	ATP5J
0.713455	ATP synthase, H+ transporting, mitochondrial F0 complex, subunit F2	ATP5J2
-1.7178	BCL2-associated X protein	BAX						✔
1.63677	branched chain keto acid dehydrogenase E1, beta polypeptide	BCKDHB																																															✔
1.08079	B-cell CLL/lymphoma 2	BCL2						✔						✔			✔								✔																						✔
-0.882524	BCL2-like 1	BCL2L1																																													✔
-1.19231	3-hydroxybutyrate dehydrogenase, type 1	BDH1
-0.655052	brain-derived neurotrophic factor	BDNF
-0.875063	biglycan	BGN
0.927928	breast cancer 1, early onset	BRCA1
-0.904513	caspase 3, apoptosis-related cysteine peptidase	CASP3																												✔
2.19926	cyclin B2	CCNB2
0.633629	cyclin D1	CCND1																							✔																						✔
-0.932657	cyclin E1	CCNE1
-2.31894	CD34 molecule	CD34
5.47596	CD36 molecule (thrombospondin receptor)	CD36																																										✔
0	CD3e molecule, epsilon (CD3-TCR complex)	CD3E								✔
0	CD4 molecule	CD4
-1.08421	CD44 molecule (Indian blood group)	CD44																				✔
-0.977594	cyclin-dependent kinase 2	CDK2																							✔																						✔
0.999374	cyclin-dependent kinase 6	CDK6																																													✔
-1.61569	cyclin-dependent kinase inhibitor 2A (melanoma, p16, inhibits CDK4)	CDKN2A	✔
-1.20474	collagen, type XVIII, alpha 1	COL18A1
-0.808489	collagen, type I, alpha 2	COL1A2
0.827883	COX10 homolog, cytochrome c oxidase assembly protein, heme A: farnesyltransferase (yeast)	COX10																																									✔
3.31315	choline kinase beta; carnitine palmitoyltransferase 1B (muscle)	CPT1B																																		✔								✔
-2.13575	carnitine palmitoyltransferase 1C	CPT1C																																		✔								✔
1.51453	carnitine palmitoyltransferase 2	CPT2																																		✔								✔
1.09431	carnitine acetyltransferase	CRAT																																								✔
0	colony stimulating factor 1 receptor	CSF1R				✔
2.34769	colony stimulating factor 2 receptor, alpha, low-affinity (granulocyte-macrophage)	CSF2RA
0	colony stimulating factor 2 receptor, beta, low-affinity (granulocyte-macrophage)	CSF2RB
1.60848	chondroitin sulfate proteoglycan 4	CSPG4
0.992169	connective tissue growth factor	CTGF
0.894623	cathepsin D	CTSD																					✔
-3.62009	chemokine (C-X-C motif) ligand 12 (stromal cell-derived factor 1)	CXCL12
0.707405	cytochrome c-1	CYC1
1.60012	cytochrome c, somatic	CYCS												✔
0.86161	cysteine-rich, angiogenic inducer, 61	CYR61
-1.905	decorin	DCN
-2.75504	dickkopf homolog 1 (Xenopus laevis)	DKK1
0.999579	dihydrolipoamide S-acetyltransferase	DLAT																																	✔											✔
0	delta-like 1 (Drosophila)	DLL1																								✔
0.625872	DnaJ (Hsp40) homolog, subfamily A, member 3	DNAJA3																											✔
0.847946	dedicator of cytokinesis 11	DOCK11
-1.56344	deltex homolog 3 (Drosophila)	DTX3																																						✔
0.863338	enoyl Coenzyme A hydratase 1, peroxisomal	ECH1																																								✔
1.45225	enoyl Coenzyme A hydratase, short chain, 1, mitochondrial	ECHS1																																		✔													✔
0.93181	ECI1	ECI1																																		✔
-2.01426	endothelin receptor type B	EDNRB			✔
-1.94115	ephrin-A1	EFNA1
0	epidermal growth factor receptor (erythroblastic leukemia viral (v-erb-b) oncogene homolog, avian)	EGFR			✔																✔
1.78155	ELOVL family member 6, elongation of long chain fatty acids (FEN1/Elo2, SUR4/Elo3-like, yeast)	ELOVL6
-1.40703	EPH receptor A4	EPHA4
1.53385	epoxide hydrolase 2, cytoplasmic	EPHX2																																								✔
0	erythropoietin receptor	EPOR
0	v-erb-b2 erythroblastic leukemia viral oncogene homolog 3 (avian)	ERBB3
0	estrogen receptor 1	ESR1											✔										✔
0.720466	estrogen-related receptor alpha	ESRRA
0.621651	hypothetical protein LOC100129652; ezrin	EZR																			✔											✔
0	coagulation factor II (thrombin) receptor-like 1	F2RL1
0.888216	fatty acid desaturase 1	FADS1
1.21996	fatty acid desaturase 2	FADS2																																										✔
0	Fas (TNF receptor superfamily, member 6)	FAS
0.899482	farnesyl-diphosphate farnesyltransferase 1	FDFT1
1.06386	ferrochelatase (protoporphyria)	FECH																																									✔
1.06751	fibroblast growth factor 2 (basic)	FGF2
5.36698	Gardner-Rasheed feline sarcoma viral (v-fgr) oncogene homolog	FGR
-0.875874	fibronectin 1	FN1																																													✔
-3.43172	v-fos FBJ murine osteosarcoma viral oncogene homolog	FOS																✔
0	fibroblast growth factor receptor substrate 2	FRS2
0.73557	furin (paired basic amino acid cleaving enzyme)	FURIN
-1.52201	FYN oncogene related to SRC, FGR, YES	FYN															✔
0	frizzled homolog 5 (Drosophila)	FZD5
-0.902919	frizzled homolog 8 (Drosophila)	FZD8
1.02643	GRB2-associated binding protein 2	GAB2
-1.23659	GDNF family receptor alpha 1	GFRA1
2.94036	growth hormone receptor	GHR									✔									✔
1.37592	glycerol kinase 3 pseudogene; glycerol kinase	GK																																										✔
1.80627	glycerol-3-phosphate acyltransferase, mitochondrial	GPAM
-1.1804	hypothetical protein LOC150763; similar to hCG1732629; similar to glycerol-3-phosphate acyltransferase, mitochondrial	GPAT2
-2.19593	glutathione peroxidase 3 (plasma)	GPX3																																			✔
0.811392	growth factor receptor-bound protein 2	GRB2				✔				✔		✔	✔			✔		✔						✔			✔				✔
-2.30605	gelsolin (amyloidosis, Finnish type)	GSN												✔
1.65903	glutathione transferase zeta 1	GSTZ1																																			✔
-1.05043	glucuronidase, beta	GUSB																																									✔
1.09647	glycogenin 2	GYG2
-1.05622	H2A histone family, member X	H2AFX
1.27907	2-hydroxyacyl-CoA lyase 1	HACL1																																								✔
0.8776	hydroxyacyl-Coenzyme A dehydrogenase	HADH																																		✔													✔
0.868979	hydroxyacyl-Coenzyme A dehydrogenase/3-ketoacyl-Coenzyme A thiolase/enoyl-Coenzyme A hydratase (trifunctional protein), alpha subunit	HADHA																																		✔													✔
0.667169	hydroxyacyl-Coenzyme A dehydrogenase/3-ketoacyl-Coenzyme A thiolase/enoyl-Coenzyme A hydratase (trifunctional protein), beta subunit	HADHB																																		✔													✔
-1.00287	hydroxyacylglutathione hydrolase-like	HAGHL																																												✔
-1.11579	hairy and enhancer of split 1, (Drosophila)	HES1																																						✔
-1.13358	homeodomain interacting protein kinase 2; similar to homeodomain interacting protein kinase 2	HIPK2
1.76363	histone cluster 1, H2ae; histone cluster 1, H2ab	HIST1H2AE
2.10333	histone cluster 1, H2bi; histone cluster 1, H2bg; histone cluster 1, H2be; histone cluster 1, H2bf; histone cluster 1, H2bc	HIST1H2BG
2.24344	histone cluster 1, H3j; histone cluster 1, H3i; histone cluster 1, H3h; histone cluster 1, H3g; histone cluster 1, H3f; histone cluster 1, H3e; histone cluster 1, H3d; histone cluster 1, H3c; histone cluster 1, H3b; histone cluster 1, H3a; histone cluster 1, H2ad; histone cluster 2, H3a; histone cluster 2, H3c; histone cluster 2, H3d	HIST1H3F
1.81012	histone cluster 1, H3j; histone cluster 1, H3i; histone cluster 1, H3h; histone cluster 1, H3g; histone cluster 1, H3f; histone cluster 1, H3e; histone cluster 1, H3d; histone cluster 1, H3c; histone cluster 1, H3b; histone cluster 1, H3a; histone cluster 1, H2ad; histone cluster 2, H3a; histone cluster 2, H3c; histone cluster 2, H3d	HIST1H3H
2.6973	histone cluster 1, H4l; histone cluster 1, H4k; histone cluster 4, H4; histone cluster 1, H4h; histone cluster 1, H4j; histone cluster 1, H4i; histone cluster 1, H4d; histone cluster 1, H4c; histone cluster 1, H4f; histone cluster 1, H4e; histone cluster 1, H4b; histone cluster 1, H4a; histone cluster 2, H4a; histone cluster 2, H4b	HIST1H4H
0.769938	3-hydroxy-3-methylglutaryl-Coenzyme A synthase 1 (soluble)	HMGCS1																																														✔	✔
0.866304	hydroxysteroid (17-beta) dehydrogenase 10	HSD17B10																																															✔
1.31592	isocitrate dehydrogenase 1 (NADP+), soluble	IDH1																																	✔		✔					✔
0	interferon gamma receptor 1	IFNGR1																											✔
-2.27247	insulin-like growth factor 1 receptor	IGF1R										✔								✔
-1.74601	insulin-like growth factor binding protein 2, 36kDa	IGFBP2
-2.56876	insulin-like growth factor binding protein 4	IGFBP4
-2.87572	insulin-like growth factor binding protein 6	IGFBP6
0	interleukin 2 receptor, gamma (severe combined immunodeficiency)	IL2RG														✔	✔
1.52237	interleukin 6 (interferon, beta 2)	IL6											✔
0	insulin receptor	INSR																✔
1.22272	integrin, alpha 3 (antigen CD49C, alpha 3 subunit of VLA-3 receptor)	ITGA3																																													✔
2.08983	integrin, alpha 6	ITGA6																																													✔
0	integrin, alpha 9	ITGA9
-1.23081	intersectin 1 (SH3 domain protein)	ITSN1
1.18656	isovaleryl Coenzyme A dehydrogenase	IVD																																															✔
-1.20895	Janus kinase 2	JAK2																											✔
1.93937	K(lysine) acetyltransferase 2B	KAT2B																																						✔
0	kinase insert domain receptor (a type III receptor tyrosine kinase)	KDR
0	similar to Mast/stem cell growth factor receptor precursor (SCFR) (Proto-oncogene tyrosine-protein kinase Kit) (c-kit) (CD117 antigen); v-kit Hardy-Zuckerman 4 feline sarcoma viral oncogene homolog	KIT
-1.63954	laminin, alpha 2	LAMA2																																													✔
-1.82602	laminin, alpha 3	LAMA3																																													✔
1.91031	laminin, alpha 5	LAMA5																																													✔
0.693516	laminin, beta 2 (laminin S)	LAMB2																																													✔
1.82723	laminin, beta 3	LAMB3																																													✔
0	leptin receptor	LEPR																	✔
-0.67306	lamin B2	LMNB2																												✔
0.733492	lipin 1	LPIN1
-1.33606	lymphocyte antigen 96	LY96
2.09751	v-yes-1 Yamaguchi sarcoma viral related oncogene homolog	LYN
1.96207	MAP-kinase activating death domain	MADD																												✔
-0.817566	mitogen-activated protein kinase kinase kinase kinase 4	MAP4K4
1.92085	mitogen-activated protein kinase 10	MAPK10
0.775276	mitogen-activated protein kinase 9	MAPK9
0.950426	methylcrotonoyl-Coenzyme A carboxylase 1 (alpha)	MCCC1																																															✔
0.587102	malate dehydrogenase 1, NAD (soluble)	MDH1																																	✔
3.06833	malic enzyme 1, NADP(+)-dependent, cytosolic	ME1																																										✔		✔
-0.727203	met proto-oncogene (hepatocyte growth factor receptor)	MET				✔
0.999496	microsomal glutathione S-transferase 1	MGST1																																			✔
1.66519	MAP kinase interacting serine/threonine kinase 2	MKNK2										✔
1.73322	malonyl-CoA decarboxylase	MLYCD																																								✔
0.897045	methylmalonic aciduria (cobalamin deficiency) cblB type	MMAB																																									✔
-2.1408	matrix metallopeptidase 14 (membrane-inserted)	MMP14
-2.20929	matrix metallopeptidase 2 (gelatinase A, 72kDa gelatinase, 72kDa type IV collagenase)	MMP2
0.771117	methylenetetrahydrofolate dehydrogenase (NADP+ dependent) 1, methenyltetrahydrofolate cyclohydrolase, formyltetrahydrofolate synthetase	MTHFD1																																							✔
1.05316	methylenetetrahydrofolate dehydrogenase (NADP+ dependent) 2-like	MTHFD2L																																				✔
1.23535	5,10-methenyltetrahydrofolate synthetase (5-formyltetrahydrofolate cyclo-ligase)	MTHFS																																							✔
1.01384	methylmalonyl Coenzyme A mutase	MUT																																															✔
3.6203	mevalonate (diphospho) decarboxylase	MVD																																														✔
-1.57252	v-myc myelocytomatosis viral oncogene homolog (avian)	MYC	✔		✔				✔			✔																																			✔
0.728909	myosin, heavy chain 10, non-muscle	MYH10
2.16698	myosin, heavy chain 11, smooth muscle	MYH11
0.785057	myosin, heavy chain 9, non-muscle	MYH9
0.955574	myosin, light chain 9, regulatory	MYL9
-1.46159	N-myc downstream regulated 1	NDRG1
1.01204	NADH dehydrogenase (ubiquinone) 1 alpha subcomplex, 9, 39kDa	NDUFA9
1.64939	NADH dehydrogenase (ubiquinone) Fe-S protein 2, 49kDa (NADH-coenzyme Q reductase)	NDUFS2
0.682255	NADH dehydrogenase (ubiquinone) flavoprotein 2, 24kDa	NDUFV2
-1.83327	nerve growth factor (beta polypeptide)	NGF					✔					✔												✔							✔
0	nerve growth factor receptor (TNFR superfamily, member 16)	NGFR					✔					✔												✔
0.922525	Notch homolog 1, translocation-associated (Drosophila)	NOTCH1																								✔														✔
-1.70282	Notch homolog 3 (Drosophila)	NOTCH3																																						✔
0	Notch homolog 4 (Drosophila)	NOTCH4																																						✔
1.09799	nuclear receptor subfamily 1, group H, member 3	NR1H3																																										✔
-1.51586	neuropilin 1	NRP1
0	neurotrophic tyrosine kinase, receptor, type 1	NTRK1																													✔
0.904365	3-oxoacid CoA transferase 1	OXCT1
1.22715	pyruvate carboxylase	PC																																	✔
1.10297	propionyl Coenzyme A carboxylase, beta polypeptide	PCCB																																											✔				✔
1.48294	phosphoenolpyruvate carboxykinase 1 (soluble)	PCK1																																										✔		✔
-1.98721	proliferating cell nuclear antigen	PCNA																							✔
-1.89567	platelet-derived growth factor receptor, alpha polypeptide	PDGFRA				✔						✔
-1.68873	platelet-derived growth factor receptor, beta polypeptide	PDGFRB
1.11523	pyruvate dehydrogenase (lipoamide) alpha 1	PDHA1																																	✔
0.941534	pyruvate dehydrogenase (lipoamide) beta	PDHB																																✔
1.67652	pyruvate dehydrogenase complex, component X	PDHX
1.84835	pyruvate dehydrogenase kinase, isozyme 1	PDK1
1.95626	PDZ domain containing 1	PDZK1																					✔
1.67528	peroxisomal trans-2-enoyl-CoA reductase	PECR																																								✔
4.04956	6-phosphofructo-2-kinase/fructose-2,6-biphosphatase 1	PFKFB1
2.55531	6-phosphofructo-2-kinase/fructose-2,6-biphosphatase 3	PFKFB3
1.61582	6-phosphofructo-2-kinase/fructose-2,6-biphosphatase 4	PFKFB4
-1.29018	phosphofructokinase, muscle	PFKM
1.27145	phosphoglucomutase 1	PGM1
0.780578	phosphorylase kinase, alpha 1 pseudogene 1; phosphorylase kinase, alpha 1 (muscle)	PHKA1
0.786327	phosphorylase kinase, beta	PHKB
-0.752827	phosphoinositide-3-kinase, regulatory subunit 1 (alpha)	PIK3R1	✔						✔	✔	✔		✔				✔	✔		✔				✔			✔				✔																✔
-1.4979	pim-1 oncogene	PIM1
0	phospholipase C, gamma 1	PLCG1		✔																											✔
0.923497	adipose differentiation-related protein	PLIN2
-1.75659	phospholipid transfer protein	PLTP																																										✔
-1.01382	polymerase (DNA directed), delta 1, catalytic subunit 125kDa	POLD1
0.896313	polymerase (DNA directed), delta 2, regulatory subunit 50kDa	POLD2
0	peroxisome proliferator-activated receptor alpha	PPARA																																										✔
2.3121	peroxisome proliferator-activated receptor gamma	PPARG																																										✔
1.04639	protein phosphatase 3 (formerly 2B), catalytic subunit, gamma isoform	PPP3CC		✔
-0.964767	protein kinase, AMP-activated, gamma 1 non-catalytic subunit	PRKAG1																	✔
1.17399	protein kinase C, delta	PRKCD												✔
0	presenilin 1	PSEN1												✔
1.6934	presenilin 2 (Alzheimer disease 4)	PSEN2												✔																										✔
-0.78713	phosphatase and tensin homolog; phosphatase and tensin homolog pseudogene 1	PTEN							✔		✔																✔																				✔
-1.72131	prostaglandin-endoperoxide synthase 2 (prostaglandin G/H synthase and cyclooxygenase)	PTGS2																																													✔
0.722624	protein tyrosine phosphatase, non-receptor type 1	PTPN1
-2.3944	phosphorylase, glycogen; brain	PYGB
0	ras-related C3 botulinum toxin substrate 1 (rho family, small GTP binding protein Rac1)	RAC1	✔																													✔
0.839796	retinoblastoma 1	RB1												✔											✔				✔																		✔
-0.910687	receptor tyrosine kinase-like orphan receptor 2	ROR2
1.17949	ribosomal protein S6 kinase, 90kDa, polypeptide 5	RPS6KA5										✔
-0.867578	retinoid X receptor, alpha	RXRA																																										✔			✔
-2.69423	stearoyl-CoA desaturase 5	SCD5																																										✔
-1.63829	syndecan 4	SDC4
1.38024	succinate dehydrogenase complex, subunit A, flavoprotein (Fp)	SDHA																																	✔
3.95721	selectin P (granule membrane protein 140kDa, antigen CD62)	SELP																				✔
0.778046	serum/glucocorticoid regulated kinase 1	SGK1
1.10234	SH3-domain GRB2-like endophilin B1	SH3GLB1				✔
-1.54596	SHC (Src homology 2 domain containing) transforming protein 1	SHC1										✔	✔			✔		✔		✔				✔			✔				✔
1.6739	serine hydroxymethyltransferase 1 (soluble)	SHMT1																																							✔
1.17035	solute carrier family 25 (mitochondrial carrier; citrate transporter), member 1	SLC25A1
1.73127	solute carrier family 25 (carnitine/acylcarnitine translocase), member 20	SLC25A20
1.1983	solute carrier family 27 (fatty acid transporter), member 1	SLC27A1																																										✔
-0.852809	SMAD family member 3	SMAD3																										✔
-1.99802	snail homolog 2 (Drosophila)	SNAI2
-0.983928	suppressor of cytokine signaling 2	SOCS2
2.64676	sorbin and SH3 domain containing 1	SORBS1																																										✔
-0.775557	sprouty-related, EVH1 domain containing 2	SPRED2
1.5995	sterol regulatory element binding transcription factor 1	SREBF1
0.93015	succinate-CoA ligase, alpha subunit	SUCLG1																																	✔
-1.66678	transforming growth factor, beta 2	TGFB2							✔																			✔
1.28845	transforming growth factor, beta 3	TGFB3							✔																			✔
-0.904657	transforming growth factor, beta-induced, 68kDa	TGFBI
0	transforming growth factor, beta receptor II (70/80kDa)	TGFBR2
-1.19319	transforming growth factor, beta receptor III	TGFBR3							✔
0.953844	transglutaminase 2 (C polypeptide, protein-glutamine-gamma-glutamyltransferase)	TGM2
0.715634	thrombospondin 1	THBS1
-1.5887	Thy-1 cell surface antigen	THY1
-0.909357	TIMP metallopeptidase inhibitor 1	TIMP1
-1.67925	TIMP metallopeptidase inhibitor 3	TIMP3																							✔
0	toll-like receptor 1	TLR1
0	toll-like receptor 2	TLR2
1.82418	toll-like receptor 3	TLR3
0	toll-like receptor 4	TLR4
1.73774	tenascin C	TNC
0	tumor necrosis factor receptor superfamily, member 1A	TNFRSF1A						✔																						✔
-1.31356	tumor necrosis factor receptor superfamily, member 1B	TNFRSF1B																											✔
-1.0739	tumor necrosis factor receptor superfamily, member 21	TNFRSF21
0.83385	tropomyosin 1 (alpha)	TPM1
0	T cell receptor alpha constant; T cell receptor alpha locus; T cell receptor alpha variable 20; T cell receptor delta locus; T cell receptor delta variable 2	TRA@													✔
1.3765	TNF receptor-associated factor 6	TRAF6																																													✔
1.73036	ubiquitin C	UBC																																										✔
1.36346	similar to ubiquinol-cytochrome c reductase binding protein; ubiquinol-cytochrome c reductase binding protein pseudogene; ubiquinol-cytochrome c reductase binding protein	UQCRB
1.05411	ubiquinol-cytochrome c reductase core protein I	UQCRC1
0.596122	ubiquinol-cytochrome c reductase, Rieske iron-sulfur polypeptide-like 1; ubiquinol-cytochrome c reductase, Rieske iron-sulfur polypeptide 1	UQCRFS1
2.14587	vascular cell adhesion molecule 1	VCAM1
0.842234	vinculin	VCL
-0.828345	wingless-type MMTV integration site family, member 5A	WNT5A
0	zinc finger, FYVE domain containing 9	ZFYVE9																										✔
-0.846064	zyxin	ZYX
		Total genes in the intersection between reference pathway & NASFinder network	4	2	4	5	2	4	6	3	3	9	5	8	2	3	4	6	3	4	2	2	4	5	6	2	4	4	5	4	6	3	2	2	10	16	4	3	3	7	4	10	4	21	3	4	21	2	16
		Number of up-regulated	0	1	0	2	0	2	1	1	1	3	2	5	0	1	1	1	1	1	1	1	3	1	3	1	1	1	2	1	1	2	2	2	10	15	3	3	1	3	4	10	3	16	3	3	10	2	16
		Network activity score	0.215121	0.0194696	0.225442	0.166755	0.124066	0.0890354	0.212065	0.0494748	0.117962	0.17427	0.0981708	0.10345	0.114608	0.102294	0.0998752	0.14755	0.0934092	0.176626	0.0182023	0.121399	0.108238	0.220454	0.331757	0.0301667	0.152675	0.0907321	0.116086	0.0947055	0.204321	0.0499714	0.274916	0.200087	0.171522	0.187318	0.117459	0.215512	0.0973548	0.0962052	0.172581	0.0939804	0.056694	0.186966	0.176814	0.205668	0.171362	0.256632	0.223097
		Size of reference gene set	17	21	18	13	11	22	23	21	24	28	22	58	23	11	17	22	11	15	25	11	19	18	16	14	18	19	19	29	12	18	22	34	32	42	50	16	29	47	17	78	41	69	33	40	84	15	44
		384 vs. 192
Expression fold change	Full Gene name	Gene	BIOCARTA_CARDIACEGF_PATHWAY	BIOCARTA_CBL_PATHWAY	BIOCARTA_CDK5_PATHWAY	BIOCARTA_EPO_PATHWAY	BIOCARTA_HER2_PATHWAY	BIOCARTA_IGF1_PATHWAY	BIOCARTA_IL12_PATHWAY	BIOCARTA_IL1R_PATHWAY	BIOCARTA_IL2_PATHWAY	BIOCARTA_IL3_PATHWAY	BIOCARTA_IL7_PATHWAY	BIOCARTA_INSULIN_PATHWAY	BIOCARTA_NGF_PATHWAY	BIOCARTA_PDGF_PATHWAY	BIOCARTA_SPRY_PATHWAY	BIOCARTA_TRKA_PATHWAY	KEGG_BETA_ALANINE_METABOLISM	KEGG_SMALL_CELL_LUNG_CANCER	PID_A6B1_A6B4_INTEGRIN_PATHWAY	PID_EPHRINBREVPATHWAY	PID_FRA_PATHWAY	PID_GLYPICAN_1PATHWAY	PID_INTEGRIN4_PATHWAY	PID_PDGFRAPATHWAY	PID_TOLL_ENDOGENOUS_PATHWAY	REACTOME_ACTIVATED_AMPK_STIMULATES_FATTY_ACID_OXIDATION_IN_MUSCLE	REACTOME_DOWNREGULATION_OF_TGF_BETA_RECEPTOR_SIGNALING	REACTOME_FACILITATIVE_NA_INDEPENDENT_GLUCOSE_TRANSPORTERS	REACTOME_GRB2_EVENTS_IN_ERBB2_SIGNALING	REACTOME_INFLAMMASOMES	REACTOME_MITOCHONDRIAL_PROTEIN_IMPORT	REACTOME_NFKB_IS_ACTIVATED_AND_SIGNALS_SURVIVAL	REACTOME_NRAGE_SIGNALS_DEATH_THROUGH_JNK	REACTOME_PROLONGED_ERK_ACTIVATION_EVENTS	REACTOME_REGULATION_OF_KIT_SIGNALING	REACTOME_SHC_MEDIATED_CASCADE	REACTOME_SIGNAL_ATTENUATION	ST_GA12_PATHWAY	Networks the gene is involved in
1.63575	jun oncogene	JUN	✔			✔		✔	✔		✔			✔	✔	✔							✔			✔														✔	11
0.90641	A kinase (PRKA) anchor protein 13	AKAP13																																	✔						1
-0.883632	ATP synthase, H+ transporting, mitochondrial F0 complex, subunit C1 (subunit 9)	ATP5G1																															✔								1
1.35539	BCL2-like 1	BCL2L1																		✔												✔									2
-1.49282	biglycan	BGN																									✔														1
0	CD3e molecule, epsilon (CD3-TCR complex)	CD3E							✔																																1
-0.65151	cyclin-dependent kinase 6	CDK6																		✔																					1
0.949487	cyclin-dependent kinase inhibitor 2B (p15, inhibits CDK4)	CDKN2B																		✔																					1
-1.98721	choline kinase beta; carnitine palmitoyltransferase 1B (muscle)	CPT1B																										✔													1
0	colony stimulating factor 1 receptor	CSF1R		✔																																					1
0	colony stimulating factor 2 receptor, beta, low-affinity (granulocyte-macrophage)	CSF2RB										✔																													1
-0.68627	cytochrome c-1	CYC1																															✔								1
1.80566	endothelin receptor type B	EDNRB	✔																																						1
-1.62688	ephrin-B1	EFNB1																				✔																			1
0	epidermal growth factor receptor (erythroblastic leukemia viral (v-erb-b) oncogene homolog, avian)	EGFR															✔																								1
-1.02095	enoyl-Coenzyme A, hydratase/3-hydroxyacyl Coenzyme A dehydrogenase	EHHADH																	✔																						1
0	erythropoietin receptor	EPOR				✔																																			1
0	v-erb-b2 erythroblastic leukemia viral oncogene homolog 2, neuro/glioblastoma derived oncogene homolog (avian)	ERBB2																													✔										1
0	v-erb-b2 erythroblastic leukemia viral oncogene homolog 3 (avian)	ERBB3					✔																																		1
0	coagulation factor II (thrombin) receptor-like 1	F2RL1																																						✔	1
1.27672	fibroblast growth factor 2 (basic)	FGF2																						✔														✔			2
0	fibroblast growth factor receptor 2	FGFR2																																				✔			1
2.16419	v-fos FBJ murine osteosarcoma viral oncogene homolog	FOS	✔			✔		✔						✔	✔	✔										✔															7
0	fibroblast growth factor receptor substrate 2	FRS2																																		✔					1
1.32111	FYN oncogene related to SRC, FGR, YES	FYN											✔									✔		✔													✔				4
1.0671	growth factor receptor-bound protein 10	GRB10																																					✔		1
2.76355	heme oxygenase (decycling) 1	HMOX1																					✔																		1
1.35414	insulin-like growth factor 1 receptor	IGF1R						✔																																	1
-2.81503	interleukin 1, beta	IL1B								✔																															1
0	interleukin 1 receptor, type I	IL1R1								✔																															1
0	interleukin 2 receptor, gamma (severe combined immunodeficiency)	IL2RG									✔		✔																												2
0	insulin receptor	INSR												✔																									✔		2
0	integrin, alpha 6	ITGA6																		✔	✔																				2
0	integrin, beta 4	ITGB4																					✔		✔																2
0	similar to Mast/stem cell growth factor receptor precursor (SCFR) (Proto-oncogene tyrosine-protein kinase Kit) (c-kit) (CD117 antigen); v-kit Hardy-Zuckerman 4 feline sarcoma viral oncogene homolog	KIT																																			✔				1
1.89949	laminin, alpha 1	LAMA1																		✔	✔			✔																	3
0.974253	laminin, alpha 5	LAMA5																		✔	✔				✔																3
1.6318	laminin, beta 3	LAMB3																		✔	✔				✔																3
1.88874	laminin, gamma 2	LAMC2																		✔	✔				✔																3
1.94155	laminin, gamma 3	LAMC3																		✔	✔																				2
1.49083	lymphocyte antigen 96	LY96																									✔														1
-0.796847	melanoma antigen family D, 1	MAGED1																																	✔						1
1.01175	MYC associated factor X	MAX																		✔																					1
-0.864179	malonyl-CoA decarboxylase	MLYCD																	✔																						1
-1.0296	matrix metallopeptidase 2 (gelatinase A, 72kDa gelatinase, 72kDa type IV collagenase)	MMP2																					✔																		1
2.05417	nerve growth factor (beta polypeptide)	NGF			✔										✔			✔																✔	✔	✔					6
0	nerve growth factor receptor (TNFR superfamily, member 16)	NGFR			✔																													✔	✔						3
0	platelet-derived growth factor receptor, alpha polypeptide	PDGFRA														✔										✔															2
-0.90747	plasminogen activator, urokinase receptor	PLAUR																					✔																		1
0	phospholipase C, gamma 1	PLCG1	✔												✔			✔																							3
1.83543	protein phosphatase 1, regulatory (inhibitor) subunit 15A	PPP1R15A																											✔												1
0.630571	RAS p21 protein activator (GTPase activating protein) 1	RASA1						✔						✔		✔	✔																								4
3.47494	serum amyloid A1	SAA1																									✔														1
-0.936846	sorting and assembly machinery component 50 homolog (S. cerevisiae)	SAMM50																															✔								1
1.3356	SH3-domain kinase binding protein 1	SH3KBP1		✔																																					1
-0.877422	solute carrier family 25 (carnitine/acylcarnitine translocase), member 20	SLC25A20																										✔													1
2.05812	solute carrier family 2 (facilitated glucose/fructose transporter), member 5	SLC2A5																												✔											1
1.05687	solute carrier family 2 (facilitated glucose transporter), member 8	SLC2A8																												✔											1
0.901162	SMAD family member 3	SMAD3																											✔												1
1.12002	son of sevenless homolog 1 (Drosophila)	SOS1				✔	✔	✔			✔	✔		✔	✔	✔	✔	✔								✔					✔				✔		✔	✔	✔		16
1.05265	sequestosome 1	SQSTM1																																✔							1
0.945012	tafazzin	TAZ																															✔								1
-1.02317	translocase of inner mitochondrial membrane 17 homolog A (yeast)	TIMM17A																															✔								1
0	toll-like receptor 1	TLR1																									✔														1
0	toll-like receptor 4	TLR4																									✔														1
0.880574	toll interacting protein	TOLLIP								✔																															1
0	T cell receptor alpha constant; T cell receptor alpha locus; T cell receptor alpha variable 20; T cell receptor delta locus; T cell receptor delta variable 2	TRA@							✔																																1
-1.70537	thioredoxin interacting protein	TXNIP																														✔									1
0	zinc finger, FYVE domain containing 9	ZFYVE9																											✔												1
		Total genes in the intersection between reference pathway & NASFinder network	4	2	2	4	2	5	3	3	3	2	2	5	5	5	3	3	2	10	6	2	5	3	4	4	5	2	3	2	2	2	5	3	5	2	3	3	3	2	131
		Number of up-regulated	3	1	1	3	1	5	1	1	2	1	1	4	4	4	2	2	0	8	5	1	2	3	3	3	2	0	2	2	1	1	1	2	3	1	2	2	2	1	83
		Network activity score	0.118658	0.0318172	0.0850463	0.0711303	0.0179736	0.105642	0.0388545	0.0519726	0.0614307	0.0602399	0.0242335	0.0819431	0.102617	0.0563359	0.0470386	0.0742537	0.0758864	0.0681361	0.0682719	0.0587707	0.131029	0.0695504	0.164927	0.0614307	0.0713073	0.0722825	0.0848753	0.235102	0.0179736	0.0666898	0.0501922	0.0817029	0.0847478	0.0260855	0.0474935	0.0286544	0.0569199	0.0374059
		Size of reference gene set	18	13	11	19	22	21	23	33	22	15	17	22	18	32	18	12	22	84	46	30	37	27	11	22	25	19	23	12	22	17	58	11	43	19	17	28	14	23
		6 vs. 0
Expression fold change	Full Gene name	Gene	BIOCARTA_AKAP13_PATHWAY	BIOCARTA_CARDIACEGF_PATHWAY	BIOCARTA_CDK5_PATHWAY	BIOCARTA_EPONFKB_PATHWAY	BIOCARTA_HER2_PATHWAY	BIOCARTA_IGF1_PATHWAY	BIOCARTA_IL12_PATHWAY	BIOCARTA_IL1R_PATHWAY	BIOCARTA_IL5_PATHWAY	BIOCARTA_IL7_PATHWAY	BIOCARTA_NGF_PATHWAY	BIOCARTA_NO2IL12_PATHWAY	BIOCARTA_NTHI_PATHWAY	BIOCARTA_TGFB_PATHWAY	BIOCARTA_TID_PATHWAY	BIOCARTA_TOB1_PATHWAY	BIOCARTA_TRKA_PATHWAY	KEGG_ACUTE_MYELOID_LEUKEMIA	KEGG_PROXIMAL_TUBULE_BICARBONATE_RECLAMATION	PID_ATF2_PATHWAY	PID_AVB3_OPN_PATHWAY	PID_CD40_PATHWAY	PID_ECADHERIN_KERATINOCYTE_PATHWAY	PID_EPHRINBREVPATHWAY	PID_EPOPATHWAY	PID_GMCSF_PATHWAY	PID_IL2_STAT5PATHWAY	PID_IL27PATHWAY	PID_IL6_7PATHWAY	PID_INSULIN_PATHWAY	PID_LYSOPHOSPHOLIPID_PATHWAY	PID_SHP2_PATHWAY	PID_SYNDECAN_3_PATHWAY	PID_TGFBRPATHWAY	PID_THROMBIN_PAR1_PATHWAY	PID_WNT_NONCANONICAL_PATHWAY	REACTOME_CHONDROITIN_SULFATE_BIOSYNTHESIS	REACTOME_DOWNREGULATION_OF_TGF_BETA_RECEPTOR_SIGNALING	REACTOME_GRB2_EVENTS_IN_ERBB2_SIGNALING	REACTOME_GROWTH_HORMONE_RECEPTOR_SIGNALING	REACTOME_NFKB_IS_ACTIVATED_AND_SIGNALS_SURVIVAL	REACTOME_PROLONGED_ERK_ACTIVATION_EVENTS	REACTOME_PURINE_METABOLISM	REACTOME_REGULATION_OF_KIT_SIGNALING	REACTOME_SYNTHESIS_OF_VERY_LONG_CHAIN_FATTY_ACYL_COAS	SA_TRKA_RECEPTOR	ST_GA12_PATHWAY
-1.5608	jun oncogene	JUN		✔					✔	✔			✔									✔	✔	✔							✔		✔																✔
2.90797	acyl-CoA synthetase long-chain family member 1	ACSL1																																													✔
1.52515	acyl-CoA synthetase long-chain family member 3	ACSL3																																													✔
1.13781	adenosine kinase	ADK																																											✔
1.50004	angiotensin II receptor, type 1	AGTR1		✔
2.26189	A kinase (PRKA) anchor protein 13	AKAP13	✔																																		✔
1.32366	ATPase, Na+/K+ transporting, alpha 1 polypeptide	ATP1A1																			✔
1.82691	ATPase, Na+/K+ transporting, beta 3 polypeptide	ATP1B3																			✔
-1.22294	hypothetical LOC729590; BMP and activin membrane-bound inhibitor homolog (Xenopus laevis)	BAMBI																																		✔
-1.20995	BCL2-like 1	BCL2L1																				✔		✔			✔		✔		✔
-6.00444	chemokine (C-C motif) ligand 2	CCL2																										✔
1.46066	cyclin D2	CCND2																											✔
0	CD3e molecule, epsilon (CD3-TCR complex)	CD3E							✔
0	CD4 molecule	CD4									✔
0	CD44 molecule (Indian blood group)	CD44																					✔
1.76667	CCAAT/enhancer binding protein (C/EBP), delta	CEBPD																													✔
1.65881	chromodomain helicase DNA binding protein 7	CHD7																																				✔
2.41251	carbohydrate (chondroitin 6) sulfotransferase 3	CHST3																																					✔
3.08889	carbohydrate (N-acetylglucosamine 6-O) sulfotransferase 7	CHST7																																					✔
0	colony stimulating factor 2 receptor, beta, low-affinity (granulocyte-macrophage)	CSF2RB																										✔
1.68498	dual specificity phosphatase 1	DUSP1																				✔
-4.16205	endothelin 1	EDN1		✔
0	ephrin-B2	EFNB2																								✔
0.928169	epidermal growth factor receptor (erythroblastic leukemia viral (v-erb-b) oncogene homolog, avian)	EGFR		✔			✔																		✔								✔	✔	✔						✔
1.76348	EPH receptor B1	EPHB1																								✔
1.19237	EPH receptor B4	EPHB4																								✔
0	erythropoietin receptor	EPOR				✔																					✔
0	v-erb-b2 erythroblastic leukemia viral oncogene homolog 2, neuro/glioblastoma derived oncogene homolog (avian)	ERBB2																																							✔
0	estrogen receptor 1	ESR1					✔															✔
0	coagulation factor II (thrombin) receptor	F2R																																			✔
-1.64969	coagulation factor II (thrombin) receptor-like 1	F2RL1																																															✔
5.20643	v-fos FBJ murine osteosarcoma viral oncogene homolog	FOS		✔				✔					✔									✔	✔					✔			✔		✔
2.73344	forkhead box O1	FOXO1																													✔
1.99033	forkhead box O3; forkhead box O3B pseudogene	FOXO3																														✔
0	fibroblast growth factor receptor substrate 2	FRS2																																										✔
1.27861	FYN oncogene related to SRC, FGR, YES	FYN										✔														✔									✔											✔
-1.65952	growth arrest and DNA-damage-inducible, alpha	GADD45A																				✔
0	growth hormone receptor	GHR																																								✔
1.45394	guanine nucleotide binding protein (G protein), gamma 2	GNG2																																			✔
1.51119	growth factor receptor-bound protein 14	GRB14																														✔
-1.85953	heparin-binding EGF-like growth factor	HBEGF																															✔
1.24461	major histocompatibility complex, class II, DR alpha	HLA-DRA									✔
1.50945	insulin-like growth factor 1 receptor	IGF1R						✔																										✔
-2.21796	interleukin 12A (natural killer cell stimulatory factor 1, cytotoxic lymphocyte maturation factor 1, p35)	IL12A							✔					✔																✔
0	interleukin 12 receptor, beta 2	IL12RB2							✔					✔																✔
0	interleukin 13 receptor, alpha 1	IL13RA1
-2.31825	interleukin 1, alpha	IL1A								✔
-2.71587	interleukin 1, beta	IL1B								✔	✔				✔															✔
2.78558	interleukin 1 receptor, type I	IL1R1								✔
0	interleukin 2 receptor, gamma (severe combined immunodeficiency)	IL2RG										✔																	✔
0	interleukin 4 receptor	IL4R
-4.87607	interleukin 6 (interferon, beta 2)	IL6					✔			✔	✔											✔								✔	✔		✔	✔
0	interleukin 6 receptor	IL6R																													✔			✔
0	insulin receptor	INSR																														✔
2.32165	interleukin-1 receptor-associated kinase 3	IRAK3								✔
2.72872	insulin receptor substrate 2	IRS2																									✔															✔
1.72624	Janus kinase 2	JAK2				✔			✔					✔			✔										✔	✔		✔	✔			✔								✔
0	jun oncogene	KIT																		✔																										✔
0	similar to Mast/stem cell growth factor receptor precursor (SCFR) (Proto-oncogene tyrosine-protein kinase Kit) (c-kit) (CD117 antigen); v-kit Hardy-Zuckerman 4 feline sarcoma viral oncogene homolog	LPAR2	✔
1.27342	lysophosphatidic acid receptor 2	NFKBIA				✔				✔					✔		✔						✔										✔
-4.36646	nuclear factor of kappa light polypeptide gene enhancer in B-cells inhibitor, alpha	NGF			✔								✔						✔															✔									✔	✔				✔
0	nerve growth factor (beta polypeptide)	NGFR			✔																																						✔					✔
-1.01126	nerve growth factor receptor (TNFR superfamily, member 16)	NTF3																																✔
0	neurotrophin 3	NTRK1																	✔
0	neurotrophic tyrosine kinase, receptor, type 1	NTRK2																																✔
2.71495	neurotrophic tyrosine kinase, receptor, type 2	PIK3R1					✔	✔				✔	✔						✔	✔			✔		✔	✔	✔	✔	✔		✔	✔	✔	✔			✔
-2.46995	phosphoinositide-3-kinase, regulatory subunit 1 (alpha)	PIM1																		✔								✔
1.49831	pim-1 oncogene	PIM2																		✔
-2.46111	pim-2 oncogene	PLAU																				✔	✔
0	plasminogen activator, urokinase	PLCG1											✔						✔														✔
0	phospholipase C, gamma 1	PPARG																																				✔
1.31106	peroxisome proliferator-activated receptor gamma	PPAT																																											✔
-2.42455	phosphoribosyl pyrophosphate amidotransferase	PPP1R15A																																		✔				✔
-0.88956	protein phosphatase 1, regulatory (inhibitor) subunit 15A	SGK1																														✔
-1.28955	serum/glucocorticoid regulated kinase 1	SMAD3													✔	✔		✔																		✔				✔
-2.29025	SMAD family member 3	SMURF2																																		✔				✔
1.4004	SMAD specific E3 ubiquitin protein ligase 2	SOCS2																																								✔
-1.3912	suppressor of cytokine signaling 2	SOCS3																				✔					✔				✔											✔
1.40083	suppressor of cytokine signaling 3	SOS1					✔	✔					✔						✔	✔							✔	✔	✔		✔	✔		✔		✔					✔					✔		✔
0.889719	son of sevenless homolog 1 (Drosophila)	SPTBN1																																		✔
0	spectrin, beta, non-erythrocytic 1	TGFBR2																																		✔
1.92998	transforming growth factor, beta receptor II (70/80kDa)	TGFBR3																✔																		✔
0	transforming growth factor, beta receptor III	TLR2													✔
-0.985569	toll-like receptor 2	TNFRSF1A															✔
0	tumor necrosis factor receptor superfamily, member 1A	TRA@							✔									✔
-1.06847	T cell receptor alpha constant; T cell receptor alpha locus; T cell receptor alpha variable 20; T cell receptor delta locus; T cell receptor delta variable 2	TRIP6																															✔
0	thyroid hormone receptor interactor 6	ZFYVE9														✔																								✔
-1.00956	zinc finger, FYVE domain containing 9	ZYX																							✔												✔
		Total genes in the intersection between reference pathway & NASFinder network	2	5	2	3	5	4	6	7	4	3	6	3	4	2	3	3	5	5	2	9	6	2	3	5	7	7	5	5	11	6	9	10	2	8	5	2	2	4	3	5	2	2	2	3	2	3	2
		Number of up-regulated	1	3	0	2	3	4	1	3	1	2	3	1	1	0	2	1	2	3	2	2	3	0	2	4	4	4	3	1	6	4	4	5	2	3	3	1	2	0	2	3	0	0	2	2	2	1	0
		Network activity score	0.0776987	0.170273	0.0789489	0.0770985	0.103232	0.128049	0.0955306	0.133511	0.206299	0.054534	0.174569	0.0663829	0.131741	0.0327001	0.0760511	0.0509668	0.148916	0.0341498	0.0843299	0.123495	0.0967145	0.0674188	0.0937651	0.0594887	0.0914329	0.102148	0.0794434	0.106682	0.133015	0.0528208	0.108178	0.0872384	0.106945	0.0838672	0.0464485	0.0262033	0.0490401	0.0884976	0.0689436	0.0825719	0.116717	0.0457073	0.025417	0.0483252	0.0674312	0.0749964	0.0562312
		Size of reference gene set	12	18	11	11	22	21	23	33	10	17	18	17	24	19	19	21	12	60	23	59	31	31	21	30	34	37	30	26	47	45	66	58	17	55	43	32	21	23	22	24	11	19	33	17	14	17	23
		48 vs. 0
Expression fold change	Full Gene name	Gene	BIOCARTA_ARF_PATHWAY	BIOCARTA_AT1R_PATHWAY	BIOCARTA_CDK5_PATHWAY	BIOCARTA_CERAMIDE_PATHWAY	BIOCARTA_CTL_PATHWAY	BIOCARTA_CTLA4_PATHWAY	BIOCARTA_EDG1_PATHWAY	BIOCARTA_EGF_PATHWAY	BIOCARTA_EGFR_SMRTE_PATHWAY	BIOCARTA_EIF4_PATHWAY	BIOCARTA_EPONFKB_PATHWAY	BIOCARTA_ERK5_PATHWAY	BIOCARTA_HCMV_PATHWAY	BIOCARTA_HER2_PATHWAY	BIOCARTA_IL2RB_PATHWAY	BIOCARTA_IL7_PATHWAY	BIOCARTA_INSULIN_PATHWAY	BIOCARTA_LEPTIN_PATHWAY	BIOCARTA_LONGEVITY_PATHWAY	BIOCARTA_MCALPAIN_PATHWAY	BIOCARTA_MTA3_PATHWAY	BIOCARTA_MTOR_PATHWAY	BIOCARTA_NGF_PATHWAY	BIOCARTA_NO2IL12_PATHWAY	BIOCARTA_PS1_PATHWAY	BIOCARTA_RACCYCD_PATHWAY	BIOCARTA_TCRA_PATHWAY	BIOCARTA_UCALPAIN_PATHWAY	BIOCARTA_WNT_PATHWAY	KEGG_CIRCADIAN_RHYTHM_MAMMAL	KEGG_CITRATE_CYCLE_TCA_CYCLE	KEGG_GALACTOSE_METABOLISM	KEGG_GLYCINE_SERINE_AND_THREONINE_METABOLISM	KEGG_HEMATOPOIETIC_CELL_LINEAGE	KEGG_LYSINE_DEGRADATION	KEGG_PATHOGENIC_ESCHERICHIA_COLI_INFECTION	KEGG_PEROXISOME	KEGG_PORPHYRIN_AND_CHLOROPHYLL_METABOLISM	KEGG_PROPANOATE_METABOLISM	KEGG_PROTEIN_EXPORT	KEGG_PYRUVATE_METABOLISM	KEGG_RETINOL_METABOLISM	KEGG_RIBOSOME	KEGG_VALINE_LEUCINE_AND_ISOLEUCINE_DEGRADATION	PID_A6B1_A6B4_INTEGRIN_PATHWAY	PID_ALK1PATHWAY	PID_AP1_PATHWAY
2.34629	aminoadipate-semialdehyde synthase	AASS																																			✔
0.716437	c-abl oncogene 1, receptor tyrosine kinase	ABL1	✔																																			✔
1.39181	acetyl-Coenzyme A acetyltransferase 1	ACAT1																																							✔					✔
1.27299	ATP citrate lyase	ACLY																															✔
2.18707	acyl-Coenzyme A oxidase 1, palmitoyl	ACOX1																																					✔
2.04726	acyl-Coenzyme A oxidase 2, branched chain	ACOX2																																					✔
3.62114	acyl-CoA synthetase long-chain family member 1	ACSL1																																					✔
0.93028	acyl-CoA synthetase long-chain family member 5	ACSL5																																					✔
-1.40962	actin, beta	ACTB																																				✔
-1.69363	actinin, alpha 1	ACTN1																												✔
-0.921202	actinin, alpha 4	ACTN4
0	activin A receptor type II-like 1	ACVRL1																																														✔
1.44824	alcohol dehydrogenase 5 (class III), chi polypeptide, pseudogene 4; alcohol dehydrogenase 5 (class III), chi polypeptide	ADH5																																										✔
1.57082	alcohol dehydrogenase 6 (class V)	ADH6																																										✔
3.74995	angiotensin II receptor, type 1	AGTR1
2.68698	aldehyde dehydrogenase 3 family, member A2	ALDH3A2																																			✔						✔
1.23704	aldehyde dehydrogenase 9 family, member A1	ALDH9A1																																			✔
-1.3338	aldolase A, fructose-bisphosphate	ALDOA																					✔
1.52758	adaptor-related protein complex 4, beta 1 subunit	AP4B1
5.00499	hypothetical LOC100129500; apolipoprotein E	APOE
-0.69979	Rho/Rac guanine nucleotide exchange factor (GEF) 2	ARHGEF2																																				✔
1.43688	aryl hydrocarbon receptor nuclear translocator	ARNT											✔
1.69368	aryl hydrocarbon receptor nuclear translocator-like	ARNTL																														✔
-1.88418	actin related protein 2/3 complex, subunit 1B, 41kDa; similar to Actin-related protein 2/3 complex subunit 1B (ARP2/3 complex 41 kDa subunit) (p41-ARC)	ARPC1B																																				✔
-0.843824	similar to actin related protein 2/3 complex subunit 3; hypothetical LOC729841; actin related protein 2/3 complex, subunit 3, 21kDa	ARPC3																																				✔
1.36728	tubulin tyrosine ligase-like family, member 3; actin related protein 2/3 complex, subunit 4, 20kDa	ARPC4																																				✔
-1.0132	actin related protein 2/3 complex, subunit 5-like	ARPC5L																																				✔
2.3532	arrestin, beta 1	ARRB1
-2.05828	asparagine synthetase	ASNS
-1.98017	activating transcription factor 3	ATF3																																															✔
0.726233	ATP synthase, H+ transporting, mitochondrial F1 complex, alpha subunit 1, cardiac muscle	ATP5A1
1.06611	ATP synthase, H+ transporting, mitochondrial F1 complex, epsilon subunit pseudogene 2; ATP synthase, H+ transporting, mitochondrial F1 complex, epsilon subunit	ATP5E
1.85771	ATP synthase, H+ transporting, mitochondrial F0 complex, subunit E	ATP5I
1.28288	ATP synthase, H+ transporting, mitochondrial F0 complex, subunit F6	ATP5J
1.52943	ATP synthase, H+ transporting, mitochondrial F0 complex, subunit G	ATP5L
1.09829	beta-2-microglobulin	B2M					✔
1.28069	BCL2-associated X protein	BAX				✔
-1.57382	similar to breast cancer anti-estrogen resistance 1; breast cancer anti-estrogen resistance 1	BCAR1
1.71404	branched chain keto acid dehydrogenase E1, alpha polypeptide	BCKDHA																																												✔
0.980211	branched chain keto acid dehydrogenase E1, beta polypeptide	BCKDHB																																												✔
-1.08122	brain-derived neurotrophic factor	BDNF
-4.7785	basic helix-loop-helix family, member e40	BHLHE40																														✔
2.19265	Boc homolog (mouse)	BOC
-1.50668	calpain, small subunit 1	CAPNS1																				✔
2.72609	catalase	CAT																																					✔
2.26258	caveolin 1, caveolae protein, 22kDa	CAV1																																														✔
-2.34406	chemokine (C-C motif) ligand 2	CCL2																																															✔
-1.9744	cyclin D1	CCND1																										✔			✔																		✔
2.16977	cyclin D2	CCND2
0	CD28 molecule	CD28						✔
3.73848	CD34 molecule	CD34																																		✔
0	CD3e molecule, epsilon (CD3-TCR complex)	CD3E						✔
-0.907623	CD44 molecule (Indian blood group)	CD44																																		✔
1.30456	cell division cycle 25 homolog B (S. pombe)	CDC25B
-1.9498	cadherin 2, type 1, N-cadherin (neuronal)	CDH2
1.73747	cyclin-dependent kinase 5	CDK5			✔
-2.54513	cyclin-dependent kinase 6	CDK6																										✔
1.33095	cyclin-dependent kinase inhibitor 2A (melanoma, p16, inhibits CDK4)	CDKN2A	✔																																														✔
0.993989	centromere protein B, 80kDa	CENPB
0.867162	CDC28 protein kinase regulatory subunit 1B	CKS1B
-4.76971	claudin 1	CLDN1																																				✔
1.60157	clock homolog (mouse)	CLOCK																														✔
2.94121	collagen, type XVIII, alpha 1	COL18A1
1.43175	collagen, type IV, alpha 5	COL4A5
1.02381	cytochrome c oxidase subunit VIIa polypeptide 2 like	COX7A2L
1.30277	cAMP responsive element binding protein 1	CREB1												✔
1.06122	cryptochrome 2 (photolyase-like)	CRY2																														✔
1.02515	citrate synthase	CS																															✔
2.44637	colony stimulating factor 1 (macrophage)	CSF1																																		✔
0	colony stimulating factor 1 receptor	CSF1R
0	colony stimulating factor 2 receptor, beta, low-affinity (granulocyte-macrophage)	CSF2RB
-1.04458	c-src tyrosine kinase	CSK
1.2964	catenin (cadherin-associated protein), beta 1, 88kDa	CTNNB1																									✔				✔							✔											✔
0.928262	cullin 1	CUL1
2.59875	chemokine (C-X-C motif) ligand 12 (stromal cell-derived factor 1)	CXCL12
1.25097	cytochrome c, somatic	CYCS				✔
1.79974	cytochrome P450, family 26, subfamily A, polypeptide 1	CYP26A1																																										✔
-3.62048	cysteine-rich, angiogenic inducer, 61	CYR61																																															✔
1.47402	dihydrolipoamide branched chain transacylase E2	DBT																																												✔
2.46946	decorin	DCN
2.95653		DEPTOR
1.25366	dehydrogenase/reductase (SDR family) member 4	DHRS4																																					✔					✔
2.40258	dehydrogenase/reductase (SDR family) member 9	DHRS9																																										✔
2.93708	delta-like 1 (Drosophila)	DLL1																									✔
0.862875	cyclin D binding myb-like transcription factor 1	DMTF1																																															✔
1.11167	dual specificity phosphatase 1	DUSP1																																															✔
-1.52153	dishevelled, dsh homolog 1 (Drosophila); dishevelled, dsh homolog 1 (Drosophila)-like 1	DVL1																									✔
-2.99944	endothelin 1	EDN1																																															✔
4.55321	eukaryotic translation elongation factor 1 alpha-like 7; eukaryotic translation elongation factor 1 alpha-like 3; similar to eukaryotic translation elongation factor 1 alpha 1; eukaryotic translation elongation factor 1 alpha 1	EEF1A1
4.76355	ephrin-A1	EFNA1
1.60302	ephrin-B1	EFNB1
0	ephrin-B2	EFNB2
-0.79197	epidermal growth factor receptor (erythroblastic leukemia viral (v-erb-b) oncogene homolog, avian)	EGFR		✔						✔	✔					✔						✔																									✔
-2.68641	EH-domain containing 4	EHD4
-1.76568	eukaryotic translation initiation factor 2, subunit 2 beta, 38kDa	EIF2S2
-1.02016	eukaryotic translation initiation factor 3, subunit B	EIF3B
1.09142	eukaryotic translation initiation factor 3, subunit E	EIF3E
0.964596	eukaryotic translation initiation factor 3, subunit F; similar to hCG2040283	EIF3F
1.0763	eukaryotic translation initiation factor 3, subunit H	EIF3H
1.06449	similar to eukaryotic translation initiation factor 4A; small nucleolar RNA, H/ACA box 67; eukaryotic translation initiation factor 4A, isoform 1	EIF4A1										✔												✔
-1.66289	eukaryotic translation initiation factor 4 gamma, 1	EIF4G1										✔												✔
1.66175	eukaryotic translation initiation factor 4 gamma, 3	EIF4G3										✔
1.50126	ELAV (embryonic lethal, abnormal vision, Drosophila)-like 1 (Hu antigen R)	ELAVL1
-2.22452	engulfment and cell motility 1	ELMO1
-2.06987	endoglin	ENG																																														✔
-2.52313	EPH receptor A2	EPHA2
2.62849	EPH receptor B1	EPHB1
1.0856	EPH receptor B4	EPHB4
0	erythropoietin receptor	EPOR											✔
-1.67056	v-erb-b2 erythroblastic leukemia viral oncogene homolog 3 (avian)	ERBB3														✔																															✔
0	estrogen receptor 1	ESR1														✔							✔																										✔
-3.86686	ets variant 5	ETV5
-2.21583	hypothetical protein LOC100129652; ezrin	EZR																				✔								✔								✔
2.35038	coagulation factor X	F10
9.6648	fatty acid binding protein 4, adipocyte	FABP4																																															✔
1.18476	Gardner-Rasheed feline sarcoma viral (v-fgr) oncogene homolog	FGR
4.94738	v-fos FBJ murine osteosarcoma viral oncogene homolog	FOS															✔		✔																														✔
-2.54831	FOS-like antigen 1	FOSL1																																															✔
1.12489	FOS-like antigen 2	FOSL2																																															✔
1.05122	forkhead box O3; forkhead box O3B pseudogene	FOXO3																			✔
1.5116	fibroblast growth factor receptor substrate 3	FRS3
1.69566	ferritin, heavy polypeptide 1; ferritin, heavy polypeptide-like 16; similar to ferritin, heavy polypeptide 1; ferritin, heavy polypeptide-like 3 pseudogene	FTH1																																						✔
2.23155	FYN oncogene related to SRC, FGR, YES	FYN																✔											✔									✔
-0.800147	frizzled homolog 1 (Drosophila)	FZD1																									✔
2.26978	glucosidase, alpha; acid	GAA																																✔
2.13525	growth arrest-specific 1	GAS1
0	growth hormone receptor	GHR										✔									✔
1.14014	G protein-coupled receptor kinase interacting ArfGAP 1	GIT1
1.18211	glycoprotein Ib (platelet), alpha polypeptide	GP1BA																																		✔
2.28497	glycoprotein Ib (platelet), beta polypeptide	GP1BB																																		✔
2.15984	growth factor receptor-bound protein 14	GRB14
1.27192	glyoxylate reductase/hydroxypyruvate reductase	GRHPR																																									✔
1.39468	G1 to S phase transition 2	GSPT2
0.857889	glutathione S-transferase kappa 1	GSTK1																																					✔
2.17038	glucuronidase, beta	GUSB																																						✔
1.9268	hydroxyacyl-Coenzyme A dehydrogenase/3-ketoacyl-Coenzyme A thiolase/enoyl-Coenzyme A hydratase (trifunctional protein), alpha subunit	HADHA																																							✔					✔
1.71537	histone deacetylase 11	HDAC11
1.04234	histone deacetylase 3	HDAC3
1.15085	histone deacetylase 6	HDAC6
1.50327	histone deacetylase 8	HDAC8
2.08049	histone deacetylase 9	HDAC9
-2.07292	hedgehog interacting protein	HHIP
1.49942	hexokinase 2 pseudogene; hexokinase 2	HK2																																✔
1.33042	major histocompatibility complex, class II, DR alpha	HLA-DRA						✔																					✔							✔
1.53027	heme oxygenase (decycling) 1	HMOX1																																						✔
2.25324	hydroxysteroid (17-beta) dehydrogenase 4	HSD17B4																																					✔
-1.56535	hypothetical gene supported by AF216292; NM_005347; heat shock 70kDa protein 5 (glucose-regulated protein, 78kDa)	HSPA5
-1.64774	intercellular adhesion molecule 1	ICAM1					✔
4.15319	inhibitor of DNA binding 1, dominant negative helix-loop-helix protein	ID1																																														✔
1.1933	isocitrate dehydrogenase 1 (NADP+), soluble	IDH1																															✔						✔
0	interferon gamma receptor 1	IFNGR1
1.61667	insulin-like growth factor 1 receptor	IGF1R																			✔
4.71663	insulin-like growth factor binding protein 2, 36kDa	IGFBP2
-2.09147	insulin-like growth factor binding protein 3	IGFBP3
0.995829	insulin-like growth factor binding protein 4	IGFBP4
2.76559	insulin-like growth factor binding protein 5	IGFBP5
0	interleukin 12 receptor, beta 2	IL12RB2																								✔
-2.65733	interleukin 1, alpha	IL1A																																		✔											✔
-1.685	interleukin 1, beta	IL1B																																		✔
3.92915	interleukin 1 receptor, type I	IL1R1																																		✔
2.03017	interleukin 1 receptor, type II	IL1R2																																		✔
0	interleukin 2 receptor, gamma (severe combined immunodeficiency)	IL2RG															✔	✔
-3.31056	interleukin 4 receptor	IL4R
2.24344	interleukin 5 receptor, alpha	IL5RA																																		✔
-5.09278	interleukin 6 (interferon, beta 2)	IL6														✔																				✔													✔
0	interleukin 6 receptor	IL6R
-3.30317	interleukin 7 receptor	IL7R																✔																		✔
0	insulin receptor	INSR																	✔
1.65232	interleukin-1 receptor-associated kinase 3	IRAK3
2.49378	insulin receptor substrate 2	IRS2
-1.09267	integrin, alpha 10	ITGA10
-2.6777	integrin, alpha 3 (antigen CD49C, alpha 3 subunit of VLA-3 receptor)	ITGA3																																		✔
0	integrin, alpha 6	ITGA6
1.77791	integrin, alpha 7	ITGA7
0	integrin, alpha 9	ITGA9
0	integrin, beta 4	ITGB4
1.20838	Janus kinase 1	JAK1								✔							✔	✔
1.95301	Janus kinase 2	JAK2											✔													✔
0	kinase insert domain receptor (a type III receptor tyrosine kinase)	KDR
0	similar to Mast/stem cell growth factor receptor precursor (SCFR) (Proto-oncogene tyrosine-protein kinase Kit) (c-kit) (CD117 antigen); v-kit Hardy-Zuckerman 4 feline sarcoma viral oncogene homolog	KIT
-5.95148	keratin 18; keratin 18 pseudogene 26; keratin 18 pseudogene 19	KRT18																																				✔
-2.54382	laminin, alpha 1	LAMA1																																													✔
3.89973	laminin, alpha 2	LAMA2																																													✔
1.46227	laminin, alpha 4	LAMA4																																													✔
2.24187	laminin, beta 1	LAMB1																																													✔
-1.33378	laminin, beta 2 (laminin S)	LAMB2																																													✔
-1.12593	low density lipoprotein receptor	LDLR
0	leptin receptor	LEPR																		✔
0	lipoprotein lipase	LPL
0	low density lipoprotein receptor-related protein 8, apolipoprotein e receptor	LRP8
-0.995661	melanoma antigen family D, 1	MAGED1
6.3594	monoamine oxidase A	MAOA																																	✔
1.20228	mitogen-activated protein kinase kinase 4	MAP2K4				✔
1.23401	mitogen-activated protein kinase 14	MAPK14									✔	✔			✔
1.62336	mitogen-activated protein kinase 7	MAPK7												✔
1.55854	mitogen-activated protein kinase-activated protein kinase 2	MAPKAPK2
-1.71654	methionyl-tRNA synthetase	MARS
1.76347	MYC associated factor X	MAX
0.916937	myocyte enhancer factor 2D	MEF2D		✔										✔
4.44834	matrix Gla protein	MGP
-3.76954	matrix metallopeptidase 1 (interstitial collagenase)	MMP1																																															✔
1.02798	matrix metallopeptidase 2 (gelatinase A, 72kDa gelatinase, 72kDa type IV collagenase)	MMP2
1.56184	metastasis associated 1 family, member 3	MTA3																					✔
-1.41866	v-myb myeloblastosis viral oncogene homolog (avian)	MYB																																															✔
1.44678	v-myc myelocytomatosis viral oncogene homolog (avian)	MYC	✔														✔														✔																		✔
0.779465	nuclear cap binding protein subunit 2, 20kDa	NCBP2
1.05169	NCK adaptor protein 1	NCK1																																				✔
1.55449	NADH dehydrogenase (ubiquinone) 1 alpha subcomplex, 2, 8kDa	NDUFA2
1.26215	hypothetical gene supported by AF044957; NM_004547; NADH dehydrogenase (ubiquinone) 1 beta subcomplex, 4, 15kDa	NDUFB4
1.27419	NADH dehydrogenase (ubiquinone) 1 beta subcomplex, 6, 17kDa	NDUFB6
0.788452	similar to NADH dehydrogenase (ubiquinone) Fe-S protein 5, 15kDa (NADH-coenzyme Q reductase); NADH dehydrogenase (ubiquinone) Fe-S protein 5, 15kDa (NADH-coenzyme Q reductase)	NDUFS5
1.04769	NECAP endocytosis associated 1	NECAP1
1.74673	nuclear factor of kappa light polypeptide gene enhancer in B-cells inhibitor, alpha	NFKBIA											✔															✔
-2.04562	nerve growth factor (beta polypeptide)	NGF			✔																				✔
0	nerve growth factor receptor (TNFR superfamily, member 16)	NGFR			✔																				✔
-1.2223	non-metastatic cells 1, protein (NM23A) expressed in; NME1-NME2 readthrough transcript; non-metastatic cells 2, protein (NM23B) expressed in	NME1
-1.52512	neuronal PAS domain protein 2	NPAS2																														✔
1.74015	nuclear receptor subfamily 3, group C, member 1 (glucocorticoid receptor)	NR3C1																																															✔
-2.88158	neuregulin 1	NRG1
0.900658	neuropilin 1	NRP1
-1.07082	neurotrophin 3	NTF3
1.52878	neurotrophic tyrosine kinase, receptor, type 2	NTRK2
0.717348	poly(A) binding protein, cytoplasmic pseudogene 5; poly(A) binding protein, cytoplasmic 1	PABPC1										✔
-0.967636	p21 protein (Cdc42/Rac)-activated kinase 1	PAK1		✔																								✔
1.41853	platelet-derived growth factor receptor, alpha polypeptide	PDGFRA							✔
1.38712	platelet-derived growth factor receptor, beta polypeptide	PDGFRB
1.164	pyruvate dehydrogenase kinase, isozyme 3	PDK3
-1.66199	PDZ domain containing 1	PDZK1																					✔
3.21636	period homolog 1 (Drosophila)	PER1																														✔
1.15522	peroxisomal biogenesis factor 11 beta	PEX11B																																					✔
1.30856	peroxisomal membrane protein 3, 35kDa	PEX2																																					✔
2.14116	phytanoyl-CoA 2-hydroxylase	PHYH																																					✔
1.21316	phosphatidylinositol 4-kinase type 2 beta	PI4K2B
-1.33473	phosphatidylinositol binding clathrin assembly protein	PICALM
2.46089	phosphoinositide-3-kinase, class 2, beta polypeptide	PIK3C2B
3.87006	phosphoinositide-3-kinase, regulatory subunit 1 (alpha)	PIK3R1	✔					✔	✔	✔		✔		✔	✔	✔	✔	✔	✔		✔			✔	✔			✔																			✔
1.5288	pim-1 oncogene	PIM1
0.725528	phosphatidylinositol-4-phosphate 5-kinase, type I, alpha	PIP5K1A
-1.60972	pyruvate kinase, liver and RBC	PKLR																																									✔
-2.52761	similar to Pyruvate kinase, isozymes M1/M2 (Pyruvate kinase muscle isozyme) (Cytosolic thyroid hormone-binding protein) (CTHBP) (THBP1); pyruvate kinase, muscle	PKM2																																									✔
-3.02034	plasminogen activator, urokinase	PLAU																																															✔
-1.9388	plasminogen activator, urokinase receptor	PLAUR
0.943267	phospholipase C, gamma 1	PLCG1								✔				✔											✔
5.76153	perilipin	PLIN1
-1.15113	procollagen-lysine, 2-oxoglutarate 5-dioxygenase 2	PLOD2																																			✔
-1.4537	promyelocytic leukemia; similar to promyelocytic leukemia protein isoform 1	PML
-1.10776	POU class 5 homeobox 1	POU5F1
0	peroxisome proliferator-activated receptor delta	PPARD																													✔
2.62123	peroxisome proliferator-activated receptor gamma	PPARG
1.0167	protein kinase, AMP-activated, alpha 1 catalytic subunit	PRKAA1																		✔
1.42169	protein kinase, AMP-activated, gamma 1 non-catalytic subunit	PRKAG1																		✔
1.53105	protein kinase, AMP-activated, gamma 2 non-catalytic subunit	PRKAG2																		✔
0.850002	protein kinase, cAMP-dependent, regulatory, type I, alpha (tissue specific extinguisher 1)	PRKAR1A																				✔
2.16552	protein kinase C, epsilon	PRKCE
-1.12134	Rho GTPase activating protein 8; proline rich 5 (renal); PRR5-ARHGAP8 fusion	PRR5
-2.78237	chromosome 8 open reading frame 62; phosphoserine aminotransferase 1	PSAT1																																	✔
0	presenilin 1	PSEN1																									✔
0	patched homolog 1 (Drosophila)	PTCH1
2.13856	phosphatase and tensin homolog; phosphatase and tensin homolog pseudogene 1	PTEN										✔												✔																									✔
2.13613	prostaglandin E receptor 2 (subtype EP2), 53kDa	PTGER2
2.06567	prostaglandin F receptor (FP)	PTGFR
-3.0761	prostaglandin I2 (prostacyclin) receptor (IP)	PTGIR
-3.29328	prostaglandin-endoperoxide synthase 2 (prostaglandin G/H synthase and cyclooxygenase)	PTGS2
1.94445	parathyroid hormone-like hormone	PTHLH
2.62633	PTK2B protein tyrosine kinase 2 beta	PTK2B		✔														✔
1.06854	protein tyrosine phosphatase, receptor type, A	PTPRA
0	ras-related C3 botulinum toxin substrate 1 (rho family, small GTP binding protein Rac1)	RAC1	✔																									✔		✔
2.81688	RAP1B, member of RAS oncogene family	RAP1B
1.08098	Rap guanine nucleotide exchange factor (GEF) 1	RAPGEF1
1.12666	hypothetical LOC642954; retinoblastoma binding protein 4	RBBP4
-2.51001	reelin	RELN
1.55926	retinol saturase (all-trans-retinol 13,14-reductase)	RETSAT																																										✔
1.26692	ras homolog gene family, member Q; similar to small GTP binding protein TC10	RHOQ
1.42862	Rho-associated, coiled-coil containing protein kinase 2	ROCK2																																				✔
1.02239	ribosomal protein L10; ribosomal protein L10 pseudogene 15; ribosomal protein L10 pseudogene 6; ribosomal protein L10 pseudogene 16; ribosomal protein L10 pseudogene 9	RPL10																																											✔
2.25814	ribosomal protein L10a pseudogene 6; ribosomal protein L10a; ribosomal protein L10a pseudogene 9	RPL10A																																											✔
1.36146	ribosomal protein L11	RPL11																																											✔
1.03501	ribosomal protein L12 pseudogene 2; ribosomal protein L12 pseudogene 32; ribosomal protein L12 pseudogene 35; ribosomal protein L12 pseudogene 19; ribosomal protein L12 pseudogene 6; ribosomal protein L12; ribosomal protein L12 pseudogene 14	RPL12																																											✔
1.53501	ribosomal protein L17 pseudogene 22; ribosomal protein L17 pseudogene 36; ribosomal protein L17 pseudogene 20; similar to ribosomal protein L17; ribosomal protein L17 pseudogene 33; ribosomal protein L17 pseudogene 34; ribosomal protein L17 pseudogene 9; ribosomal protein L17; ribosomal protein L17 pseudogene 18; ribosomal protein L17 pseudogene 7; ribosomal protein L17 pseudogene 39	RPL17																																											✔
2.03587	ribosomal protein L18a pseudogene 6; ribosomal protein L18a	RPL18A																																											✔
0.990225	ribosomal protein L19; ribosomal protein L19 pseudogene 12	RPL19																																											✔
1.07167	ribosomal protein L21 pseudogene 134; ribosomal protein L21 pseudogene 80; ribosomal protein L21 pseudogene 20; ribosomal protein L21 pseudogene 46; ribosomal protein L21 pseudogene 45; ribosomal protein L21 pseudogene 131; ribosomal protein L21 pseudogene 16; ribosomal protein L21 pseudogene 53; ribosomal protein L21 pseudogene 120; ribosomal protein L21 pseudogene 37; ribosomal protein L21 pseu…	RPL21																																											✔
2.43917	ribosomal protein L22 pseudogene 11; ribosomal protein L22	RPL22																																											✔
2.23034	ribosomal protein L23a pseudogene 63; ribosomal protein L23a pseudogene 75; ribosomal protein L23a pseudogene 37; ribosomal protein L23a pseudogene 65; ribosomal protein L23a pseudogene 43; ribosomal protein L23a pseudogene 44; ribosomal protein L23a	RPL23A																																											✔
2.58232	ribosomal protein L26 pseudogene 33; ribosomal protein L26; ribosomal protein L26 pseudogene 16; ribosomal protein L26 pseudogene 19; ribosomal protein L26 pseudogene 6	RPL26																																											✔
1.21886	ribosomal protein L26-like 1	RPL26L1																																											✔
1.25587	ribosomal protein L29 pseudogene 9; ribosomal protein L29 pseudogene 12; ribosomal protein L29 pseudogene 11; ribosomal protein L29; ribosomal protein L29 pseudogene 26	RPL29																																											✔
1.23355	ribosomal protein L30	RPL30																																											✔
1.3125	ribosomal protein L31 pseudogene 49; ribosomal protein L31 pseudogene 17; ribosomal protein L31	RPL31																																											✔
3.01479	ribosomal protein L36a pseudogene 51; ribosomal protein L36a pseudogene 37; ribosomal protein L36a pseudogene 49; heterogeneous nuclear ribonucleoprotein H2 (H'); ribosomal protein L36a	RPL36A																																											✔
3.52895	ribosomal protein L39 pseudogene 10; ribosomal protein L39 pseudogene 20; ribosomal protein L39 pseudogene 27; ribosomal protein L39; ribosomal protein L39 pseudogene 13; ribosomal protein L39 pseudogene 32	RPL39																																											✔
1.11737	ribosomal protein L4; ribosomal protein L4 pseudogene 5; ribosomal protein L4 pseudogene 4	RPL4																																											✔
1.45526	ribosomal protein L6 pseudogene 27; ribosomal protein L6 pseudogene 19; ribosomal protein L6; ribosomal protein L6 pseudogene 10	RPL6																																											✔
1.52059	ribosomal protein L7 pseudogene 26; ribosomal protein L7 pseudogene 16; ribosomal protein L7; ribosomal protein L7 pseudogene 32; ribosomal protein L7 pseudogene 23; ribosomal protein L7 pseudogene 24; ribosomal protein L7 pseudogene 20	RPL7																																											✔
4.33033	ribosomal protein L7a pseudogene 70; ribosomal protein L7a; ribosomal protein L7a pseudogene 30; ribosomal protein L7a pseudogene 66; ribosomal protein L7a pseudogene 27; ribosomal protein L7a pseudogene 11; ribosomal protein L7a pseudogene 62	RPL7A																																											✔
1.64523	ribosomal protein L9; ribosomal protein L9 pseudogene 25	RPL9																																											✔
5.03045	ribosomal protein, large, P0 pseudogene 2; ribosomal protein, large, P0 pseudogene 3; ribosomal protein, large, P0 pseudogene 6; ribosomal protein, large, P0	RPLP0																																											✔
1.16436	ribosomal protein S12; ribosomal protein S12 pseudogene 4; ribosomal protein S12 pseudogene 11; ribosomal protein S12 pseudogene 9	RPS12																																											✔
0.989897	ribosomal protein S13 pseudogene 8; ribosomal protein S13; ribosomal protein S13 pseudogene 2	RPS13																																											✔
2.88022	ribosomal protein S14	RPS14
1.18367	ribosomal protein S15a pseudogene 17; ribosomal protein S15a pseudogene 19; ribosomal protein S15a pseudogene 12; ribosomal protein S15a pseudogene 24; ribosomal protein S15a pseudogene 11; ribosomal protein S15a	RPS15A																																											✔
1.10061	ribosomal protein S16 pseudogene 1; ribosomal protein S16 pseudogene 10; ribosomal protein S16	RPS16																																											✔
1.26753	ribosomal protein S17	RPS17																																											✔
3.06235	ribosomal protein S2 pseudogene 8; ribosomal protein S2 pseudogene 11; ribosomal protein S2 pseudogene 5; ribosomal protein S2 pseudogene 12; ribosomal protein S2 pseudogene 51; ribosomal protein S2 pseudogene 17; ribosomal protein S2 pseudogene 55; ribosomal protein S2 pseudogene 20; ribosomal protein S2	RPS2																																											✔
1.44735	ribosomal protein S20	RPS20																																											✔
1.1955	ribosomal protein S24	RPS24																																											✔
0.922316	ribosomal protein S26 pseudogene 38; ribosomal protein S26 pseudogene 39; ribosomal protein S26 pseudogene 35; ribosomal protein S26 pseudogene 31; ribosomal protein S26 pseudogene 20; ribosomal protein S26 pseudogene 54; ribosomal protein S26 pseudogene 2; ribosomal protein S26 pseudogene 53; ribosomal protein S26 pseudogene 25; ribosomal protein S26 pseudogene 50; ribosomal protein S26 pseudoge…	RPS26																																											✔
3.95452	ribosomal protein S27 pseudogene 29; ribosomal protein S27 pseudogene 9; ribosomal protein S27 pseudogene 23; ribosomal protein S27 pseudogene 13; ribosomal protein S27; ribosomal protein S27 pseudogene 21; ribosomal protein S27 pseudogene 7; ribosomal protein S27 pseudogene 6; ribosomal protein S27 pseudogene 19	RPS27																																											✔
1.31242	ribosomal protein S27a pseudogene 12; ribosomal protein S27a; ribosomal protein S27a pseudogene 11; ribosomal protein S27a pseudogene 16	RPS27A																																											✔
3.07957	ribosomal protein S29 pseudogene 11; ribosomal protein S29 pseudogene 16; ribosomal protein S29 pseudogene 17; ribosomal protein S29 pseudogene 3; ribosomal protein S29 pseudogene 9; ribosomal protein S29	RPS29																																											✔
4.55438	ribosomal protein S3A pseudogene 5; ribosomal protein S3a pseudogene 47; ribosomal protein S3a pseudogene 49; ribosomal protein S3A; hypothetical LOC100131699; hypothetical LOC100130107	RPS3A																																											✔
1.0373	ribosomal protein S4X pseudogene 6; ribosomal protein S4X pseudogene 13; ribosomal protein S4, X-linked	RPS4X																																											✔
0.939983	ribosomal protein S4, Y-linked 1	RPS4Y1																																											✔
0.895865	ribosomal protein S6 pseudogene 25; ribosomal protein S6; ribosomal protein S6 pseudogene 1	RPS6																																											✔
1.02284	ribosomal protein S6 kinase, 70kDa, polypeptide 1	RPS6KB1										✔					✔							✔																							✔
2.78659	ribosomal protein S7; ribosomal protein S7 pseudogene 11; ribosomal protein S7 pseudogene 4; ribosomal protein S7 pseudogene 10	RPS7																																											✔
0.9795	ribosomal protein S8; ribosomal protein S8 pseudogene 8; ribosomal protein S8 pseudogene 10	RPS8																																											✔
0	ribosomal protein SA pseudogene 9; ribosomal protein SA pseudogene 8; ribosomal protein SA pseudogene 58; ribosomal protein SA pseudogene 19; ribosomal protein SA pseudogene 18; ribosomal protein SA; ribosomal protein SA pseudogene 15; ribosomal protein SA pseudogene 61; ribosomal protein SA pseudogene 29; ribosomal protein SA pseudogene 12	RPSA																																											✔
1.88687	retinoid X receptor, alpha	RXRA									✔
1.3043	sphingosine-1-phosphate receptor 1	S1PR1							✔
0.882848	Sin3A-associated protein, 18kDa	SAP18
1.37542	sterol carrier protein 2	SCP2																																					✔
1.03269	syndecan 2	SDC2
1.14882	succinate dehydrogenase complex, subunit A, flavoprotein (Fp)	SDHA																															✔
-2.83549	serpin peptidase inhibitor, clade E (nexin, plasminogen activator inhibitor type 1), member 1	SERPINE1
-2.81373	serum/glucocorticoid regulated kinase 1	SGK1
1.00289	SH2B adaptor protein 1	SH2B1
-2.09714	SH2B adaptor protein 3	SH2B3
-1.43785	serine hydroxymethyltransferase 2 (mitochondrial)	SHMT2																																	✔
1.58847	sirtuin (silent mating type information regulation 2 homolog) 2 (S. cerevisiae)	SIRT2
0.778358	S-phase kinase-associated protein 1	SKP1
0.874931	solute carrier family 11 (proton-coupled divalent metal ion transporters), member 2	SLC11A2
1.03041	sphingomyelin phosphodiesterase 1, acid lysosomal	SMPD1				✔			✔
1.9219	snail homolog 2 (Drosophila)	SNAI2																					✔
-2.5541	suppressor of cytokine signaling 1	SOCS1															✔
1.14741	superoxide dismutase 2, mitochondrial	SOD2																																					✔
2.08657	sortilin 1	SORT1
2.08832	son of sevenless homolog 1 (Drosophila)	SOS1		✔						✔						✔	✔		✔						✔
0.808836	Sp1 transcription factor	SP1																																															✔
-2.44644	sphingosine kinase 1	SPHK1							✔
0.705451	signal recognition particle 14kDa (homologous Alu RNA binding protein) pseudogene 1; signal recognition particle 14kDa (homologous Alu RNA binding protein)	SRP14																																								✔
1.18224	signal recognition particle 9-like 1; signal recognition particle 9kDa	SRP9																																								✔
0	signal recognition particle receptor (docking protein)	SRPR																																								✔
1.48581	signal transducer and activator of transcription 3 (acute-phase response factor)	STAT3								✔						✔
-1.27778	signal transducer and activator of transcription 4	STAT4																								✔
2.26429	signal transducer and activator of transcription 5A	STAT5A								✔							✔	✔
2.26505	signal transducer and activator of transcription 5B	STAT5B								✔							✔	✔
0.769135	signal transducer and activator of transcription 6, interleukin-4 induced	STAT6
1.89102	T-box 21	TBX21
1.59751	transcription factor 7-like 2 (T-cell specific, HMG-box)	TCF7L2																																															✔
0	transforming growth factor, beta receptor 1	TGFBR1																																														✔
0	transforming growth factor, beta receptor II (70/80kDa)	TGFBR2																																														✔
-1.59267	T-cell lymphoma invasion and metastasis 1	TIAM1
-2.82734	tenascin C	TNC
0	tumor necrosis factor receptor superfamily, member 1A	TNFRSF1A				✔
0	T cell receptor alpha constant; T cell receptor alpha locus; T cell receptor alpha variable 20; T cell receptor delta locus; T cell receptor delta variable 2	TRA@					✔	✔																					✔
-2.9716	tubulin, alpha 1a	TUBA1A																					✔															✔
-2.34479	tubulin, alpha 1c	TUBA1C																					✔															✔
-2.32786	tubulin, beta; similar to tubulin, beta 5; tubulin, beta pseudogene 2; tubulin, beta pseudogene 1	TUBB																																				✔
-1.79348	tubulin, beta 6	TUBB6																																				✔
1.18007	twist homolog 1 (Drosophila)	TWIST1
0.974299	thioredoxin	TXN
1.12529	tyrosine kinase 2	TYK2																								✔
2.20023	uncoupling protein 2 (mitochondrial, proton carrier)	UCP2
1.34509	unc-51-like kinase 1 (C. elegans)	ULK1
0.821394	UPF2 regulator of nonsense transcripts homolog (yeast)	UPF2
0.840627	UPF3 regulator of nonsense transcripts homolog B (yeast)	UPF3B
1.22095	uroporphyrinogen III synthase	UROS																																						✔
-1.05747	valyl-tRNA synthetase	VARS
-5.51992	vascular cell adhesion molecule 1	VCAM1
-1.37706	very low density lipoprotein receptor	VLDLR
1.11527	X-ray repair complementing defective repair in Chinese hamster cells 1	XRCC1
-1.08044	tyrosine 3-monooxygenase/tryptophan 5-monooxygenase activation protein, eta polypeptide	YWHAH																																													✔
1.73077	tyrosine 3-monooxygenase/tryptophan 5-monooxygenase activation protein, zeta polypeptide	YWHAZ																																				✔									✔
		Total genes in the intersection between reference pathway & NASFinder network	5	5	3	5	3	5	5	8	3	9	4	5	2	7	10	8	4	4	4	4	7	5	5	4	5	6	3	3	4	6	4	2	3	14	4	19	14	4	2	3	4	6	42	5	12	6	23
		Number of up-regulated	4	3	1	4	1	2	4	7	2	7	3	5	2	3	8	6	3	3	3	1	2	4	3	2	2	2	2	0	2	4	4	2	1	8	3	7	14	4	2	2	2	6	41	5	6	2	12
		Network activity score	0.18592	0.0979362	0.0979596	0.0988185	0.0714353	0.047228	0.0942171	0.205747	0.232506	0.177984	0.15547	0.128377	0.147264	0.158931	0.119826	0.211267	0.0750741	0.116059	0.156524	0.0928008	0.206998	0.185608	0.153405	0.0869799	0.151682	0.112152	0.11479	0.10689	0.155117	0.294908	0.120592	0.151922	0.164181	0.142489	0.169282	0.207797	0.186359	0.180529	0.219017	0.0986838	0.196737	0.129895	0.22154	0.222335	0.199979	0.0654506	0.232957
		Size of reference gene set	6	11	6	20	8	7	9	5	14	10	9	10	3	13	14	27	14	5	13	20	18	7	5	4	6	9	5	10	12	14	31	12	4	12	12	131	10	14	3	3	5	18	174	5	16	13	36
		96 vs. 0
Expression fold change	Full Gene name	Gene	BIOCARTA_ACE2_PATHWAY	BIOCARTA_AKAP13_PATHWAY	BIOCARTA_BAD_PATHWAY	BIOCARTA_CALCINEURIN_PATHWAY	BIOCARTA_CARDIACEGF_PATHWAY	BIOCARTA_CARM_ER_PATHWAY	BIOCARTA_CBL_PATHWAY	BIOCARTA_CERAMIDE_PATHWAY	BIOCARTA_CTLA4_PATHWAY	BIOCARTA_EPONFKB_PATHWAY	BIOCARTA_FAS_PATHWAY	BIOCARTA_GH_PATHWAY	BIOCARTA_HER2_PATHWAY	BIOCARTA_HIF_PATHWAY	BIOCARTA_HSP27_PATHWAY	BIOCARTA_IGF1_PATHWAY	BIOCARTA_IGF1R_PATHWAY	BIOCARTA_IL12_PATHWAY	BIOCARTA_IL2RB_PATHWAY	BIOCARTA_INFLAM_PATHWAY	BIOCARTA_LEPTIN_PATHWAY	BIOCARTA_LONGEVITY_PATHWAY	BIOCARTA_MAL_PATHWAY	BIOCARTA_MCALPAIN_PATHWAY	BIOCARTA_MTA3_PATHWAY	BIOCARTA_MTOR_PATHWAY	BIOCARTA_NFKB_PATHWAY	BIOCARTA_NGF_PATHWAY	BIOCARTA_NO1_PATHWAY	BIOCARTA_NO2IL12_PATHWAY	BIOCARTA_P53_PATHWAY	BIOCARTA_PAR1_PATHWAY	BIOCARTA_PPARA_PATHWAY	BIOCARTA_RELA_PATHWAY	BIOCARTA_TCRA_PATHWAY	BIOCARTA_TRKA_PATHWAY	BIOCARTA_UCALPAIN_PATHWAY	KEGG_ADIPOCYTOKINE_SIGNALING_PATHWAY	KEGG_ALZHEIMERS_DISEASE	KEGG_APOPTOSIS	KEGG_BUTANOATE_METABOLISM	KEGG_CITRATE_CYCLE_TCA_CYCLE	KEGG_ECM_RECEPTOR_INTERACTION	KEGG_FATTY_ACID_METABOLISM	KEGG_FOCAL_ADHESION	KEGG_FOLATE_BIOSYNTHESIS	KEGG_GLUTATHIONE_METABOLISM
-1.31435	jun oncogene	JUN					✔						✔			✔		✔		✔										✔					✔												✔
0.955199	achalasia, adrenocortical insufficiency, alacrimia (Allgrove, triple-A)	AAAS
2.59949	aminoadipate-semialdehyde synthase	AASS
3.4296	4-aminobutyrate aminotransferase	ABAT																																									✔
2.21725	ATP-binding cassette, sub-family A (ABC1), member 1	ABCA1
1.43991	acetyl-Coenzyme A acyltransferase 1	ACAA1																																												✔
2.43176	hypothetical LOC648603; acetyl-Coenzyme A acyltransferase 2	ACAA2																																												✔
2.02705	acetyl-Coenzyme A carboxylase alpha	ACACA																					✔
9.43257	acetyl-Coenzyme A carboxylase beta	ACACB																																						✔
2.13791	acyl-Coenzyme A dehydrogenase family, member 8	ACAD8
1.83155	acyl-Coenzyme A dehydrogenase, C-4 to C-12 straight chain	ACADM																																												✔
2.4009	acyl-Coenzyme A dehydrogenase, very long chain	ACADVL																																												✔
1.67084	acetyl-Coenzyme A acetyltransferase 1	ACAT1																																												✔
1.97867	acetyl-Coenzyme A acetyltransferase 2	ACAT2
2.23308	ATP citrate lyase	ACLY																																										✔
1.00862	acyl-CoA thioesterase 8	ACOT8
3.5033	acyl-Coenzyme A oxidase 1, palmitoyl	ACOX1																																	✔											✔
2.05096	acyl-Coenzyme A oxidase 2, branched chain	ACOX2
1.14235	acid phosphatase 2, lysosomal	ACP2
4.64588	acyl-CoA synthetase long-chain family member 1	ACSL1																																						✔						✔
0.986924	acyl-CoA synthetase long-chain family member 3	ACSL3																																						✔						✔
3.92714	acyl-CoA synthetase long-chain family member 5	ACSL5																																						✔						✔
2.95429	acyl-CoA synthetase medium-chain family member 3	ACSM3																																									✔
-0.950061	actin, beta	ACTB																																													✔
-1.496	actinin, alpha 1	ACTN1																																					✔								✔
-1.05402	actinin, alpha 4	ACTN4																																													✔
1.13862	activin A receptor, type IIA	ACVR2A
0	activin A receptor type II-like 1	ACVRL1
-1.61306	adenylate cyclase 2 (brain)	ADCY2
-0.818546	adenylate cyclase 3	ADCY3
1.46214	adenylate cyclase 6	ADCY6
-0.810311	adenylate cyclase 7	ADCY7
1.90877	alcohol dehydrogenase 5 (class III), chi polypeptide, pseudogene 4; alcohol dehydrogenase 5 (class III), chi polypeptide	ADH5																																												✔
1.14311	adiponectin receptor 1	ADIPOR1																																						✔
1.52392	adiponectin receptor 2	ADIPOR2																																						✔
2.78836	adrenergic, alpha-1B-, receptor	ADRA1B
0.829481	adenylosuccinate lyase	ADSL
-1.46697	amino-terminal enhancer of split	AES
4.7578	angiotensinogen (serpin peptidase inhibitor, clade A, member 8)	AGT	✔				✔
3.57536	angiotensin II receptor, type 1	AGTR1	✔				✔
2.19094	apoptosis-inducing factor, mitochondrion-associated, 1	AIFM1																																								✔
1.51554	A kinase (PRKA) anchor protein 13	AKAP13		✔
3.14641	aminolevulinate, delta-, synthase 1	ALAS1
1.99399	aldehyde dehydrogenase 2 family (mitochondrial)	ALDH2																																												✔
3.20109	aldehyde dehydrogenase 3 family, member A2	ALDH3A2																																												✔
1.77764	aldehyde dehydrogenase 9 family, member A1	ALDH9A1																																												✔
-1.46233	arachidonate 15-lipoxygenase	ALOX15
0.960818	anaphase promoting complex subunit 1; similar to anaphase promoting complex subunit 1	ANAPC1
0.800767	anaphase promoting complex subunit 10; anaphase promoting complex subunit 10 pseudogene	ANAPC10
0.787202	anaphase promoting complex subunit 13	ANAPC13
0.961142	anaphase promoting complex subunit 7	ANAPC7
3.12622	angiopoietin 1	ANGPT1
2.22416	angiopoietin-like 4	ANGPTL4
2.02489	amine oxidase, copper containing 2 (retina-specific)	AOC2
0.983298	adaptor-related protein complex 1, beta 1 subunit	AP1B1
1.28972	adaptor-related protein complex 1, gamma 1 subunit	AP1G1
1.02745	adaptor-related protein complex 1, sigma 1 subunit	AP1S1
1.29617	adaptor-related protein complex 2, alpha 1 subunit	AP2A1
-1.07306	adaptor-related protein complex 2, alpha 2 subunit	AP2A2
-1.10755	adaptor-related protein complex 2, sigma 1 subunit	AP2S1
1.62907	adaptor-related protein complex 3, mu 1 subunit	AP3M1
1.6676	adaptor-related protein complex 3, sigma 1 subunit	AP3S1
1.34577	adaptor-related protein complex 4, beta 1 subunit	AP4B1
0.951382	APEX nuclease (multifunctional DNA repair enzyme) 1	APEX1
7.29572	hypothetical LOC100129500; apolipoprotein E	APOE
0.926116	amyloid beta (A4) precursor protein	APP																																							✔
0.905417	adenine phosphoribosyltransferase	APRT
3.32483	aquaporin 3 (Gill blood group)	AQP3
7.07967	aquaporin 7	AQP7
1.1247	androgen receptor	AR
1.13325	Rho guanine nucleotide exchange factor (GEF) 7	ARHGEF7																																✔
1.69804	aryl hydrocarbon receptor nuclear translocator	ARNT														✔
-2.59304	actin related protein 2/3 complex, subunit 1B, 41kDa; similar to Actin-related protein 2/3 complex subunit 1B (ARP2/3 complex 41 kDa subunit) (p41-ARC)	ARPC1B
2.40942	arrestin, beta 1	ARRB1
1.25045	N-acylsphingosine amidohydrolase (acid ceramidase) 1	ASAH1
-1.61319	activating transcription factor 3	ATF3
0.803945	activating transcription factor 4 (tax-responsive enhancer element B67); activating transcription factor 4C	ATF4
1.46757	ATPase, Ca++ transporting, ubiquitous	ATP2A3																																							✔
1.18638	ATP synthase, H+ transporting, mitochondrial F1 complex, alpha subunit 1, cardiac muscle	ATP5A1																																							✔
0.928322	ATP synthase, H+ transporting, mitochondrial F1 complex, beta polypeptide	ATP5B
0.967675	ATP synthase, H+ transporting, mitochondrial F1 complex, gamma polypeptide 1	ATP5C1
1.37088	ATP synthase, H+ transporting, mitochondrial F1 complex, epsilon subunit pseudogene 2; ATP synthase, H+ transporting, mitochondrial F1 complex, epsilon subunit	ATP5E																																							✔
1.29714	ATP synthase, H+ transporting, mitochondrial F0 complex, subunit B1	ATP5F1																																							✔
1.18185	ATP synthase, H+ transporting, mitochondrial F0 complex, subunit C3 (subunit 9)	ATP5G3																																							✔
0.663291	ATP synthase, H+ transporting, mitochondrial F0 complex, subunit d	ATP5H
2.41414	ATP synthase, H+ transporting, mitochondrial F0 complex, subunit E	ATP5I
2.53712	ATP synthase, H+ transporting, mitochondrial F0 complex, subunit F6	ATP5J																																							✔
0.926647	ATP synthase, H+ transporting, mitochondrial F0 complex, subunit F2	ATP5J2
0.94551	ATPase, H+ transporting, lysosomal accessory protein 1	ATP6AP1
1.43367	ATPase, H+ transporting, lysosomal 70kDa, V1 subunit A	ATP6V1A
-1.0352	aurora kinase A; aurora kinase A pseudogene 1	AURKA
-0.8749	axin 1	AXIN1
2.73273	axin 2	AXIN2
2.43345	beta-site APP-cleaving enzyme 1	BACE1																																							✔
1.37371	BCL2-antagonist/killer 1; BCL2-like 7 pseudogene 1	BAK1
-2.15603	basic leucine zipper transcription factor, ATF-like 3	BATF3
1.48076	BCL2-associated X protein	BAX			✔					✔																							✔									✔
1.06285	BCL2 binding component 3	BBC3
-1.56796	similar to breast cancer anti-estrogen resistance 1; breast cancer anti-estrogen resistance 1	BCAR1																																													✔
1.17121	breast carcinoma amplified sequence 2	BCAS2
1.46115	B-cell CLL/lymphoma 6	BCL6
1.1449	breakpoint cluster region	BCR
-1.79728	brain-derived neurotrophic factor	BDNF
-1.74444	baculoviral IAP repeat-containing 5	BIRC5
-0.930083	calpain 2, (m/II) large subunit	CAPN2																								✔															✔	✔					✔
0.734088	caspase 3, apoptosis-related cysteine peptidase	CASP3											✔				✔																								✔	✔
1.78118	caspase 7, apoptosis-related cysteine peptidase	CASP7											✔																												✔	✔
1.02346	caspase 8, apoptosis-related cysteine peptidase	CASP8								✔			✔																												✔	✔
3.57316	catalase	CAT
3.13007	caveolin 1, caveolae protein, 22kDa	CAV1																													✔																✔
2.35903	caveolin 2	CAV2																																													✔
-1.6984	chemokine (C-C motif) ligand 17	CCL17
-3.52976	chemokine (C-C motif) ligand 2	CCL2
2.49642	cyclin B1	CCNB1
-2.65161	cyclin B2	CCNB2
-2.41288	cyclin D1	CCND1						✔																									✔														✔
2.97744	cyclin D2	CCND2																																													✔
1.91199	cyclin D3	CCND3																																													✔
-1.52981	cyclin E2	CCNE2
2.03958	cyclin G2	CCNG2
2.24527	cyclin H	CCNH
1.19399	cyclin O	CCNO
1.08553	cyclin T2	CCNT2
1.41029	CD247 molecule	CD247									✔									✔												✔					✔
0	CD28 molecule	CD28									✔
7.01351	CD36 molecule (thrombospondin receptor)	CD36																																	✔					✔
0	CD3e molecule, epsilon (CD3-TCR complex)	CD3E																		✔
0	CD4 molecule	CD4																				✔
-1.45453	CD44 molecule (Indian blood group)	CD44																																											✔
1.62446	CD68 molecule	CD68
1.04581	cell division cycle 42 (GTP binding protein, 25kDa); cell division cycle 42 pseudogene 2	CDC42																							✔																						✔
1.45657	cyclin-dependent kinase 5	CDK5																																							✔
-2.22186	cyclin-dependent kinase 6	CDK6
0.793761	cyclin-dependent kinase 9	CDK9
1.46341	cyclin-dependent kinase inhibitor 2A (melanoma, p16, inhibits CDK4)	CDKN2A
8.23976	CCAAT/enhancer binding protein (C/EBP), alpha	CEBPA
1.15636	chromatin modifying protein 2A	CHMP2A
1.29208	chromatin modifying protein 4A	CHMP4A
2.25131	calcium binding protein P22	CHP																																							✔	✔
-1.15032	Cbp/p300-interacting transactivator, with Glu/Asp-rich carboxy-terminal domain, 2	CITED2																																	✔
1.70715	CDC28 protein kinase regulatory subunit 1B	CKS1B
1.2298	ceroid-lipofuscinosis, neuronal 3	CLN3
1.37601	Coenzyme A synthase	COASY
-0.854136	collagen, type I, alpha 1	COL1A1																																													✔
1.15931	COX10 homolog, cytochrome c oxidase assembly protein, heme A: farnesyltransferase (yeast)	COX10
0.934168	cytochrome c oxidase subunit Va	COX5A																																							✔
0.727198	cytochrome c oxidase subunit Vib polypeptide 1 (ubiquitous)	COX6B1																																							✔
1.1796	cytochrome c oxidase subunit VIc	COX6C																																							✔
1.00113	cytochrome c oxidase subunit VIIc	COX7C																																							✔
1.21342	cleavage and polyadenylation specific factor 1, 160kDa	CPSF1
1.13534	cleavage and polyadenylation specific factor 3, 73kDa	CPSF3
-1.48832	carnitine palmitoyltransferase 1A (liver)	CPT1A																					✔																	✔						✔
0.954549	carnitine palmitoyltransferase 2	CPT2																																												✔
1.07066	cAMP responsive element binding protein 1	CREB1														✔
-1.50929	cAMP responsive element binding protein 3-like 1	CREB3L1
0.836803	cAMP responsive element binding protein 3-like 2	CREB3L2
1.20571	v-crk sarcoma virus CT10 oncogene homolog (avian)	CRK																																													✔
2.97459	citrate synthase	CS																																										✔
2.05611	colony stimulating factor 1 (macrophage)	CSF1																				✔
0	colony stimulating factor 1 receptor	CSF1R							✔
0	colony stimulating factor 2 receptor, beta, low-affinity (granulocyte-macrophage)	CSF2RB			✔
1.15396	casein kinase 2, alpha 1 polypeptide pseudogene; casein kinase 2, alpha 1 polypeptide	CSNK2A1																✔												✔
1.64372	cytotoxic T-lymphocyte-associated protein 4	CTLA4									✔
1.70354	catenin (cadherin-associated protein), beta 1, 88kDa	CTNNB1																																													✔
1.73117	cathepsin C	CTSC
1.28874	cathepsin K	CTSK
0.85234	cullin 1	CUL1
2.85859	cullin 4B	CUL4B
-0.948803	cullin 7	CUL7
-1.24238	cut-like homeobox 1	CUX1
2.45647	cytochrome c, somatic	CYCS								✔							✔																								✔	✔
-4.03528	cysteine-rich, angiogenic inducer, 61	CYR61
0.937622	dystroglycan 1 (dystrophin-associated glycoprotein 1)	DAG1																																											✔
2.02885	diazepam binding inhibitor (GABA receptor modulator, acyl-Coenzyme A binding protein)	DBI
0.808028	DCP1 decapping enzyme homolog A (S. cerevisiae)	DCP1A
1.89416	damage-specific DNA binding protein 2, 48kDa	DDB2
1.50429	DEAD (Asp-Glu-Ala-Asp) box polypeptide 42	DDX42
0.873695	2,4-dienoyl CoA reductase 2, peroxisomal	DECR2
1.3558	diacylglycerol kinase, delta 130kDa	DGKD
-1.53713	diacylglycerol kinase, zeta 104kDa	DGKZ
1.78164	dehydrogenase/reductase (SDR family) member 4	DHRS4
0.892943	DEAH (Asp-Glu-Ala-His) box polypeptide 15	DHX15
0.957071	DEAH (Asp-Glu-Ala-His) box polypeptide 16	DHX16
1.22422	diablo homolog (Drosophila)	DIABLO
-1.7719	diaphanous homolog 1 (Drosophila)	DIAPH1																							✔
-1.26152	dickkopf homolog 1 (Xenopus laevis)	DKK1
3.21699	dihydrolipoamide S-acetyltransferase	DLAT																																										✔
1.76292	delta-like 1 (Drosophila)	DLL1
0.802153	cyclin D binding myb-like transcription factor 1	DMTF1
0.832146	dynamin 2	DNM2
-1.3894	dedicator of cytokinesis 7	DOCK7
1.13084	dolichol kinase	DOLK
1.37368	dolichyl-phosphate (UDP-N-acetylglucosamine) N-acetylglucosaminephosphotransferase 1 (GlcNAc-1-P transferase)	DPAGT1
1.36558	dolichyl-phosphate mannosyltransferase polypeptide 3	DPM3
0.705056	dual specificity phosphatase 1	DUSP1																																	✔
-1.25486	E2F transcription factor 2	E2F2
1.07303	glutamyl-tRNA synthetase 2, mitochondrial (putative)	EARS2
1.54733	enoyl Coenzyme A hydratase 1, peroxisomal	ECH1
1.65637	enoyl Coenzyme A hydratase, short chain, 1, mitochondrial	ECHS1																																												✔
0.890882	ECI1	ECI1																																												✔
-3.23167	endothelin 1	EDN1					✔									✔
4.93088	endothelin receptor type B	EDNRB					✔
5.34125	ephrin-A1	EFNA1
2.19111	ephrin-B1	EFNB1
0	ephrin-B2	EFNB2
-0.677611	epidermal growth factor receptor (erythroblastic leukemia viral (v-erb-b) oncogene homolog, avian)	EGFR					✔		✔						✔											✔																					✔
-2.93482	early growth response 2	EGR2
1.11352	similar to eukaryotic translation initiation factor 4A; small nucleolar RNA, H/ACA box 67; eukaryotic translation initiation factor 4A, isoform 1	EIF4A1																										✔
0.999538	similar to eukaryotic translation initiation factor 4A2; eukaryotic translation initiation factor 4A, isoform 2	EIF4A2
0.777355	similar to eukaryotic translation initiation factor 4H; eukaryotic translation initiation factor 4B	EIF4B																										✔
1.50168	endonuclease G	ENDOG																																								✔
-3.04108	endoglin	ENG
-2.40414	EPH receptor A2	EPHA2
-1.08152	EPH receptor A3	EPHA3
3.6985	EPH receptor A4	EPHA4
2.60463	EPH receptor B1	EPHB1
1.84648	EPH receptor B2	EPHB2
0.990851	EPH receptor B4	EPHB4
0	erythropoietin receptor	EPOR										✔
0	v-erb-b2 erythroblastic leukemia viral oncogene homolog 2, neuro/glioblastoma derived oncogene homolog (avian)	ERBB2
-1.71381	v-erb-b2 erythroblastic leukemia viral oncogene homolog 3 (avian)	ERBB3													✔
1.66567	excision repair cross-complementing rodent repair deficiency, complementation group 1 (includes overlapping antisense sequence)	ERCC1
0.918123	excision repair cross-complementing rodent repair deficiency, complementation group 4	ERCC4
-1.28855	excision repair cross-complementing rodent repair deficiency, complementation group 6	ERCC6
0	estrogen receptor 1	ESR1						✔																			✔
1.90064	electron-transfer-flavoprotein, alpha polypeptide	ETFA
-1.91517	hypothetical protein LOC100129652; ezrin	EZR																								✔													✔
2.43614	F11 receptor	F11R
-3.93133	coagulation factor II (thrombin) receptor-like 1	F2RL1
10.3385	fatty acid binding protein 4, adipocyte	FABP4
6.39475	fatty acid binding protein 5-like 2; fatty acid binding protein 5 (psoriasis-associated); fatty acid binding protein 5-like 8; fatty acid binding protein 5-like 7; fatty acid binding protein 5-like 9	FABP5
0.855945	Fas (TNFRSF6) associated factor 1	FAF1											✔
0	Fas (TNF receptor superfamily, member 6)	FAS											✔				✔
3.74497	fatty acid synthase	FASN
1.24444	F-box protein 3	FBXO3
0.982353	F-box protein 4	FBXO4
1.01811	ferrochelatase (protoporphyria)	FECH
-1.08772	feline sarcoma oncogene	FES
-2.98429	fibroblast growth factor 2 (basic)	FGF2
-2.3834	fibroblast growth factor 5	FGF5
1.76847	Gardner-Rasheed feline sarcoma viral (v-fgr) oncogene homolog	FGR
2.48739	c-fos induced growth factor (vascular endothelial growth factor D)	FIGF
1.38831	FK506 binding protein 1A, 12kDa	FKBP1A																										✔
1.25342	FAD1 flavin adenine dinucleotide synthetase homolog (S. cerevisiae)	FLAD1
-1.50779	fibronectin 1	FN1																																											✔		✔
4.17934	v-fos FBJ murine osteosarcoma viral oncogene homolog	FOS					✔											✔			✔									✔
-2.25744	FOS-like antigen 1	FOSL1
5.37785	forkhead box O1	FOXO1
0	fibroblast growth factor receptor substrate 2	FRS2
1.1774	fibroblast growth factor receptor substrate 3	FRS3
1.46455	FYN oncogene related to SRC, FGR, YES	FYN																																			✔										✔
-1.2317	frizzled homolog 1 (Drosophila)	FZD1
1.26302	glucose-6-phosphate dehydrogenase	G6PD																																															✔
1.61331	glucosidase, alpha; acid	GAA
0.861291	GRB2-associated binding protein 2	GAB2
1.43138	growth arrest and DNA-damage-inducible, beta	GADD45B
6.33149	growth arrest and DNA-damage-inducible, gamma	GADD45G
2.43746	glutaryl-Coenzyme A dehydrogenase	GCDH																																												✔
-1.78334	GTP cyclohydrolase 1	GCH1																																														✔
1.62803	glutamate-cysteine ligase, catalytic subunit	GCLC																																															✔
1.17409	gem (nuclear organelle) associated protein 4	GEMIN4
1.74878	gem (nuclear organelle) associated protein 5	GEMIN5
1.98921	gem (nuclear organelle) associated protein 6	GEMIN6
1.95263	gamma-glutamyltransferase light chain 3; gamma-glutamyltransferase 4 pseudogene; gamma-glutamyltransferase 2; gamma-glutamyltransferase 1; gamma-glutamyltransferase light chain 5 pseudogene	GGT1																																															✔
3.71705	growth hormone receptor	GHR												✔										✔
0.977437	G protein-coupled receptor kinase interacting ArfGAP 1	GIT1
1.46878	galactosidase, alpha	GLA
-2.19941	GLI family zinc finger 2	GLI2
1.03308	guanosine monophosphate reductase 2	GMPR2
2.88372	guanine nucleotide binding protein (G protein), gamma 2	GNG2
7.33194	glycerol-3-phosphate dehydrogenase 1 (soluble)	GPD1
5.47519	glycerol-3-phosphate dehydrogenase 1-like	GPD1L
3.67152	growth factor receptor-bound protein 14	GRB14
-1.88886	glutamate receptor, ionotropic, N-methyl D-aspartate 2A	GRIN2A																																							✔
0.960306	glycogen synthase kinase 3 beta	GSK3B																																							✔						✔
1.00956	glutathione S-transferase kappa 1	GSTK1
1.11286	general transcription factor IIA, 2, 12kDa	GTF2A2
1.00156	general transcription factor IIB	GTF2B
1.04522	general transcription factor IIE, polypeptide 2, beta 34kDa	GTF2E2
0.939478	general transcription factor IIH, polypeptide 3, 34kDa	GTF2H3
1.80105	general transcription factor IIIC, polypeptide 2, beta 110kDa	GTF3C2
1.95095	glucuronidase, beta	GUSB
2.55164	glycogen synthase 1 (muscle)	GYS1
1.16712	H3 histone, family 3B (H3.3B); H3 histone, family 3A pseudogene; H3 histone, family 3A; similar to H3 histone, family 3B; similar to histone H3.3B	H3F3A
1.31476	2-hydroxyacyl-CoA lyase 1	HACL1
3.56527	hydroxyacyl-Coenzyme A dehydrogenase	HADH																																												✔
2.73761	hydroxyacyl-Coenzyme A dehydrogenase/3-ketoacyl-Coenzyme A thiolase/enoyl-Coenzyme A hydratase (trifunctional protein), alpha subunit	HADHA																																												✔
2.55248	hydroxyacyl-Coenzyme A dehydrogenase/3-ketoacyl-Coenzyme A thiolase/enoyl-Coenzyme A hydratase (trifunctional protein), beta subunit	HADHB																																												✔
1.0102	HMG-box transcription factor 1	HBP1
2.40881	hematopoietic cell-specific Lyn substrate 1	HCLS1
1.15776	histone deacetylase 3	HDAC3																																		✔
1.53996	histone deacetylase 5	HDAC5						✔
1.71968	histone deacetylase 7	HDAC7						✔
1.19296	histone deacetylase 8	HDAC8						✔
1.39893	hect (homologous to the E6-AP (UBE3A) carboxyl terminus) domain and RCC1 (CHC1)-like domain (RLD) 1	HERC1
-0.832719	huntingtin interacting protein 1	HIP1
0.961519	huntingtin interacting protein 1 related	HIP1R
-1.12991	histone cluster 1, H2bb	HIST1H2BB
3.26622	histone cluster 1, H2bd	HIST1H2BD
1.98844	histone cluster 1, H2bk	HIST1H2BK
1.48721	histone cluster 1, H3j; histone cluster 1, H3i; histone cluster 1, H3h; histone cluster 1, H3g; histone cluster 1, H3f; histone cluster 1, H3e; histone cluster 1, H3d; histone cluster 1, H3c; histone cluster 1, H3b; histone cluster 1, H3a; histone cluster 1, H2ad; histone cluster 2, H3a; histone cluster 2, H3c; histone cluster 2, H3d	HIST1H3D
2.61219	histone cluster 1, H4l; histone cluster 1, H4k; histone cluster 4, H4; histone cluster 1, H4h; histone cluster 1, H4j; histone cluster 1, H4i; histone cluster 1, H4d; histone cluster 1, H4c; histone cluster 1, H4f; histone cluster 1, H4e; histone cluster 1, H4b; histone cluster 1, H4a; histone cluster 2, H4a; histone cluster 2, H4b	HIST1H4H
1.72231	histone cluster 1, H4l; histone cluster 1, H4k; histone cluster 4, H4; histone cluster 1, H4h; histone cluster 1, H4j; histone cluster 1, H4i; histone cluster 1, H4d; histone cluster 1, H4c; histone cluster 1, H4f; histone cluster 1, H4e; histone cluster 1, H4b; histone cluster 1, H4a; histone cluster 2, H4a; histone cluster 2, H4b	HIST1H4J
1.97796	histone cluster 2, H2aa3; histone cluster 2, H2aa4	HIST2H2AA4
1.57663	histone cluster 2, H2ac	HIST2H2AC
-1.06787	major histocompatibility complex, class I, A	HLA-A
1.20435	major histocompatibility complex, class II, DR alpha	HLA-DRA									✔											✔															✔
1.92168	hydroxymethylbilane synthase	HMBS
-1.25033	hypothetical LOC100130009; high mobility group AT-hook 1	HMGA1
2.78493	3-hydroxy-3-methylglutaryl-Coenzyme A synthase 1 (soluble)	HMGCS1
1.77476	heme oxygenase (decycling) 1	HMOX1
2.55153	heterogeneous nuclear ribonucleoprotein A1-like 3; similar to heterogeneous nuclear ribonucleoprotein A1; heterogeneous nuclear ribonucleoprotein A1 pseudogene 2; heterogeneous nuclear ribonucleoprotein A1; heterogeneous nuclear ribonucleoprotein A1 pseudogene	HNRNPA1
1.16756	heterogeneous nuclear ribonucleoprotein A1-like 2	HNRNPA1L2
1.21846	heterogeneous nuclear ribonucleoprotein A3	HNRNPA3
1.02603	hypoxanthine phosphoribosyltransferase 1	HPRT1
3.07565	hydroxysteroid (17-beta) dehydrogenase 4	HSD17B4																																	✔
2.03156	heat shock 70kDa protein 1A; heat shock 70kDa protein 1B	HSPA1A
1.33432	heat shock 70kDa protein 2	HSPA2
-0.809981	heat shock 27kDa protein-like 2 pseudogene; heat shock 27kDa protein 1	HSPB1																									✔
1.07287	heat shock 27kDa protein 2	HSPB2															✔										✔
1.72071	heat shock 60kDa protein 1 (chaperonin) pseudogene 5; heat shock 60kDa protein 1 (chaperonin) pseudogene 6; heat shock 60kDa protein 1 (chaperonin) pseudogene 1; heat shock 60kDa protein 1 (chaperonin) pseudogene 4; heat shock 60kDa protein 1 (chaperonin)	HSPD1
-1.61905	hyaluronoglucosaminidase 1	HYAL1
1.03225	isoleucyl-tRNA synthetase 2, mitochondrial	IARS2
-2.24176	intercellular adhesion molecule 1	ICAM1
1.21589	intercellular adhesion molecule 3	ICAM3
3.39256	inhibitor of DNA binding 1, dominant negative helix-loop-helix protein	ID1
2.27094	isocitrate dehydrogenase 1 (NADP+), soluble	IDH1																																										✔
1.77165	isocitrate dehydrogenase 2 (NADP+), mitochondrial	IDH2																																										✔
0	interferon gamma receptor 1	IFNGR1
3.68693	insulin-like growth factor 1 (somatomedin C)	IGF1																✔						✔																							✔
1.1289	insulin-like growth factor 1 receptor	IGF1R																✔	✔					✔																							✔
-2.02749	insulin-like growth factor binding protein 3	IGFBP3
-2.7653	insulin-like growth factor binding protein 6	IGFBP6
0	interleukin 12 receptor, beta 2	IL12RB2																														✔
-0.907268	interleukin 13 receptor, alpha 1	IL13RA1
-1.96714	interleukin 13 receptor, alpha 2	IL13RA2
-3.54955	interleukin 1, alpha	IL1A															✔					✔							✔													✔
3.07081	interleukin 1 receptor, type I	IL1R1																											✔													✔
0	interleukin 2 receptor, gamma (severe combined immunodeficiency)	IL2RG																			✔
-3.20483	interleukin 4 receptor	IL4R
1.96554	interleukin 5 receptor, alpha	IL5RA
-6.49898	interleukin 6 (interferon, beta 2)	IL6																				✔
0	interleukin 6 receptor	IL6R
0	interleukin 6 signal transducer (gp130, oncostatin M receptor)	IL6ST
-4.36881	interleukin 7 receptor	IL7R
-0.658125	integrin-linked kinase	ILK																																													✔
1.36834	IMP (inosine monophosphate) dehydrogenase 1	IMPDH1
1.07567	IMP (inosine monophosphate) dehydrogenase 2	IMPDH2
0	insulin receptor	INSR
1.11488	interleukin-1 receptor-associated kinase 3	IRAK3																																								✔
1.27259	interferon regulatory factor 4	IRF4
1.2984	insulin receptor substrate 1	IRS1												✔				✔	✔		✔																			✔
3.0216	insulin receptor substrate 2	IRS2
-1.81671	integrin, alpha 10	ITGA10																																											✔		✔
-3.48065	integrin, alpha 3 (antigen CD49C, alpha 3 subunit of VLA-3 receptor)	ITGA3																																											✔		✔
-2.07742	integrin, alpha 5 (fibronectin receptor, alpha polypeptide)	ITGA5																																											✔		✔
3.11631	integrin, alpha 6	ITGA6																																											✔
3.55859	integrin, alpha 7	ITGA7																																											✔
0	integrin, alpha 9	ITGA9
1.85285	integrin, beta 4	ITGB4																																											✔		✔
-0.993596	integrin, beta 5	ITGB5																																											✔		✔
1.41366	integrin, beta 7	ITGB7																																											✔		✔
2.74899	inositol 1,4,5-triphosphate receptor, type 1	ITPR1																																							✔
2.07839	jagged 1 (Alagille syndrome)	JAG1
2.13995	Janus kinase 2	JAK2										✔		✔																		✔								✔
-1.80788	jub, ajuba homolog (Xenopus laevis)	JUB
0	kinase insert domain receptor (a type III receptor tyrosine kinase)	KDR																													✔
0	similar to Mast/stem cell growth factor receptor precursor (SCFR) (Proto-oncogene tyrosine-protein kinase Kit) (c-kit) (CD117 antigen); v-kit Hardy-Zuckerman 4 feline sarcoma viral oncogene homolog	KIT
-1.615	KIT ligand	KITLG			✔
1.89253	kelch-like 20 (Drosophila)	KLHL20
-2.95346	laminin, alpha 1	LAMA1																																											✔		✔
4.7071	laminin, alpha 2	LAMA2																																											✔		✔
1.31888	laminin, alpha 4	LAMA4																																											✔		✔
-2.31023	laminin, alpha 5	LAMA5																																											✔		✔
1.88197	laminin, beta 1	LAMB1																																											✔		✔
-1.72002	laminin, beta 2 (laminin S)	LAMB2																																											✔		✔
1.69766	lysosomal-associated membrane protein 2	LAMP2
0.752156	lactate dehydrogenase A	LDHA														✔
3.76124	leptin	LEP																					✔																	✔
1.43377	leptin receptor	LEPR																					✔
1.94907	ligase III, DNA, ATP-dependent	LIG3
-1.64247	LIM domain kinase 1	LIMK1
1.24826	LIM domain only 4	LMO4
0.883419	lysophosphatidic acid receptor 1	LPAR1		✔
1.61871	lysophosphatidic acid receptor 2	LPAR2		✔
7.45557	lipoprotein lipase	LPL																																	✔						✔
1.17647	low density lipoprotein receptor-related protein 8, apolipoprotein e receptor	LRP8
0.833657	low density lipoprotein receptor-related protein associated protein 1	LRPAP1
1.15731	LSM2 homolog, U6 small nuclear RNA associated (S. cerevisiae)	LSM2
1.18318	LSM3 homolog, U6 small nuclear RNA associated (S. cerevisiae); similar to Lsm3 protein	LSM3
1.0366	LSM5 homolog, U6 small nuclear RNA associated (S. cerevisiae)	LSM5
0.976032	lymphotoxin alpha (TNF superfamily, member 1)	LTA
1.33022	mannosidase, alpha, class 2B, member 1	MAN2B1
1.23638	mitogen-activated protein kinase kinase 4	MAP2K4								✔			✔
0.824459	mitogen-activated protein kinase kinase 5	MAP2K5
4.80334	mitogen-activated protein kinase 10	MAPK10																																						✔							✔
1.20827	mitogen-activated protein kinase 14	MAPK14
-1.3901	hypothetical LOC100271831; mitogen-activated protein kinase 3	MAPK3			✔					✔				✔	✔			✔	✔		✔				✔	✔				✔					✔						✔						✔
0.895216	mitogen-activated protein kinase 9	MAPK9																																						✔							✔
0.910968	mitogen-activated protein kinase-activated protein kinase 2	MAPKAPK2
3.14112	microtubule-associated protein tau	MAPT																																							✔
-0.951536	myristoylated alanine-rich protein kinase C substrate	MARCKS				✔
1.1203	MYC associated factor X	MAX
2.19248	methylcrotonoyl-Coenzyme A carboxylase 1 (alpha)	MCCC1
1.47316	malate dehydrogenase 1, NAD (soluble)	MDH1																																										✔
1.34408	myocyte enhancer factor 2C	MEF2C
1.43491	midline 1 (Opitz/BBB syndrome)	MID1
2.98395	malonyl-CoA decarboxylase	MLYCD
-4.43059	matrix metallopeptidase 1 (interstitial collagenase)	MMP1
1.0587	matrix metallopeptidase 2 (gelatinase A, 72kDa gelatinase, 72kDa type IV collagenase)	MMP2
1.26509	MpV17 mitochondrial inner membrane protein	MPV17
1.86827	MRE11 meiotic recombination 11 homolog A (S. cerevisiae)	MRE11A
-1.17793	metallothionein 2A	MT2A
1.6382	metastasis associated 1 family, member 3	MTA3																									✔
1.43914	methylenetetrahydrofolate dehydrogenase (NADP+ dependent) 1, methenyltetrahydrofolate cyclohydrolase, formyltetrahydrofolate synthetase	MTHFD1
-1.74986	methylenetetrahydrofolate dehydrogenase (NADP+ dependent) 1-like	MTHFD1L
-1.82853	methylenetetrahydrofolate dehydrogenase (NADP+ dependent) 2, methenyltetrahydrofolate cyclohydrolase	MTHFD2
0.837153	mechanistic target of rapamycin (serine/threonine kinase)	MTOR																										✔												✔
1.23472	mutY homolog (E. coli)	MUTYH
1.76476	mevalonate kinase	MVK
-1.34133	v-myb myeloblastosis viral oncogene homolog (avian)	MYB
1.50939	v-myc myelocytomatosis viral oncogene homolog (avian)	MYC					✔														✔														✔
-2.20212	myosin, heavy chain 10, non-muscle	MYH10
1.3829	myosin, heavy chain 11, smooth muscle	MYH11
-2.23318	myosin, heavy chain 9, non-muscle	MYH9
-1.98179	myosin, light chain 12A, regulatory, non-sarcomeric	MYL12A																																													✔
2.34673	myosin, light chain 5, regulatory	MYL5																																													✔
-2.64897	myosin, light chain 9, regulatory	MYL9																																													✔
1.31454	myosin VI	MYO6
1.60031	NAD synthetase 1	NADSYN1
0.725391	nuclear cap binding protein subunit 1, 80kDa	NCBP1
1.6248	nuclear cap binding protein subunit 2, 20kDa	NCBP2
1.16448	NCK adaptor protein 1	NCK1
1.41008	nucleolin	NCL
1.05517	nuclear receptor coactivator 1	NCOA1																																	✔
0.847308	nuclear receptor coactivator 4	NCOA4
-1.37188	nuclear receptor co-repressor 2	NCOR2						✔																											✔
1.41156	nicastrin	NCSTN																																							✔
1.71242	NADH dehydrogenase (ubiquinone) 1 alpha subcomplex, 10, 42kDa	NDUFA10																																							✔
0.880271	NADH dehydrogenase (ubiquinone) 1 alpha subcomplex, 12	NDUFA12
1.02481	NADH dehydrogenase (ubiquinone) 1 alpha subcomplex, 13	NDUFA13
2.00058	NADH dehydrogenase (ubiquinone) 1 alpha subcomplex, 6, 14kDa	NDUFA6																																							✔
1.54147	NADH dehydrogenase (ubiquinone) 1 alpha subcomplex, 8, 19kDa	NDUFA8																																							✔
0.874905	NADH dehydrogenase (ubiquinone) 1 beta subcomplex, 2, 8kDa	NDUFB2																																							✔
1.21978	NADH dehydrogenase (ubiquinone) 1 beta subcomplex, 3, 12kDa	NDUFB3
2.3077	NADH dehydrogenase (ubiquinone) 1 beta subcomplex, 6, 17kDa	NDUFB6																																							✔
1.20475	NADH dehydrogenase (ubiquinone) Fe-S protein 2, 49kDa (NADH-coenzyme Q reductase)	NDUFS2																																							✔
0.915704	NADH dehydrogenase (ubiquinone) Fe-S protein 3, 30kDa (NADH-coenzyme Q reductase)	NDUFS3																																							✔
1.30057	similar to NADH dehydrogenase (ubiquinone) Fe-S protein 5, 15kDa (NADH-coenzyme Q reductase); NADH dehydrogenase (ubiquinone) Fe-S protein 5, 15kDa (NADH-coenzyme Q reductase)	NDUFS5																																							✔
1.10928	NADH dehydrogenase (ubiquinone) flavoprotein 1, 51kDa	NDUFV1																																							✔
1.01588	NADH dehydrogenase (ubiquinone) flavoprotein 3, 10kDa	NDUFV3																																							✔
1.48344	NECAP endocytosis associated 1	NECAP1
1.69881	sialidase 1 (lysosomal sialidase)	NEU1
-1.60086	nuclear factor of activated T-cells, cytoplasmic, calcineurin-dependent 1	NFATC1				✔
1.0043	nuclear factor of activated T-cells, cytoplasmic, calcineurin-dependent 3	NFATC3
1.22557	nuclear factor of kappa light polypeptide gene enhancer in B-cells inhibitor, alpha	NFKBIA										✔																	✔						✔	✔				✔		✔
1.2092	NFS1 nitrogen fixation 1 homolog (S. cerevisiae)	NFS1
-1.94137	nerve growth factor (beta polypeptide)	NGF																												✔								✔				✔
0	nerve growth factor receptor (TNFR superfamily, member 16)	NGFR																												✔
1.47182	NHP2 non-histone chromosome protein 2-like 1 (S. cerevisiae)	NHP2L1
1.73862	non-metastatic cells 1, protein (NM23A) expressed in; NME1-NME2 readthrough transcript; non-metastatic cells 2, protein (NM23B) expressed in	NME1
1.60465	non-metastatic cells 3, protein expressed in	NME3
3.14661	Notch homolog 3 (Drosophila)	NOTCH3
0	Notch homolog 4 (Drosophila)	NOTCH4
6.22335	nuclear receptor subfamily 1, group H, member 3	NR1H3																																	✔
1.30069	nuclear receptor subfamily 3, group C, member 1 (glucocorticoid receptor)	NR3C1
-3.41148	neuregulin 1	NRG1
0	neurotrophic tyrosine kinase, receptor, type 1	NTRK1																																				✔				✔
1.76368	neurotrophic tyrosine kinase, receptor, type 2	NTRK2
1.95698	nucleoporin 107kDa	NUP107
0.82351	nucleoporin 188kDa	NUP188
1.61675	nucleoporin 210kDa	NUP210
1.11481	nucleoporin 35kDa	NUP35
0.986002	nucleoporin 37kDa	NUP37
1.17644	nucleoporin 43kDa	NUP43
0.875494	nucleoporin like 2	NUPL2
1.05808	nuclear RNA export factor 1	NXF1
1.69677	5-oxoprolinase (ATP-hydrolysing)	OPLAH																																															✔
2.25834	oxidase (cytochrome c) assembly 1-like	OXA1L
1.76593	phosphoprotein associated with glycosphingolipid microdomains 1	PAG1
1.02457	phosphoribosylaminoimidazole carboxylase, phosphoribosylaminoimidazole succinocarboxamide synthetase	PAICS
-1.04548	p21 protein (Cdc42/Rac)-activated kinase 1	PAK1											✔																																		✔
3.18234	pantothenate kinase 1	PANK1
1.37763	pantothenate kinase 3	PANK3
1.30454	polyamine oxidase (exo-N4-amino)	PAOX
0.717407	parvin, alpha	PARVA																																													✔
2.39091	propionyl Coenzyme A carboxylase, alpha polypeptide	PCCA
1.26821	propionyl Coenzyme A carboxylase, beta polypeptide	PCCB
6.18754	phosphoenolpyruvate carboxykinase 1 (soluble)	PCK1																																						✔
7.93923	phosphodiesterase 3B, cGMP-inhibited	PDE3B																													✔
3.56661	phosphodiesterase 4D, cAMP-specific (phosphodiesterase E3 dunce homolog, Drosophila)	PDE4D
1.90512	phosphodiesterase 8A	PDE8A
1.49354	platelet derived growth factor D	PDGFD																																													✔
0	platelet-derived growth factor receptor, alpha polypeptide	PDGFRA
0.8041	platelet-derived growth factor receptor, beta polypeptide	PDGFRB																																													✔
1.45029	pyruvate dehydrogenase kinase, isozyme 3	PDK3
1.38191	prenyl (decaprenyl) diphosphate synthase, subunit 1	PDSS1
1.27619	prenyl (decaprenyl) diphosphate synthase, subunit 2	PDSS2
1.779	pyridoxal (pyridoxine, vitamin B6) kinase	PDXK
1.1888	peroxisomal biogenesis factor 11 beta	PEX11B
1.43935	peroxisomal biogenesis factor 16	PEX16
0.831961	peroxisomal biogenesis factor 7	PEX7
-1.09075	phosphoglycerate dehydrogenase	PHGDH
2.80527	phytanoyl-CoA 2-hydroxylase	PHYH
1.32167	protein inhibitor of activated STAT, 1	PIAS1
1.05332	protein inhibitor of activated STAT, 4	PIAS4
1.01663	phosphatidylinositol glycan anchor biosynthesis, class K	PIGK
1.62962	phosphatidylinositol glycan anchor biosynthesis, class Q	PIGQ
1.24167	phosphatidylinositol glycan anchor biosynthesis, class S	PIGS
0.743302	phosphatidylinositol glycan anchor biosynthesis, class T	PIGT
3.8093	phosphoinositide-3-kinase, regulatory subunit 1 (alpha)	PIK3R1			✔						✔			✔	✔			✔	✔		✔			✔				✔		✔				✔	✔			✔				✔					✔
1.0266	phosphatidylinositol-4-phosphate 5-kinase, type I, alpha	PIP5K1A
-1.41933	pyruvate kinase, liver and RBC	PKLR
-4.11494	plasminogen activator, urokinase	PLAU
-2.96413	plasminogen activator, urokinase receptor	PLAUR
-1.47346	phospholipase C, beta 2	PLCB2																																							✔
2.44847	phospholipase C, delta 1	PLCD1
1.05058	phospholipase C, gamma 1	PLCG1				✔	✔							✔																✔								✔
8.66358	perilipin	PLIN1
1.09213	pleiotropic regulator 1 (PRL1 homolog, Arabidopsis)	PLRG1
4.74772	phospholipid transfer protein	PLTP
[truncated: 1,928 more rows]
[truncated: 99 more columns]

## Sheet: S3 - SGBS DE probes
How to read this sheet	The complete list of differentially expressed genes for timelapse and timepoint comparisons as identified
	by the analyses described in the paragraph "Identification of significantly differentially expressed genes" of the paper.
Columns	Illumina Probe Id
	The manifacturer's identifier associated to the microarray probes.
	HUGO Symbol
	The gene the probe id refers to.
	logFC
	The estimate of the log2-fold-change corresponding to the contrast
	Corrected p-value
	The p-values for the contrast are adjusted for multiple testing by the Benjamini & Hochberg method to control the expected false discovery rate (FDR)
Table of Contents	Timelapses
	Timelapse probe summary
	C6h vs C0h
	C48h vs C6h
	C96h vs C48h
	C192h vs C96h
	C384h vs C192h
	Timepoints
	Timepoint probe summary
	C6h vs C0h
	C48h vs C0h
	C96h vs C0h
	C192h vs C0h
	C384h vs C0h
	Timelapse - differentially expressed probe summary																								Timepoint - differentially expressed probe summary
Timelapse - C6h vs C0h					Timelapse - C48h vs C6h					Timelapse - C96h vs C48					Timelapse - C192h vs C96h					Timelapse - C384 vs C192h					Timepoint - C48h vs C0h					Timepoint - C96h vs C0h					Timepoint - C192h vs C0h					Timepoint - C384h vs C0h
Illumina Probe Id	HUGO Symbol	logFC	Corrected p-value		Illumina Probe Id	HUGO Symbol	logFC	Corrected p-value		Illumina Probe Id	HUGO Symbol	logFC	Corrected p-value		Illumina Probe Id	HUGO Symbol	logFC	Corrected p-value		Illumina Probe Id	HUGO Symbol	logFC	Corrected p-value		Illumina Probe Id	HUGO Symbol	logFC	Corrected p-value		Illumina Probe Id	HUGO Symbol	logFC	Corrected p-value		Illumina Probe Id	HUGO Symbol	logFC	Corrected p-value		Illumina Probe Id	HUGO Symbol	logFC	Corrected p-value
ILMN_1740426	RASD1	8.79006	9.99114e-18		ILMN_1777190	CFD	6.84232	8.5946e-21		ILMN_1794844	THRSP	7.28811	1.14909e-18		ILMN_1768940	COL15A1	5.1533	1.07412e-15		ILMN_1788874	SERPINA3	3.71325	3.15657e-13		ILMN_1777190	CFD	7.49432	5.43507e-19		ILMN_1777190	CFD	7.58409	9.48769e-20		ILMN_1777190	CFD	7.53826	4.75404e-19		ILMN_1777190	CFD	7.45966	1.03884e-19
ILMN_1658494	C13orf15	5.43382	2.86531e-16		ILMN_1852022	PLIN4	7.28592	2.38235e-20		ILMN_1731948	PCK1	6.16177	1.56093e-14		ILMN_1768425	TF	5.93672	1.07412e-15		ILMN_1707727	ANGPTL4	-2.43276	2.59364e-10		ILMN_1813295	LMO3	9.16148	2.77193e-18		ILMN_1852022	PLIN4	8.4426	9.48769e-20		ILMN_1852022	PLIN4	8.25893	6.53819e-19		ILMN_1852022	PLIN4	8.45406	1.03884e-19
ILMN_1720048	CCL2	-6.00444	2.86531e-16		ILMN_1764309	ADH1A	8.64378	5.16467e-19		ILMN_1786444	LPL	7.07137	8.66958e-14		ILMN_1795325	ACTG2	4.58652	3.59826e-15		ILMN_3307868	CHI3L1	3.83137	2.59364e-10		ILMN_1740426	RASD1	9.09071	6.70851e-18		ILMN_1713124	AKR1C3	7.3757	1.02604e-18		ILMN_1794844	THRSP	9.16226	6.86771e-19		ILMN_1794844	THRSP	9.26446	1.31106e-19
ILMN_1813295	LMO3	6.37694	1.90558e-15		ILMN_1713124	AKR1C3	5.7622	2.72934e-18		ILMN_1814719	RBP4	6.17492	8.66958e-14		ILMN_1790689	CRISPLD2	-3.7501	2.62134e-14		ILMN_1659544	STX3	3.58472	2.59364e-10		ILMN_1713124	AKR1C3	6.76465	2.3282e-17		ILMN_1740426	RASD1	9.14077	1.02604e-18		ILMN_1713124	AKR1C3	7.56972	2.05838e-18		ILMN_1713124	AKR1C3	8.04665	1.31106e-19
ILMN_2376403	TSC22D3	4.81274	6.29105e-15		ILMN_1752965	GREM1	-6.01336	2.71451e-17		ILMN_2377430	AGPAT2	3.51955	8.66958e-14		ILMN_3243924	P2RX6	4.239	5.7208e-14		ILMN_1807894	SLC7A8	2.55766	5.97722e-10		ILMN_2174437	CIDEC	10.1514	2.3282e-17		ILMN_1813295	LMO3	8.6825	1.02604e-18		ILMN_2174437	CIDEC	10.4425	1.24732e-17		ILMN_1687757	AKR1C4	7.86629	1.43591e-18
ILMN_2276952	TSC22D3	7.00593	2.47261e-14		ILMN_2412336	AKR1C2	5.64152	2.73108e-17		ILMN_1776283	LGALS12	5.25092	5.70785e-13		ILMN_1747227	ADORA1	3.72269	7.92829e-14		ILMN_1740572	TCN2	2.91655	6.44526e-10		ILMN_1852022	PLIN4	6.78397	2.3282e-17		ILMN_2174437	CIDEC	10.6645	1.61097e-18		ILMN_1687757	AKR1C4	7.52293	1.24732e-17		ILMN_1768425	TF	8.94941	1.87662e-18
ILMN_1748124	TSC22D3	3.94455	3.1795e-13		ILMN_1705676	MRAP	7.88255	3.6958e-17		ILMN_1813530	AGT	5.1315	2.29255e-12		ILMN_1704376	GLDN	5.58066	1.40581e-13		ILMN_1707734	NNAT	-4.17789	8.08198e-10		ILMN_2412336	AKR1C2	7.32455	2.3282e-17		ILMN_1794844	THRSP	8.05008	1.61097e-18		ILMN_2412336	AKR1C2	7.42793	1.37243e-17		ILMN_2174437	CIDEC	10.5582	1.87662e-18
ILMN_1790689	CRISPLD2	3.6584	1.87877e-12		ILMN_1687213	FAM167A	-4.85401	8.30204e-17		ILMN_1691846	G0S2	3.32307	2.29255e-12		ILMN_1764266	CKMT2	5.92244	1.56521e-13		ILMN_2184373	IL8	4.29128	8.08198e-10		ILMN_1687757	AKR1C4	7.21149	2.5739e-17		ILMN_1687757	AKR1C4	7.62847	1.61097e-18		ILMN_1658494	C13orf15	6.24169	1.37243e-17		ILMN_1658494	C13orf15	6.4582	1.87662e-18
ILMN_2389501	HSD11B1	6.11455	1.87877e-12		ILMN_1665562	PLIN1	6.23954	7.78763e-16		ILMN_2399919	MLXIPL	5.48127	2.48404e-12		ILMN_2204940	KRT79	5.70816	2.80835e-13		ILMN_2304512	SAA1	3.47494	1.33576e-09		ILMN_2389501	HSD11B1	9.70325	1.49947e-16		ILMN_2412336	AKR1C2	7.64759	1.61097e-18		ILMN_1796094	CD36	8.29856	1.37243e-17		ILMN_2412336	AKR1C2	7.55208	2.4702e-18
ILMN_2094061	IMPA2	4.08946	2.27717e-12		ILMN_1687757	AKR1C4	4.77556	7.78763e-16		ILMN_3277905	SCD	6.32984	4.44771e-12		ILMN_1668063	FCN1	4.87499	3.07773e-13		ILMN_1800512	HMOX1	2.76355	1.78109e-09		ILMN_1752965	GREM1	-7.00517	1.83378e-16		ILMN_1679262	DPYSL3	-5.11276	5.78805e-18		ILMN_1740426	RASD1	8.35544	1.55948e-17		ILMN_1796094	CD36	8.33719	3.12856e-18
ILMN_1735930	KLF2	-4.37309	2.27717e-12		ILMN_1795325	ACTG2	-4.54853	9.67121e-16		ILMN_1799106	MOSC1	4.04445	4.65635e-12		ILMN_1768534	BHLHE40	4.54865	4.26887e-13		ILMN_1792356	DPYSL4	-3.24564	2.02987e-09		ILMN_1764309	ADH1A	8.1875	2.84724e-16		ILMN_1763852	ACACB	9.43257	7.63668e-18		ILMN_1763852	ACACB	9.6429	1.83426e-17		ILMN_1691846	G0S2	7.06431	3.24307e-18
ILMN_2389506	HSD11B1	5.75476	5.5372e-12		ILMN_1679262	DPYSL3	-3.31827	1.16376e-15		ILMN_1681081	AGPAT2	3.50944	5.46803e-12		ILMN_2139970	ALDH1A3	-2.58583	4.82288e-13		ILMN_1671365	PRODH	3.19027	3.25634e-09		ILMN_1684982	PDK4	7.46539	3.48955e-16		ILMN_1752965	GREM1	-7.49482	7.63668e-18		ILMN_1691846	G0S2	6.84913	2.21188e-17		ILMN_1763852	ACACB	9.59749	5.34788e-18
ILMN_1682717	IER3	-4.93848	9.65048e-12		ILMN_1773006	FABP4	9.05624	1.25516e-15		ILMN_1758213	GPAM	2.84908	5.46803e-12		ILMN_1781700	IL18R1	-3.83742	5.08071e-13		ILMN_1784948	SPOCD1	2.01672	3.25634e-09		ILMN_2389506	HSD11B1	9.17349	3.86377e-16		ILMN_1702973	FAM176A	-6.55472	1.3035e-17		ILMN_1705676	MRAP	10.0826	2.85913e-17		ILMN_2371458	CXCR7	7.51038	5.49239e-18
ILMN_1696048	C13orf33	3.69877	9.65048e-12		ILMN_1796094	CD36	5.19806	1.25516e-15		ILMN_1812433	HP	3.42622	5.46803e-12		ILMN_1679256	AP3B2	5.07459	5.31577e-13		ILMN_2352090	GPRC5C	3.52594	5.56046e-09		ILMN_1763852	ACACB	7.719	2.95239e-15		ILMN_1691846	G0S2	6.55815	1.35832e-17		ILMN_1758213	GPAM	6.04197	4.27715e-17		ILMN_1663399	TIMP4	6.5256	6.2477e-18
ILMN_1716608	NGF	-4.36646	9.65048e-12		ILMN_1658494	C13orf15	-3.87468	1.39444e-15		ILMN_1690040	TM7SF2	4.64053	5.46803e-12		ILMN_1756701	DHRS11	3.58299	8.14446e-13		ILMN_1676984	DDIT3	3.47477	7.00351e-09		ILMN_1705676	MRAP	8.00299	6.14903e-15		ILMN_1665562	PLIN1	8.66358	2.40277e-17		ILMN_1814022	NR1H3	7.32134	4.27715e-17		ILMN_1758213	GPAM	6.18276	6.67354e-18
ILMN_1707727	ANGPTL4	3.06135	1.47524e-11		ILMN_1694778	KRT18	-5.36904	1.39444e-15		ILMN_2371458	CXCR7	3.39737	5.46803e-12		ILMN_1689111	CXCL12	-3.62009	1.26671e-12		ILMN_1768425	TF	2.7547	7.43888e-09		ILMN_1699695	TNFRSF21	4.9455	1.39842e-14		ILMN_1684982	PDK4	7.7585	2.6492e-17		ILMN_1740938	APOE	7.68679	4.73351e-17		ILMN_1754538	C10orf58	9.37276	1.01704e-17
ILMN_1703531	C9orf47	3.45189	4.16327e-11		ILMN_1751062	SCARA5	6.69105	1.80245e-15		ILMN_1670693	LIPE	4.31418	5.72814e-12		ILMN_1716264	ANKRD1	5.62833	1.57132e-12		ILMN_1718766	MT1F	-2.19726	7.43888e-09		ILMN_1751062	SCARA5	7.92112	1.68673e-14		ILMN_1740938	APOE	7.29572	3.94772e-17		ILMN_1754538	C10orf58	9.23112	4.74186e-17		ILMN_1740938	APOE	7.7458	1.01704e-17
ILMN_1683148	PRICKLE2	2.70749	6.56176e-11		ILMN_1651958	MGP	3.89321	1.80245e-15		ILMN_1809456	CNTFR	5.03299	5.72814e-12		ILMN_1659316	HEPACAM	6.76339	1.85389e-12		ILMN_1688580	CAMP	3.81198	1.3894e-08		ILMN_1702973	FAM176A	-5.02754	2.06311e-14		ILMN_1705676	MRAP	9.21602	4.52729e-17		ILMN_1733937	MMD	6.23943	4.74186e-17		ILMN_1663640	MAOA	10.2396	1.01704e-17
ILMN_1732831	CHST7	3.08889	6.88681e-11		ILMN_1773389	PLTP	4.23364	3.38785e-15		ILMN_1732176	AGPAT2	3.77836	6.03717e-12		ILMN_1789991	MARCH4	3.42464	2.44768e-12		ILMN_1676278	ABCC2	4.3217	1.73633e-08		ILMN_1651958	MGP	4.44834	3.49265e-14		ILMN_1764309	ADH1A	8.14805	4.72651e-17		ILMN_1702363	SULF1	-5.56685	5.00492e-17		ILMN_1702363	SULF1	-5.64548	1.01704e-17
ILMN_3234837	PKDCC	3.60012	6.88681e-11		ILMN_1726666	GPX3	4.96134	4.80714e-15		ILMN_1694596	FAR2	3.9201	8.82895e-12		ILMN_1696048	C13orf33	-3.15841	3.38564e-12		ILMN_2359945	CES1	3.58403	1.73633e-08		ILMN_1694778	KRT18	-5.95148	4.45427e-14		ILMN_2389501	HSD11B1	9.15339	6.98562e-17		ILMN_1665562	PLIN1	8.74837	5.64891e-17		ILMN_1799106	MOSC1	8.36004	1.02916e-17
ILMN_2184373	IL8	-5.50463	6.88681e-11		ILMN_2312194	CYB5A	3.74227	8.52783e-15		ILMN_1789502	GPC4	3.76678	1.46544e-11		ILMN_1807439	ALDH1A3	-2.82839	4.80749e-12		ILMN_1709237	EPHX2	2.01095	1.96536e-08		ILMN_1732831	CHST7	4.50077	4.45427e-14		ILMN_1754538	C10orf58	8.47715	7.93904e-17		ILMN_1799106	MOSC1	7.95778	1.12471e-16		ILMN_1740426	RASD1	7.68829	1.56969e-17
ILMN_1669523	FOS	5.20643	8.28113e-11		ILMN_1674719	NID1	4.13383	8.52783e-15		ILMN_1669788	NUDT14	3.15592	1.72987e-11		ILMN_1791447	CXCL12	-2.97324	6.16723e-12		ILMN_1752952	MMP28	2.57231	2.08145e-08		ILMN_1811370	HSD11B1	8.62895	4.45427e-14		ILMN_1796094	CD36	7.01351	8.11957e-17		ILMN_1784863	CD36	9.19945	1.17951e-16		ILMN_1789007	APOC1	7.84211	1.97966e-17
ILMN_1734445	PKDCC	3.9862	1.71829e-10		ILMN_1663640	MAOA	6.20067	8.52783e-15		ILMN_1669881	TSPAN13	3.21531	1.89103e-11		ILMN_1723358	SCARA3	-2.79509	1.26204e-11		ILMN_1729216	CRYAB	2.51363	2.33847e-08		ILMN_1726666	GPX3	5.7644	5.70449e-14		ILMN_2389506	HSD11B1	8.76663	1.65733e-16		ILMN_2056606	PPP1R1A	8.0457	1.99026e-16		ILMN_1784863	CD36	9.272	2.66976e-17
ILMN_1791483	PDE4D	4.40529	2.8439e-10		ILMN_2174437	CIDEC	5.75013	8.52783e-15		ILMN_3235606	AQP7P1	3.88602	1.95466e-11		ILMN_1694268	HES6	4.35738	1.27129e-11		ILMN_2204940	KRT79	-3.3186	2.33847e-08		ILMN_1674719	NID1	4.90846	6.9683e-14		ILMN_1663399	TIMP4	5.53881	1.66454e-16		ILMN_2319424	GYG2	7.36332	2.15396e-16		ILMN_1665562	PLIN1	8.45666	2.93096e-17
ILMN_2174437	CIDEC	4.40131	3.66821e-10		ILMN_2071809	MGP	3.75745	8.52783e-15		ILMN_1707734	NNAT	4.62397	2.01006e-11		ILMN_1770228	KRT34	4.05386	1.60302e-11		ILMN_2153373	LRBA	-2.09892	2.51066e-08		ILMN_1773006	FABP4	9.6648	7.09924e-14		ILMN_1656415	CDKN2C	7.81887	2.60358e-16		ILMN_1684982	PDK4	7.34481	2.49369e-16		ILMN_1814787	ICA1	9.43074	2.93096e-17
ILMN_1670638	PITPNC1	3.42918	3.86578e-10		ILMN_1705750	TGM2	-3.59543	1.46793e-14		ILMN_1695311	HLA-DMA	3.74417	2.01006e-11		ILMN_1736704	DIXDC1	2.85366	1.62116e-11		ILMN_1708303	CYP4F22	4.11101	2.96684e-08		ILMN_1770228	KRT34	-6.5507	8.00953e-14		ILMN_1814022	NR1H3	6.22335	3.07654e-16		ILMN_1670134	FADS1	5.21677	2.67127e-16		ILMN_1812433	HP	6.84344	3.05457e-17
ILMN_3242586	RHOU	3.47691	5.311e-10		ILMN_1740938	APOE	4.52958	1.59106e-14		ILMN_1652505	APEX2	2.70537	2.05428e-11		ILMN_2347592	NMB	2.61688	1.80128e-11		ILMN_2399016	MMP28	3.9861	2.96684e-08		ILMN_1780170	APOD	5.47907	9.11606e-14		ILMN_1694778	KRT18	-6.82266	3.53193e-16		ILMN_1656415	CDKN2C	8.22894	2.69902e-16		ILMN_1705676	MRAP	9.22327	3.34591e-17
ILMN_1725338	CLDN23	2.65308	6.06509e-10		ILMN_1770228	KRT34	-5.38912	1.59106e-14		ILMN_2053902	AQP7P1	3.63243	2.20133e-11		ILMN_1675656	PPFIBP2	2.89401	2.05829e-11		ILMN_1773389	PLTP	-2.0825	2.96684e-08		ILMN_1767113	AOX1	4.99818	9.11606e-14		ILMN_2056606	PPP1R1A	7.17808	6.35756e-16		ILMN_1811933	SHMT1	5.81648	2.69902e-16		ILMN_1670134	FADS1	5.37505	3.47097e-17
ILMN_1687213	FAM167A	2.83161	6.2293e-10		ILMN_1659769	MRAP	6.04647	1.85032e-14		ILMN_2202915	FAR2	3.59327	2.40609e-11		ILMN_1693951	C14orf180	4.02992	2.09156e-11		ILMN_1693345	CPEB1	2.8529	2.96684e-08		ILMN_1689004	TNFRSF12A	-5.54971	9.23508e-14		ILMN_2312194	CYB5A	5.03948	7.26197e-16		ILMN_1764175	GPD1	8.26981	3.49409e-16		ILMN_2319424	GYG2	7.46561	3.66663e-17
ILMN_1764723	SH3PXD2B	2.73133	6.38184e-10		ILMN_1754538	C10orf58	5.3442	2.52505e-14		ILMN_3245038	AQP7	3.46824	2.46966e-11		ILMN_1665132	CD36	5.47596	2.25997e-11		ILMN_1734929	BBOX1	-4.0769	3.00358e-08		ILMN_1679262	DPYSL3	-3.42498	1.02427e-13		ILMN_1733937	MMD	5.1372	7.57469e-16		ILMN_1814120	PECR	6.12215	4.69293e-16		ILMN_1764309	ADH1A	8.09184	3.99348e-17
ILMN_1811370	HSD11B1	5.22333	7.07513e-10		ILMN_1763852	ACACB	5.24688	2.57316e-14		ILMN_1689431	APCDD1L	-2.62365	2.92949e-11		ILMN_1752965	GREM1	3.14407	2.26082e-11		ILMN_1656940	ABLIM3	2.63857	3.00358e-08		ILMN_1789991	MARCH4	-4.94632	1.02427e-13		ILMN_2319424	GYG2	6.45064	1.00034e-15		ILMN_1789007	APOC1	7.12076	4.95315e-16		ILMN_1656415	CDKN2C	8.33239	5.16693e-17
ILMN_1733937	MMD	2.76469	9.59518e-10		ILMN_1720048	CCL2	3.66038	3.11013e-14		ILMN_1748840	CALB2	4.02598	4.19088e-11		ILMN_2368318	FGR	5.36698	2.90588e-11		ILMN_2371458	CXCR7	2.24037	3.00358e-08		ILMN_1790689	CRISPLD2	4.16258	1.05548e-13		ILMN_1722809	NRCAM	7.01329	1.00691e-15		ILMN_3235606	AQP7P1	7.73481	5.641e-16		ILMN_1811933	SHMT1	5.81482	6.82088e-17
ILMN_3233179	HS6ST1	3.226	1.06479e-09		ILMN_1702858	ADHFE1	4.00596	3.43597e-14		ILMN_1658356	PAMR1	-3.28883	4.27051e-11		ILMN_3244114	DHRS11	3.55947	2.9935e-11		ILMN_1809483	HSD17B14	4.0471	3.00358e-08		ILMN_1705750	TGM2	-4.23859	1.10742e-13		ILMN_1784863	CD36	7.78839	1.06842e-15		ILMN_1814787	ICA1	8.67929	5.641e-16		ILMN_1814022	NR1H3	6.54058	8.3288e-17
ILMN_2083469	IRS2	2.72872	1.06479e-09		ILMN_1694106	GPD1L	4.08166	3.77919e-14		ILMN_2361862	VLDLR	3.12112	4.27051e-11		ILMN_1667893	TNS3	2.84911	3.10466e-11		ILMN_1768534	BHLHE40	2.63916	3.00358e-08		ILMN_1796094	CD36	5.32045	1.40481e-13		ILMN_1764175	GPD1	7.33194	1.34064e-15		ILMN_1695311	HLA-DMA	7.47165	5.641e-16		ILMN_1747227	ADORA1	5.51253	1.44692e-16
ILMN_1855278	AW954199	-3.28406	1.1222e-09		ILMN_1737715	OSR2	4.49992	4.34724e-14		ILMN_2319424	GYG2	3.31299	4.88781e-11		ILMN_1801226	DOCK6	3.14159	3.10466e-11		ILMN_1702009	SV2A	-2.30855	3.84834e-08		ILMN_2148469	RASL11B	4.98022	1.70414e-13		ILMN_1789991	MARCH4	-5.55709	1.52743e-15		ILMN_1719906	HADH	4.44287	6.13797e-16		ILMN_1779597	CIDEC	9.84641	1.491e-16
ILMN_1760303	PIK3R1	2.71495	1.18915e-09		ILMN_1789991	MARCH4	-3.91358	4.72724e-14		ILMN_1689329	SCD	2.15905	4.88781e-11		ILMN_1732831	CHST7	-2.57194	3.10466e-11		ILMN_1668900	ADRBK2	3.10061	4.87637e-08		ILMN_3234837	PKDCC	4.80765	2.20436e-13		ILMN_1699695	TNFRSF21	4.89411	2.06959e-15		ILMN_1663399	TIMP4	5.40323	7.86324e-16		ILMN_3235606	AQP7P1	7.68359	1.70541e-16
ILMN_1751572	TLE1	2.8254	1.18915e-09		ILMN_1684982	PDK4	4.43161	5.44392e-14		ILMN_1658494	C13orf15	2.38736	5.33913e-11		ILMN_1687501	MOXD1	-2.41015	3.10466e-11		ILMN_1663042	SDC4	2.90302	4.87637e-08		ILMN_1773389	PLTP	4.45083	2.46672e-13		ILMN_1779597	CIDEC	8.74278	2.1223e-15		ILMN_1812433	HP	6.10243	1.15747e-15		ILMN_1814120	PECR	5.97956	1.92211e-16
ILMN_1806809	ZNF189	2.80182	2.18146e-09		ILMN_2305407	ZBTB16	4.93	7.22454e-14		ILMN_1715476	CKMT1B	4.10545	7.11562e-11		ILMN_2408748	SLC22A12	4.12843	3.2398e-11		ILMN_1775224	NOS3	2.49982	4.87637e-08		ILMN_1795325	ACTG2	-4.41667	2.58514e-13		ILMN_1773006	FABP4	10.3385	2.49673e-15		ILMN_1728734	PSG5	-5.54967	1.16476e-15		ILMN_1719906	HADH	4.39582	2.09944e-16
ILMN_1689004	TNFRSF12A	-3.2892	2.26234e-09		ILMN_1663399	TIMP4	3.42021	7.22454e-14		ILMN_1681670	SLC25A4	2.78325	7.40135e-11		ILMN_1755251	ITIH1	5.05411	3.42752e-11		ILMN_1698725	FRMD3	2.41405	5.26892e-08		ILMN_1781700	IL18R1	4.84783	2.58514e-13		ILMN_1780170	APOD	5.93401	2.53133e-15		ILMN_1754864	SLC25A18	6.78545	1.16476e-15		ILMN_1714197	ACSS2	4.45826	2.29494e-16
ILMN_1778523	KLF9	2.2918	6.24704e-09		ILMN_1711748	PLTP	4.61089	7.22454e-14		ILMN_1738552	SLC1A3	2.84468	8.73891e-11		ILMN_1813295	LMO3	-3.13557	3.50549e-11		ILMN_3204908	MGC26484	2.10533	5.26892e-08		ILMN_1737715	OSR2	5.36898	2.6806e-13		ILMN_2351466	NTM	-6.15066	2.91007e-15		ILMN_1764309	ADH1A	7.30181	1.21266e-15		ILMN_1715715	CEBPA	9.21199	2.63141e-16
ILMN_1765578	TIPARP	2.93059	7.53285e-09		ILMN_1784863	CD36	5.26357	7.22454e-14		ILMN_1723486	HK2	2.62166	1.00909e-10		ILMN_2402600	GLIS3	-2.457	3.75594e-11		ILMN_1654109	EGFLAM	-2.00268	5.26892e-08		ILMN_2312194	CYB5A	4.08935	2.6806e-13		ILMN_1715715	CEBPA	8.23976	3.22687e-15		ILMN_1779597	CIDEC	9.388	1.34712e-15		ILMN_1764175	GPD1	7.82767	2.64097e-16
ILMN_1763265	CHMP1B	2.21879	9.43112e-09		ILMN_2351466	NTM	-4.34663	8.04899e-14		ILMN_2211780	SLC25A4	2.31671	1.08953e-10		ILMN_1674719	NID1	-2.82568	3.94961e-11		ILMN_1754841	BC037297	2.5488	5.26892e-08		ILMN_1703531	C9orf47	4.366	3.24906e-13		ILMN_1651958	MGP	4.48428	3.41332e-15		ILMN_1659769	MRAP	8.63487	1.34712e-15		ILMN_2312194	CYB5A	5.19172	2.78333e-16
ILMN_1682099	TNFAIP8L3	2.29274	1.184e-08		ILMN_1814022	NR1H3	3.9011	9.33129e-14		ILMN_1814787	ICA1	3.90981	1.2406e-10		ILMN_2351466	NTM	3.33272	4.25262e-11		ILMN_1750624	RXRG	-2.80683	5.26892e-08		ILMN_1740938	APOE	5.00499	4.45655e-13		ILMN_1656951	APCDD1	7.00311	3.42795e-15		ILMN_1663640	MAOA	8.44524	1.54489e-15		ILMN_2326273	CHI3L2	9.12324	3.41455e-16
ILMN_1684982	PDK4	3.03379	1.85171e-08		ILMN_3248511	FAM167A	-4.52588	1.45096e-13		ILMN_1801377	SLC29A4	3.11211	1.2406e-10		ILMN_3306730	RBM47	3.3146	5.45212e-11		ILMN_1745806	PEMT	-2.03954	5.5078e-08		ILMN_1665562	PLIN1	5.76153	4.82847e-13		ILMN_1670134	FADS1	4.32856	3.42795e-15		ILMN_1731948	PCK1	7.67047	1.58549e-15		ILMN_1754864	SLC25A18	6.74695	3.41455e-16
ILMN_2278152	TPM1	-2.85951	2.00631e-08		ILMN_1725193	IGFBP2	3.91966	1.50126e-13		ILMN_3235379	CALB2	3.82118	1.2406e-10		ILMN_1692261	EPHB1	-4.07835	6.57402e-11		ILMN_2326273	CHI3L2	3.25291	5.5533e-08		ILMN_2071809	MGP	4.00248	4.82847e-13		ILMN_1694106	GPD1L	5.47519	3.44508e-15		ILMN_1801377	SLC29A4	6.47791	1.91789e-15		ILMN_1679262	DPYSL3	-4.04935	3.90466e-16
ILMN_1661695	IRAK3	2.32165	2.0633e-08		ILMN_2304495	PPP1R1B	5.04311	1.64143e-13		ILMN_1720771	STX11	5.06361	1.2406e-10		ILMN_2228180	MSRA	2.38233	6.73367e-11		ILMN_1794950	RGAG1	-2.35624	5.96793e-08		ILMN_3194638	FAM176A	-5.4445	6.37828e-13		ILMN_1799106	MOSC1	6.26067	3.97703e-15		ILMN_1715715	CEBPA	8.87571	1.91789e-15		ILMN_2131381	PDE3B	9.1036	3.90466e-16
ILMN_1781791	PRRG1	2.67259	2.29847e-08		ILMN_1780170	APOD	4.01063	1.72888e-13		ILMN_2056606	PPP1R1A	3.39191	1.3662e-10		ILMN_1702363	SULF1	-2.23806	9.4508e-11		ILMN_1675386	CES1	3.95558	7.27697e-08		ILMN_1682717	IER3	-5.59348	6.75294e-13		ILMN_1787923	PNPLA2	4.43564	4.37755e-15		ILMN_1776283	LGALS12	7.84417	2.21265e-15		ILMN_1776283	LGALS12	8.00819	3.91647e-16
ILMN_2396956	AKAP13	2.26189	2.29847e-08		ILMN_1651496	HIST1H2BD	3.48568	1.75604e-13		ILMN_1741688	CPXM2	-2.45332	1.3662e-10		ILMN_1751656	KLF11	2.77397	9.4508e-11		ILMN_1780349	PRG4	-2.44435	7.27697e-08		ILMN_2305407	ZBTB16	5.75708	6.98812e-13		ILMN_1676663	TNFRSF11B	-6.53081	4.37755e-15		ILMN_1714197	ACSS2	4.228	2.27773e-15		ILMN_1780170	APOD	6.39133	3.97453e-16
ILMN_1753370	ABTB2	2.43739	2.3237e-08		ILMN_1779597	CIDEC	5.83782	1.75604e-13		ILMN_1728734	PSG5	-2.51093	2.3289e-10		ILMN_1677607	SC5DL	2.68318	9.4508e-11		ILMN_1811234	ROS1	3.903	7.53764e-08		ILMN_1814022	NR1H3	4.61518	7.04461e-13		ILMN_1663640	MAOA	7.50004	5.80571e-15		ILMN_1722809	NRCAM	7.01606	2.5348e-15		ILMN_1725338	CLDN23	4.82883	4.43744e-16
ILMN_1743367	FZD4	2.50557	2.55413e-08		ILMN_1915076	AK097900	3.6652	2.11044e-13		ILMN_1795257	GPT	4.88875	3.06788e-10		ILMN_1669114	WNK4	-2.30373	9.4508e-11		ILMN_1684982	PDK4	-2.34691	7.53764e-08		ILMN_1725193	IGFBP2	4.71663	7.81151e-13		ILMN_1770228	KRT34	-6.72742	5.84884e-15		ILMN_2131381	PDE3B	8.81968	2.63328e-15		ILMN_1688580	CAMP	9.42134	4.43744e-16
ILMN_2402600	GLIS3	2.17627	2.55413e-08		ILMN_1781700	IL18R1	3.7009	2.44182e-13		ILMN_2370882	ACSL5	2.96717	3.82888e-10		ILMN_1658494	C13orf15	2.29518	9.4508e-11		ILMN_1671005	IRF2BP2	1.90143	7.53764e-08		ILMN_1663640	MAOA	6.3594	9.86569e-13		ILMN_1689431	APCDD1L	-4.46825	7.40382e-15		ILMN_1747227	ADORA1	5.04346	2.77293e-15		ILMN_1787923	PNPLA2	4.88749	4.64268e-16
ILMN_2226917	KIAA0247	2.49489	2.85709e-08		ILMN_2119692	CSAD	3.61691	2.63567e-13		ILMN_3200140	LOC645638	-2.76531	4.00558e-10		ILMN_1814787	ICA1	3.91253	1.06435e-10		ILMN_1696584	ORM1	4.39229	7.53764e-08		ILMN_1760303	PIK3R1	3.87006	1.18789e-12		ILMN_2131381	PDE3B	7.93923	7.85505e-15		ILMN_1787923	PNPLA2	4.7584	2.96567e-15		ILMN_1814719	RBP4	8.51211	4.75751e-16
ILMN_1781400	SLC7A2	3.55725	4.39632e-08		ILMN_2307903	VCAM1	-4.76608	2.71168e-13		ILMN_2131381	PDE3B	4.03902	4.47235e-10		ILMN_2148469	RASL11B	-2.86588	1.06435e-10		ILMN_1737517	RPL29	-2.001	7.53782e-08		ILMN_1663399	TIMP4	3.85938	1.40081e-12		ILMN_2371458	CXCR7	5.16686	9.08076e-15		ILMN_1756701	DHRS11	5.55155	2.97291e-15		ILMN_1801377	SLC29A4	6.38977	6.53914e-16
ILMN_1691846	G0S2	2.34246	4.95356e-08		ILMN_1714167	CYB5A	3.01626	3.55541e-13		ILMN_1680110	C10orf116	2.96793	5.5484e-10		ILMN_1737715	OSR2	-3.15181	1.18102e-10		ILMN_1653712	UAP1L1	2.44299	9.14848e-08		ILMN_1779597	CIDEC	6.87353	1.51555e-12		ILMN_1773389	PLTP	4.74772	9.85797e-15		ILMN_1814719	RBP4	8.27233	3.11329e-15		ILMN_1802167	ALDH1L1	9.82213	6.56283e-16
ILMN_1707695	IFIT1	-2.43996	5.00236e-08		ILMN_1670238	CDC45	-4.13058	3.70884e-13		ILMN_1659359	SCUBE3	3.268	6.45572e-10		ILMN_1657550	MVD	3.6203	1.18102e-10		ILMN_1733937	MMD	-1.80463	9.79236e-08		ILMN_1702858	ADHFE1	4.31066	1.60046e-12		ILMN_1659769	MRAP	7.40142	1.01698e-14		ILMN_2312194	CYB5A	4.86733	3.39976e-15		ILMN_1731948	PCK1	7.43963	7.59201e-16
ILMN_1687757	AKR1C4	2.43594	5.00236e-08		ILMN_1767113	AOX1	3.51619	3.7703e-13		ILMN_1677402	C11orf96	-2.12612	7.18494e-10		ILMN_1659649	SGCG	3.59135	1.23543e-10		ILMN_1806023	JUN	1.63575	9.9773e-08		ILMN_1722809	NRCAM	5.28987	1.60046e-12		ILMN_1758213	GPAM	4.23571	1.31838e-14		ILMN_2053902	AQP7P1	6.58297	4.00529e-15		ILMN_1722809	NRCAM	6.86406	1.08221e-15
ILMN_1682775	EDN1	-4.16205	5.06829e-08		ILMN_1764175	GPD1	4.5942	3.8749e-13		ILMN_1764175	GPD1	3.30172	7.88638e-10		ILMN_2384056	GPER	2.55609	1.43827e-10		ILMN_1813685	RAB7L1	1.83206	1.06344e-07		ILMN_1694106	GPD1L	4.38803	1.78553e-12		ILMN_1768534	BHLHE40	-5.96264	1.40168e-14		ILMN_1806603	MESP1	7.35812	4.22207e-15		ILMN_1731064	ADCK3	5.6584	1.08284e-15
ILMN_1664861	ID1	4.53516	5.11908e-08		ILMN_1671365	PRODH	4.35908	4.17118e-13		ILMN_1681087	SLC7A10	3.72374	8.05738e-10		ILMN_1764714	LOC55908	5.31596	1.51996e-10		ILMN_1720048	CCL2	1.83555	1.08759e-07		ILMN_2376403	TSC22D3	3.62372	1.78827e-12		ILMN_1667711	PLA2G16	3.99163	1.51477e-14		ILMN_1670693	LIPE	7.18392	4.22207e-15		ILMN_2304512	SAA1	7.09317	1.27259e-15
ILMN_3251550	PHLDA1	2.85248	5.11908e-08		ILMN_1815023	PIM1	3.99875	4.53446e-13		ILMN_3236428	TMEM170B	3.38664	8.65691e-10		ILMN_1768973	HIST2H2AC	2.74478	1.51996e-10		ILMN_2412761	MAFG	2.08052	1.14817e-07		ILMN_1801441	RFTN2	3.95933	1.91943e-12		ILMN_1682717	IER3	-6.15451	1.54299e-14		ILMN_2377430	AGPAT2	4.6398	4.22207e-15		ILMN_1757081	SYN2	5.7072	1.27259e-15
ILMN_1716407	SORBS2	2.46608	5.11908e-08		ILMN_1838313	LRRC8B	3.39795	4.58682e-13		ILMN_1793410	SNTB1	2.20713	1.01098e-09		ILMN_1792389	RNF165	2.58031	1.78346e-10		ILMN_1759487	EGFLAM	-2.30167	1.15091e-07		ILMN_1703955	FBXO32	4.21052	2.17925e-12		ILMN_1811370	HSD11B1	8.16658	1.56488e-14		ILMN_1768425	TF	6.19471	5.26942e-15		ILMN_2056606	PPP1R1A	6.7801	1.29943e-15
ILMN_1684368	C5orf62	2.4296	5.11908e-08		ILMN_1678812	HAPLN1	-3.86987	5.57498e-13		ILMN_1672057	AQP7	3.89397	1.01098e-09		ILMN_1853824	MGAT3	2.99867	1.78677e-10		ILMN_3304072	PRG4	-1.87988	1.15091e-07		ILMN_1736670	PPP1R3C	-3.62478	2.26225e-12		ILMN_1719906	HADH	3.56527	1.65858e-14		ILMN_1672057	AQP7	8.51739	5.85201e-15		ILMN_2377430	AGPAT2	4.61754	1.3313e-15
[truncated: 8,218 more rows]

## Sheet: S4 - SGBS Co-expressed modules
How to read this sheet	This sheet reports the co-expressed modules identified as described in the section "Co-expression networks" of the text. For each time-point and time-lapse contrast, a WGCNA co-expression analysis was run and here wereport the list of co-expressed modules of genes. For each comparison a set of correlated gene lists were identified and each was given, by convention, the name of a color.
[truncated: 249 more rows]

[truncated: 2 more sheets: S5 - SGBS Functional genesets, S6 - Receptors]
