# Supplementary material for: Systems view of adipogenesis via novel omics-driven and tissue-specific activity scoring of network functional modules
Source: Sci Rep. 2016 Jul 7;6:28851. doi: 10.1038/srep28851 (PMC4935943; doi:10.1038/srep28851)
Supplement: Supplementary File 4 [file srep28851-s3.xls]

## Sheet: README
Table of Contents
		Timepoints
		Functional analysis for C6h vs C0h
		Functional analysis for C48h vs C0h
		Functional analysis for C96h vs C0h
		Functional analysis for C192h vs C0h
		Functional analysis for C384h vs C0h
		Timelapses
		Functional analysis for C48h vs C6h
		Functional analysis for C96h vs C48h
		Functional analysis for C192h vs C96h
		Functional analysis for C384h vs C192h
A yellow line in the results marks the 0.05 p-value significance threashold.
Columns		Pathway name
		The canonical pathway name.
		Sorensen-Dice_Score_(SDS) / P-value(based_on_the_SDS) / chi_squared_statistic
		These indexes are the enrichment scores computed by NASFinder as described in main text in section "Contextual enrichment analysis and network activity score"
		Target size
		This is the number of molecules in the active network indentified by NASFinder as described in section "Contextual enrichment analysis and network activity score".
		Reference_size
		The number of genes associated in literature to the canonical pathway
		Overlap size
		This is the number of overlapping genes between the canonical pathway in literature and the active network detected by NASFinder
		Down_regulated(%) / Regulation
		These summarize the portion of downregulated genes within the target set and the overall up- or down- regualtion of the identified network.
		Network activity score
		The network actvity score (NAS) associated to the network computed as described in the section "Network activity score and module ranking".
		Receptor
		The receptor selected by NASFinder algorithm for the given inpute geneset.

## Sheet: TP 6 vs. control
Name of Pathway	Sorensen-Dice_Score_(SDS),	Target_size,	Reference_size,	Overlap_size,	P-value(based_on_the_SDS),	chi_squared_statistic,	Network_activity_score,	Receptor,	Down_regulated(%),	Regulation,	URL
BIOCARTA_IL5_PATHWAY	0.315789	9	10	3	0.0131988	300.327	0.206299	CD4	66.6667	Down_regulated	http://www.broadinstitute.org/gsea/msigdb/cards/BIOCARTA_IL5_PATHWAY
BIOCARTA_IL5_PATHWAY	0.285714	11	10	3	0.0155716	245.175	0.206299	CD4	66.6667	Down_regulated	http://www.broadinstitute.org/gsea/msigdb/cards/BIOCARTA_IL5_PATHWAY
BIOCARTA_CARDIACEGF_PATHWAY	0.25	6	18	3	0.0190346	269.39	0.170273	EGFR	33.3333	Up_regulated	http://www.broadinstitute.org/gsea/msigdb/cards/BIOCARTA_CARDIACEGF_PATHWAY
REACTOME_NFKB_IS_ACTIVATED_AND_SIGNALS_SURVIVAL	0.25	5	11	2	0.0190346	361.597	0.116717	NGFR	50	Up_regulated	http://www.broadinstitute.org/gsea/msigdb/cards/REACTOME_NFKB_IS_ACTIVATED_AND_SIGNALS_SURVIVAL
PID_IL27PATHWAY	0.242424	7	26	4	0.0198805	516.564	0.106682	IL12RB2	75	Down_regulated	http://www.broadinstitute.org/gsea/msigdb/cards/PID_IL27PATHWAY
BIOCARTA_CDK5_PATHWAY	0.235294	6	11	2	0.0207181	199.996	0.0789489	NGFR	50	Up_regulated	http://www.broadinstitute.org/gsea/msigdb/cards/BIOCARTA_CDK5_PATHWAY
BIOCARTA_AKAP13_PATHWAY	0.235294	5	12	2	0.0207181	361.597	0.0776987	LPAR2	0	Up_regulated	http://www.broadinstitute.org/gsea/msigdb/cards/BIOCARTA_AKAP13_PATHWAY
BIOCARTA_TRKA_PATHWAY	0.235294	5	12	2	0.0207181	239.996	0.148916	PLCG1	50	Up_regulated	http://www.broadinstitute.org/gsea/msigdb/cards/BIOCARTA_TRKA_PATHWAY
BIOCARTA_EPONFKB_PATHWAY	0.235294	6	11	2	0.0207181	300.997	0.0770985	EPOR	0	Up_regulated	http://www.broadinstitute.org/gsea/msigdb/cards/BIOCARTA_EPONFKB_PATHWAY
BIOCARTA_NGF_PATHWAY	0.230769	8	18	3	0.0212719	200.99	0.174569	PLCG1	66.6667	Down_regulated	http://www.broadinstitute.org/gsea/msigdb/cards/BIOCARTA_NGF_PATHWAY
PID_IL27PATHWAY	0.228571	9	26	4	0.0215474	400.879	0.106682	IL12RB2	75	Down_regulated	http://www.broadinstitute.org/gsea/msigdb/cards/PID_IL27PATHWAY
BIOCARTA_TRKA_PATHWAY	0.222222	6	12	2	0.0223685	199.551	0.148916	NTRK1	50	Up_regulated	http://www.broadinstitute.org/gsea/msigdb/cards/BIOCARTA_TRKA_PATHWAY
ST_INTERLEUKIN_13_PATHWAY	0.222222	11	7	2	0.0223685	107.875	0.0618053	IL13RA1	0	Up_regulated	http://www.broadinstitute.org/gsea/msigdb/cards/ST_INTERLEUKIN_13_PATHWAY
PID_IL27PATHWAY	0.216216	11	26	4	0.0231813	327.261	0.106682	IL12RB2	75	Down_regulated	http://www.broadinstitute.org/gsea/msigdb/cards/PID_IL27PATHWAY
REACTOME_SYNTHESIS_OF_VERY_LONG_CHAIN_FATTY_ACYL_COAS	0.210526	5	14	2	0.0239858	361.597	0.0674312	F2RL1	0	Up_regulated	http://www.broadinstitute.org/gsea/msigdb/cards/REACTOME_SYNTHESIS_OF_VERY_LONG_CHAIN_FATTY_ACYL_COAS
BIOCARTA_IL1R_PATHWAY	0.195122	8	33	4	0.0263504	255.411	0.133511	IL1R1	75	Down_regulated	http://www.broadinstitute.org/gsea/msigdb/cards/BIOCARTA_IL1R_PATHWAY
BIOCARTA_IL12_PATHWAY	0.193548	8	23	3	0.0266087	252.459	0.0955306	IL12RB2	66.6667	Down_regulated	http://www.broadinstitute.org/gsea/msigdb/cards/BIOCARTA_IL12_PATHWAY
BIOCARTA_IL7_PATHWAY	0.190476	4	17	2	0.0271226	452.498	0.054534	IL2RG	0	Up_regulated	http://www.broadinstitute.org/gsea/msigdb/cards/BIOCARTA_IL7_PATHWAY
PID_SYNDECAN_3_PATHWAY	0.190476	4	17	2	0.0271226	300.663	0.106945	EGFR	0	Up_regulated	http://www.broadinstitute.org/gsea/msigdb/cards/PID_SYNDECAN_3_PATHWAY
REACTOME_DOWNREGULATION_OF_TGF_BETA_RECEPTOR_SIGNALING	0.1875	9	23	3	0.027633	300.327	0.0884976	ZFYVE9	66.6667	Down_regulated	http://www.broadinstitute.org/gsea/msigdb/cards/REACTOME_DOWNREGULATION_OF_TGF_BETA_RECEPTOR_SIGNALING
BIOCARTA_NTHI_PATHWAY	0.1875	8	24	3	0.027633	200.99	0.131741	TLR2	66.6667	Down_regulated	http://www.broadinstitute.org/gsea/msigdb/cards/BIOCARTA_NTHI_PATHWAY
ST_IL_13_PATHWAY	0.181818	15	7	2	0.0286434	78.3977	0.0618053	IL4R	0	Up_regulated	http://www.broadinstitute.org/gsea/msigdb/cards/ST_IL_13_PATHWAY
BIOCARTA_CARDIACEGF_PATHWAY	0.181818	4	18	2	0.0286434	179.196	0.170273	IL12RB2	50	Up_regulated	http://www.broadinstitute.org/gsea/msigdb/cards/BIOCARTA_CARDIACEGF_PATHWAY
BIOCARTA_CARDIACEGF_PATHWAY	0.181818	4	18	2	0.0286434	179.196	0.170273	PPARA	50	Up_regulated	http://www.broadinstitute.org/gsea/msigdb/cards/BIOCARTA_CARDIACEGF_PATHWAY
REACTOME_REGULATION_OF_KIT_SIGNALING	0.181818	5	17	2	0.0286434	361.597	0.0483252	KIT	0	Up_regulated	http://www.broadinstitute.org/gsea/msigdb/cards/REACTOME_REGULATION_OF_KIT_SIGNALING
BIOCARTA_IL1R_PATHWAY	0.177778	12	33	4	0.0293923	168.364	0.133511	IL1R1	75	Down_regulated	http://www.broadinstitute.org/gsea/msigdb/cards/BIOCARTA_IL1R_PATHWAY
BIOCARTA_NTHI_PATHWAY	0.176471	10	24	3	0.0296402	159.951	0.131741	TLR2	66.6667	Down_regulated	http://www.broadinstitute.org/gsea/msigdb/cards/BIOCARTA_NTHI_PATHWAY
BIOCARTA_NO2IL12_PATHWAY	0.173913	6	17	2	0.0301336	300.997	0.0663829	IL12RB2	0	Up_regulated	http://www.broadinstitute.org/gsea/msigdb/cards/BIOCARTA_NO2IL12_PATHWAY
REACTOME_GROWTH_HORMONE_RECEPTOR_SIGNALING	0.171429	11	24	3	0.0306237	182.581	0.0825719	GHR	0	Up_regulated	http://www.broadinstitute.org/gsea/msigdb/cards/REACTOME_GROWTH_HORMONE_RECEPTOR_SIGNALING
REACTOME_PROLONGED_ERK_ACTIVATION_EVENTS	0.166667	5	19	2	0.0315941	240.529	0.0457073	FRS2	50	Up_regulated	http://www.broadinstitute.org/gsea/msigdb/cards/REACTOME_PROLONGED_ERK_ACTIVATION_EVENTS
BIOCARTA_IL1R_PATHWAY	0.162162	4	33	3	0.0325518	289.062	0.133511	IL1R1	0	Up_regulated	http://www.broadinstitute.org/gsea/msigdb/cards/BIOCARTA_IL1R_PATHWAY
SA_TRKA_RECEPTOR	0.16	8	17	2	0.0330259	225.247	0.0749964	NGFR	0	Up_regulated	http://www.broadinstitute.org/gsea/msigdb/cards/SA_TRKA_RECEPTOR
REACTOME_CHONDROITIN_SULFATE_BIOSYNTHESIS	0.16	4	21	2	0.0330259	452.498	0.0490401	GSEA_17	0	Up_regulated	http://www.broadinstitute.org/gsea/msigdb/cards/REACTOME_CHONDROITIN_SULFATE_BIOSYNTHESIS
BIOCARTA_TGFB_PATHWAY	0.16	6	19	2	0.0330259	199.996	0.0327001	ZFYVE9	50	Up_regulated	http://www.broadinstitute.org/gsea/msigdb/cards/BIOCARTA_TGFB_PATHWAY
REACTOME_PROLONGED_ERK_ACTIVATION_EVENTS	0.16	6	19	2	0.0330259	199.996	0.0457073	FRS2	50	Up_regulated	http://www.broadinstitute.org/gsea/msigdb/cards/REACTOME_PROLONGED_ERK_ACTIVATION_EVENTS
BIOCARTA_IL12_PATHWAY	0.16	2	23	2	0.0330259	452.498	0.0955306	TRA@	50	Up_regulated	http://www.broadinstitute.org/gsea/msigdb/cards/BIOCARTA_IL12_PATHWAY
ST_GA12_PATHWAY	0.16	2	23	2	0.0330259	907	0.0562312	F2RL1	50	Up_regulated	http://www.broadinstitute.org/gsea/msigdb/cards/ST_GA12_PATHWAY
BIOCARTA_TOB1_PATHWAY	0.153846	5	21	2	0.0344297	361.597	0.0509668	TRA@	50	Up_regulated	http://www.broadinstitute.org/gsea/msigdb/cards/BIOCARTA_TOB1_PATHWAY
BIOCARTA_IL12_PATHWAY	0.148148	4	23	2	0.0358067	224.746	0.0955306	TRA@	50	Up_regulated	http://www.broadinstitute.org/gsea/msigdb/cards/BIOCARTA_IL12_PATHWAY
BIOCARTA_TGFB_PATHWAY	0.148148	8	19	2	0.0358067	149.329	0.0327001	ZFYVE9	50	Up_regulated	http://www.broadinstitute.org/gsea/msigdb/cards/BIOCARTA_TGFB_PATHWAY
PID_IL6_7PATHWAY	0.148148	7	47	4	0.0358067	184.191	0.133015	IL6R	75	Down_regulated	http://www.broadinstitute.org/gsea/msigdb/cards/PID_IL6_7PATHWAY
BIOCARTA_NO2IL12_PATHWAY	0.148148	10	17	2	0.0358067	179.796	0.0663829	IL12RB2	0	Up_regulated	http://www.broadinstitute.org/gsea/msigdb/cards/BIOCARTA_NO2IL12_PATHWAY
ST_GA12_PATHWAY	0.142857	5	23	2	0.0371577	361.597	0.0562312	F2RL1	50	Up_regulated	http://www.broadinstitute.org/gsea/msigdb/cards/ST_GA12_PATHWAY
BIOCARTA_IL1R_PATHWAY	0.142857	9	33	3	0.0371577	125.851	0.133511	TRA@	100	Down_regulated	http://www.broadinstitute.org/gsea/msigdb/cards/BIOCARTA_IL1R_PATHWAY
BIOCARTA_IL1R_PATHWAY	0.142857	9	33	3	0.0371577	125.851	0.133511	IL1R1	66.6667	Down_regulated	http://www.broadinstitute.org/gsea/msigdb/cards/BIOCARTA_IL1R_PATHWAY
BIOCARTA_IL12_PATHWAY	0.142857	5	23	2	0.0371577	179.196	0.0955306	CD3E	50	Up_regulated	http://www.broadinstitute.org/gsea/msigdb/cards/BIOCARTA_IL12_PATHWAY
BIOCARTA_EPONFKB_PATHWAY	0.137931	18	11	2	0.0384836	98.9961	0.0770985	EPOR	0	Up_regulated	http://www.broadinstitute.org/gsea/msigdb/cards/BIOCARTA_EPONFKB_PATHWAY
BIOCARTA_IGF1_PATHWAY	0.137931	8	21	2	0.0384836	88.0011	0.128049	IGF1R	0	Up_regulated	http://www.broadinstitute.org/gsea/msigdb/cards/BIOCARTA_IGF1_PATHWAY
PID_ECADHERIN_KERATINOCYTE_PATHWAY	0.137931	8	21	2	0.0384836	110.873	0.0937651	EGFR	50	Up_regulated	http://www.broadinstitute.org/gsea/msigdb/cards/PID_ECADHERIN_KERATINOCYTE_PATHWAY
PID_ATF2_PATHWAY	0.136364	29	59	6	0.0389201	94.8556	0.123495	ESR1	83.3333	Down_regulated	http://www.broadinstitute.org/gsea/msigdb/cards/PID_ATF2_PATHWAY
PID_GMCSF_PATHWAY	0.136364	7	37	3	0.0389201	191.133	0.102148	CSF2RB	33.3333	Up_regulated	http://www.broadinstitute.org/gsea/msigdb/cards/PID_GMCSF_PATHWAY
BIOCARTA_IL1R_PATHWAY	0.136364	11	33	3	0.0389201	102.115	0.133511	IL1R1	66.6667	Down_regulated	http://www.broadinstitute.org/gsea/msigdb/cards/BIOCARTA_IL1R_PATHWAY
ST_GA12_PATHWAY	0.133333	7	23	2	0.0397852	257.711	0.0562312	F2RL1	50	Up_regulated	http://www.broadinstitute.org/gsea/msigdb/cards/ST_GA12_PATHWAY
PID_EPOPATHWAY	0.130435	12	34	3	0.04064	109.62	0.0914329	EPOR	0	Up_regulated	http://www.broadinstitute.org/gsea/msigdb/cards/PID_EPOPATHWAY
BIOCARTA_HER2_PATHWAY	0.129032	9	22	2	0.0410635	98.221	0.103232	ESR1	0	Up_regulated	http://www.broadinstitute.org/gsea/msigdb/cards/BIOCARTA_HER2_PATHWAY
REACTOME_GRB2_EVENTS_IN_ERBB2_SIGNALING	0.129032	9	22	2	0.0410635	132.144	0.0689436	ERBB2	0	Up_regulated	http://www.broadinstitute.org/gsea/msigdb/cards/REACTOME_GRB2_EVENTS_IN_ERBB2_SIGNALING
KEGG_PROXIMAL_TUBULE_BICARBONATE_RECLAMATION	0.129032	8	23	2	0.0410635	110.873	0.0843299	F2RL1	0	Up_regulated	http://www.broadinstitute.org/gsea/msigdb/cards/KEGG_PROXIMAL_TUBULE_BICARBONATE_RECLAMATION
PID_TGFBRPATHWAY	0.123077	10	55	4	0.0429388	176.983	0.0838672	TGFBR2	75	Down_regulated	http://www.broadinstitute.org/gsea/msigdb/cards/PID_TGFBRPATHWAY
PID_SHP2_PATHWAY	0.123077	7	58	4	0.0429388	226.395	0.0872384	NTRK2	75	Down_regulated	http://www.broadinstitute.org/gsea/msigdb/cards/PID_SHP2_PATHWAY
PID_ATF2_PATHWAY	0.121212	7	59	4	0.0435531	184.191	0.123495	ESR1	75	Down_regulated	http://www.broadinstitute.org/gsea/msigdb/cards/PID_ATF2_PATHWAY
PID_ATF2_PATHWAY	0.117647	9	59	4	0.0447659	141.805	0.123495	ESR1	75	Down_regulated	http://www.broadinstitute.org/gsea/msigdb/cards/PID_ATF2_PATHWAY
BIOCARTA_TID_PATHWAY	0.117647	15	19	2	0.0447659	78.2199	0.0760511	TNFRSF1A	0	Up_regulated	http://www.broadinstitute.org/gsea/msigdb/cards/BIOCARTA_TID_PATHWAY
PID_CD40_PATHWAY	0.114286	4	31	2	0.0459583	224.746	0.0674188	FCER1A	100	Down_regulated	http://www.broadinstitute.org/gsea/msigdb/cards/PID_CD40_PATHWAY
KEGG_ACUTE_MYELOID_LEUKEMIA	0.114286	10	60	4	0.0459583	360.389	0.0341498	KIT	25	Up_regulated	http://www.broadinstitute.org/gsea/msigdb/cards/KEGG_ACUTE_MYELOID_LEUKEMIA
PID_SHP2_PATHWAY	0.114286	12	58	4	0.0459583	129.47	0.0872384	IL6R	75	Down_regulated	http://www.broadinstitute.org/gsea/msigdb/cards/PID_SHP2_PATHWAY
PID_EPHRINBREVPATHWAY	0.114286	5	30	2	0.0459583	179.196	0.0594887	EFNB2	0	Up_regulated	http://www.broadinstitute.org/gsea/msigdb/cards/PID_EPHRINBREVPATHWAY
PID_THROMBIN_PAR1_PATHWAY	0.113208	10	43	3	0.0463514	201.215	0.0464485	F2R	0	Up_regulated	http://www.broadinstitute.org/gsea/msigdb/cards/PID_THROMBIN_PAR1_PATHWAY
PID_ATF2_PATHWAY	0.112676	12	59	4	0.0465471	104.724	0.123495	ESR1	75	Down_regulated	http://www.broadinstitute.org/gsea/msigdb/cards/PID_ATF2_PATHWAY
PID_INSULIN_PATHWAY	0.111111	9	45	3	0.0471311	178.19	0.0528208	INSR	0	Up_regulated	http://www.broadinstitute.org/gsea/msigdb/cards/PID_INSULIN_PATHWAY
PID_ATF2_PATHWAY	0.111111	13	59	4	0.0471311	96.1682	0.123495	ESR1	75	Down_regulated	http://www.broadinstitute.org/gsea/msigdb/cards/PID_ATF2_PATHWAY
ST_GA12_PATHWAY	0.111111	13	23	2	0.0471311	137.842	0.0562312	F2RL1	50	Up_regulated	http://www.broadinstitute.org/gsea/msigdb/cards/ST_GA12_PATHWAY
PID_ATF2_PATHWAY	0.109589	14	59	4	0.0477103	88.8355	0.123495	ESR1	75	Down_regulated	http://www.broadinstitute.org/gsea/msigdb/cards/PID_ATF2_PATHWAY
REACTOME_PURINE_METABOLISM	0.108108	4	33	2	0.0482848	452.498	0.025417	GSEA_8	0	Up_regulated	http://www.broadinstitute.org/gsea/msigdb/cards/REACTOME_PURINE_METABOLISM
PID_LYSOPHOSPHOLIPID_PATHWAY	0.108108	8	66	4	0.0482848	146.486	0.108178	PLCG1	75	Down_regulated	http://www.broadinstitute.org/gsea/msigdb/cards/PID_LYSOPHOSPHOLIPID_PATHWAY
PID_IL2_STAT5PATHWAY	0.108108	7	30	2	0.0482848	101.028	0.0794434	IL2RG	50	Up_regulated	http://www.broadinstitute.org/gsea/msigdb/cards/PID_IL2_STAT5PATHWAY
PID_WNT_NONCANONICAL_PATHWAY	0.108108	5	32	2	0.0482848	361.597	0.0262033	PPARG	0	Up_regulated	http://www.broadinstitute.org/gsea/msigdb/cards/PID_WNT_NONCANONICAL_PATHWAY
PID_AVB3_OPN_PATHWAY	0.105263	7	31	2	0.0494202	101.028	0.0967145	CD44	50	Up_regulated	http://www.broadinstitute.org/gsea/msigdb/cards/PID_AVB3_OPN_PATHWAY
PID_LYSOPHOSPHOLIPID_PATHWAY	0.105263	10	66	4	0.0494202	115.859	0.108178	PLCG1	75	Down_regulated	http://www.broadinstitute.org/gsea/msigdb/cards/PID_LYSOPHOSPHOLIPID_PATHWAY
PID_LYSOPHOSPHOLIPID_PATHWAY	0.102564	12	66	4	0.0505377	95.4454	0.108178	PLCG1	75	Down_regulated	http://www.broadinstitute.org/gsea/msigdb/cards/PID_LYSOPHOSPHOLIPID_PATHWAY
PID_LYSOPHOSPHOLIPID_PATHWAY	0.102564	12	66	4	0.0505377	95.4454	0.108178	LPAR2	75	Down_regulated	http://www.broadinstitute.org/gsea/msigdb/cards/PID_LYSOPHOSPHOLIPID_PATHWAY
PID_TGFBRPATHWAY	0.1	5	55	3	0.051638	200.99	0.0838672	ZFYVE9	66.6667	Down_regulated	http://www.broadinstitute.org/gsea/msigdb/cards/PID_TGFBRPATHWAY
REACTOME_FRS2_MEDIATED_CASCADE	0.1	4	36	2	0.051638	224.746	0.0623271	FRS2	50	Up_regulated	http://www.broadinstitute.org/gsea/msigdb/cards/REACTOME_FRS2_MEDIATED_CASCADE
PID_AP1_PATHWAY	0.0987654	11	70	4	0.0521818	96.1682	0.129103	ESR1	75	Down_regulated	http://www.broadinstitute.org/gsea/msigdb/cards/PID_AP1_PATHWAY
REACTOME_FRS2_MEDIATED_CASCADE	0.097561	5	36	2	0.0527215	179.196	0.0623271	FRS2	50	Up_regulated	http://www.broadinstitute.org/gsea/msigdb/cards/REACTOME_FRS2_MEDIATED_CASCADE
REACTOME_FRS2_MEDIATED_CASCADE	0.097561	5	36	2	0.0527215	179.196	0.0623271	FRS2	0	Up_regulated	http://www.broadinstitute.org/gsea/msigdb/cards/REACTOME_FRS2_MEDIATED_CASCADE
PID_RXR_VDR_PATHWAY	0.097561	15	26	2	0.0527215	78.3977	0.0245674	PPARG	50	Up_regulated	http://www.broadinstitute.org/gsea/msigdb/cards/PID_RXR_VDR_PATHWAY
PID_KITPATHWAY	0.097561	30	52	4	0.0527215	63.9278	0.0601492	KIT	0	Up_regulated	http://www.broadinstitute.org/gsea/msigdb/cards/PID_KITPATHWAY
PID_P38ALPHABETADOWNSTREAMPATHWAY	0.097561	3	38	2	0.0527215	603.999	0.0350232	ESR1	50	Up_regulated	http://www.broadinstitute.org/gsea/msigdb/cards/PID_P38ALPHABETADOWNSTREAMPATHWAY
KEGG_TOLL_LIKE_RECEPTOR_SIGNALING_PATHWAY	0.096	23	102	6	0.0534349	135.096	0.0649656	TLR2	83.3333	Down_regulated	http://www.broadinstitute.org/gsea/msigdb/cards/KEGG_TOLL_LIKE_RECEPTOR_SIGNALING_PATHWAY
REACTOME_FRS2_MEDIATED_CASCADE	0.0952381	6	36	2	0.0537889	148.83	0.0623271	FRS2	50	Up_regulated	http://www.broadinstitute.org/gsea/msigdb/cards/REACTOME_FRS2_MEDIATED_CASCADE
REACTOME_FRS2_MEDIATED_CASCADE	0.0952381	6	36	2	0.0537889	148.83	0.0623271	FRS2	0	Up_regulated	http://www.broadinstitute.org/gsea/msigdb/cards/REACTOME_FRS2_MEDIATED_CASCADE
PID_TGFBRPATHWAY	0.09375	9	55	3	0.0544918	109.497	0.0838672	ZFYVE9	66.6667	Down_regulated	http://www.broadinstitute.org/gsea/msigdb/cards/PID_TGFBRPATHWAY
PID_FGF_PATHWAY	0.09375	9	55	3	0.0544918	109.497	0.0831094	FRS2	0	Up_regulated	http://www.broadinstitute.org/gsea/msigdb/cards/PID_FGF_PATHWAY
BIOCARTA_INTEGRIN_PATHWAY	0.0930233	5	38	2	0.0548406	179.196	0.0543008	FCER1A	100	Down_regulated	http://www.broadinstitute.org/gsea/msigdb/cards/BIOCARTA_INTEGRIN_PATHWAY
BIOCARTA_FCER1_PATHWAY	0.0930233	2	41	2	0.0548406	452.498	0.0554586	FCER1A	50	Up_regulated	http://www.broadinstitute.org/gsea/msigdb/cards/BIOCARTA_FCER1_PATHWAY
PID_ATF2_PATHWAY	0.0909091	7	59	3	0.0558771	102.115	0.123495	ESR1	66.6667	Down_regulated	http://www.broadinstitute.org/gsea/msigdb/cards/PID_ATF2_PATHWAY
KEGG_TOLL_LIKE_RECEPTOR_SIGNALING_PATHWAY	0.0909091	8	102	5	0.0558771	279.036	0.0649656	TLR2	80	Down_regulated	http://www.broadinstitute.org/gsea/msigdb/cards/KEGG_TOLL_LIKE_RECEPTOR_SIGNALING_PATHWAY
REACTOME_NUCLEAR_SIGNALING_BY_ERBB4	0.0909091	6	38	2	0.0558771	300.997	0.02894	ESR1	50	Up_regulated	http://www.broadinstitute.org/gsea/msigdb/cards/REACTOME_NUCLEAR_SIGNALING_BY_ERBB4
KEGG_TOLL_LIKE_RECEPTOR_SIGNALING_PATHWAY	0.0909091	8	102	5	0.0558771	279.036	0.0649656	TLR4	80	Down_regulated	http://www.broadinstitute.org/gsea/msigdb/cards/KEGG_TOLL_LIKE_RECEPTOR_SIGNALING_PATHWAY
PID_SMAD2_3NUCLEARPATHWAY	0.0888889	8	82	4	0.0568989	222.732	0.0540948	ESR1	75	Down_regulated	http://www.broadinstitute.org/gsea/msigdb/cards/PID_SMAD2_3NUCLEARPATHWAY
KEGG_BLADDER_CANCER	0.0888889	3	42	2	0.0568989	401.774	0.0489053	ERBB2	50	Up_regulated	http://www.broadinstitute.org/gsea/msigdb/cards/KEGG_BLADDER_CANCER
KEGG_TOLL_LIKE_RECEPTOR_SIGNALING_PATHWAY	0.0884956	11	102	5	0.0571015	200.882	0.0649656	TLR2	80	Down_regulated	http://www.broadinstitute.org/gsea/msigdb/cards/KEGG_TOLL_LIKE_RECEPTOR_SIGNALING_PATHWAY
PID_SHP2_PATHWAY	0.0882353	10	58	3	0.0572363	86.6039	0.0872384	IL6R	66.6667	Down_regulated	http://www.broadinstitute.org/gsea/msigdb/cards/PID_SHP2_PATHWAY
KEGG_TOLL_LIKE_RECEPTOR_SIGNALING_PATHWAY	0.0877193	12	102	5	0.057505	183.515	0.0649656	TLR4	80	Down_regulated	http://www.broadinstitute.org/gsea/msigdb/cards/KEGG_TOLL_LIKE_RECEPTOR_SIGNALING_PATHWAY
PID_S1P_S1P3_PATHWAY	0.0869565	17	29	2	0.0579063	68.8611	0.0149185	PDGFRB	0	Up_regulated	http://www.broadinstitute.org/gsea/msigdb/cards/PID_S1P_S1P3_PATHWAY
PID_FOXM1PATHWAY	0.0869565	6	40	2	0.0579063	199.551	0.0394239	ESR1	0	Up_regulated	http://www.broadinstitute.org/gsea/msigdb/cards/PID_FOXM1PATHWAY
REACTOME_NETRIN1_SIGNALING	0.0869565	5	41	2	0.0579063	239.996	0.0372893	PLCG1	0	Up_regulated	http://www.broadinstitute.org/gsea/msigdb/cards/REACTOME_NETRIN1_SIGNALING
KEGG_COLORECTAL_CANCER	0.0857143	8	62	3	0.0585702	166.678	0.0537053	TGFBR2	66.6667	Down_regulated	http://www.broadinstitute.org/gsea/msigdb/cards/KEGG_COLORECTAL_CANCER
PID_ATF2_PATHWAY	0.0857143	11	59	3	0.0585702	63.1179	0.123495	ESR1	66.6667	Down_regulated	http://www.broadinstitute.org/gsea/msigdb/cards/PID_ATF2_PATHWAY
KEGG_NOD_LIKE_RECEPTOR_SIGNALING_PATHWAY	0.0857143	8	62	3	0.0585702	88.7072	0.118568	LPAR2	100	Down_regulated	http://www.broadinstitute.org/gsea/msigdb/cards/KEGG_NOD_LIKE_RECEPTOR_SIGNALING_PATHWAY
PID_HNF3APATHWAY	0.0851064	3	44	2	0.0588998	300.663	0.0502223	AR	50	Up_regulated	http://www.broadinstitute.org/gsea/msigdb/cards/PID_HNF3APATHWAY
PID_IL4_2PATHWAY	0.084507	6	65	3	0.059228	223.74	0.0532874	IL13RA1	0	Up_regulated	http://www.broadinstitute.org/gsea/msigdb/cards/PID_IL4_2PATHWAY
KEGG_NOD_LIKE_RECEPTOR_SIGNALING_PATHWAY	0.084507	9	62	3	0.059228	78.2804	0.118568	TNFRSF1A	100	Down_regulated	http://www.broadinstitute.org/gsea/msigdb/cards/KEGG_NOD_LIKE_RECEPTOR_SIGNALING_PATHWAY
PID_SMAD2_3NUCLEARPATHWAY	0.0842105	13	82	4	0.0593915	134.756	0.0540948	AR	75	Down_regulated	http://www.broadinstitute.org/gsea/msigdb/cards/PID_SMAD2_3NUCLEARPATHWAY
PID_LYSOPHOSPHOLIPID_PATHWAY	0.0833333	6	66	3	0.0598798	109.62	0.108178	LPAR2	66.6667	Down_regulated	http://www.broadinstitute.org/gsea/msigdb/cards/PID_LYSOPHOSPHOLIPID_PATHWAY
KEGG_ADIPOCYTOKINE_SIGNALING_PATHWAY	0.0833333	5	67	3	0.0598798	200.99	0.0600623	PPARA	0	Up_regulated	http://www.broadinstitute.org/gsea/msigdb/cards/KEGG_ADIPOCYTOKINE_SIGNALING_PATHWAY
REACTOME_NRAGE_SIGNALS_DEATH_THROUGH_JNK	0.0833333	5	43	2	0.0598798	118.398	0.0744132	NGFR	0	Up_regulated	http://www.broadinstitute.org/gsea/msigdb/cards/REACTOME_NRAGE_SIGNALS_DEATH_THROUGH_JNK
BIOCARTA_INTEGRIN_PATHWAY	0.0833333	10	38	2	0.0598798	88.0997	0.0543008	FCER1A	100	Down_regulated	http://www.broadinstitute.org/gsea/msigdb/cards/BIOCARTA_INTEGRIN_PATHWAY
REACTOME_IL_3_5_AND_GM_CSF_SIGNALING	0.0833333	5	43	2	0.0598798	179.196	0.0410748	CSF2RB	0	Up_regulated	http://www.broadinstitute.org/gsea/msigdb/cards/REACTOME_IL_3_5_AND_GM_CSF_SIGNALING
PID_LYSOPHOSPHOLIPID_PATHWAY	0.0810811	8	66	3	0.0611661	80.9118	0.108178	LPAR2	66.6667	Down_regulated	http://www.broadinstitute.org/gsea/msigdb/cards/PID_LYSOPHOSPHOLIPID_PATHWAY
KEGG_PPAR_SIGNALING_PATHWAY	0.0810811	5	69	3	0.0611661	406.193	0.0284586	PPARG	0	Up_regulated	http://www.broadinstitute.org/gsea/msigdb/cards/KEGG_PPAR_SIGNALING_PATHWAY
PID_NFAT_TFPATHWAY	0.08	3	47	2	0.0618008	148.996	0.112779	PPARG	50	Up_regulated	http://www.broadinstitute.org/gsea/msigdb/cards/PID_NFAT_TFPATHWAY
PID_TELOMERASEPATHWAY	0.0789474	8	68	3	0.06243	252.459	0.0355843	ESR1	66.6667	Down_regulated	http://www.broadinstitute.org/gsea/msigdb/cards/PID_TELOMERASEPATHWAY
KEGG_ADIPOCYTOKINE_SIGNALING_PATHWAY	0.0789474	9	67	3	0.06243	109.497	0.0600623	PPARA	0	Up_regulated	http://www.broadinstitute.org/gsea/msigdb/cards/KEGG_ADIPOCYTOKINE_SIGNALING_PATHWAY
REACTOME_NOTCH1_INTRACELLULAR_DOMAIN_REGULATES_TRANSCRIPTION	0.0784314	5	46	2	0.0627425	142.717	0.0494665	FZD9	0	Up_regulated	http://www.broadinstitute.org/gsea/msigdb/cards/REACTOME_NOTCH1_INTRACELLULAR_DOMAIN_REGULATES_TRANSCRIPTION
PID_HNF3APATHWAY	0.0784314	7	44	2	0.0627425	127.14	0.0502223	AR	0	Up_regulated	http://www.broadinstitute.org/gsea/msigdb/cards/PID_HNF3APATHWAY
KEGG_ADIPOCYTOKINE_SIGNALING_PATHWAY	0.0779221	10	67	3	0.0630537	98.0623	0.0600623	LEPR	0	Up_regulated	http://www.broadinstitute.org/gsea/msigdb/cards/KEGG_ADIPOCYTOKINE_SIGNALING_PATHWAY
PID_LYSOPHOSPHOLIPID_PATHWAY	0.0759494	13	66	3	0.0642854	47.8076	0.108178	LPAR2	66.6667	Down_regulated	http://www.broadinstitute.org/gsea/msigdb/cards/PID_LYSOPHOSPHOLIPID_PATHWAY
PID_AJDISS_2PATHWAY	0.0754717	5	48	2	0.06459	179.196	0.0407978	NTRK2	0	Up_regulated	http://www.broadinstitute.org/gsea/msigdb/cards/PID_AJDISS_2PATHWAY
KEGG_LEISHMANIA_INFECTION	0.0731707	10	72	3	0.0660946	86.6039	0.0756188	LPAR2	100	Down_regulated	http://www.broadinstitute.org/gsea/msigdb/cards/KEGG_LEISHMANIA_INFECTION
KEGG_PEROXISOME	0.0722892	5	78	3	0.0666878	269.39	0.0345999	PPARA	0	Up_regulated	http://www.broadinstitute.org/gsea/msigdb/cards/KEGG_PEROXISOME
PID_AP1_PATHWAY	0.0722892	13	70	3	0.0666878	43.7328	0.129103	ESR1	66.6667	Down_regulated	http://www.broadinstitute.org/gsea/msigdb/cards/PID_AP1_PATHWAY
KEGG_TOLL_LIKE_RECEPTOR_SIGNALING_PATHWAY	0.0720721	9	102	4	0.0668353	156.607	0.0649656	TLR2	75	Down_regulated	http://www.broadinstitute.org/gsea/msigdb/cards/KEGG_TOLL_LIKE_RECEPTOR_SIGNALING_PATHWAY
PID_ERBB4_PATHWAY	0.0714286	18	38	2	0.0672762	37.3535	0.066792	ERBB2	0	Up_regulated	http://www.broadinstitute.org/gsea/msigdb/cards/PID_ERBB4_PATHWAY
PID_PTP1BPATHWAY	0.0701754	5	52	2	0.0681501	142.717	0.0467761	CSF1R	0	Up_regulated	http://www.broadinstitute.org/gsea/msigdb/cards/PID_PTP1BPATHWAY
PID_FGF_PATHWAY	0.0689655	3	55	2	0.0690136	148.996	0.0831094	FGFR2	50	Up_regulated	http://www.broadinstitute.org/gsea/msigdb/cards/PID_FGF_PATHWAY
PID_ERBB2ERBB3PATHWAY	0.0677966	15	44	2	0.0698671	45.4542	0.06151	ERBB3	0	Up_regulated	http://www.broadinstitute.org/gsea/msigdb/cards/PID_ERBB2ERBB3PATHWAY
PID_SMAD2_3NUCLEARPATHWAY	0.0677966	36	82	4	0.0698671	44.8673	0.0540948	AR	0	Up_regulated	http://www.broadinstitute.org/gsea/msigdb/cards/PID_SMAD2_3NUCLEARPATHWAY
KEGG_APOPTOSIS	0.0677966	30	88	4	0.0698671	34.2804	0.076231	CSF2RB	0	Up_regulated	http://www.broadinstitute.org/gsea/msigdb/cards/KEGG_APOPTOSIS
PID_SMAD2_3NUCLEARPATHWAY	0.0659341	9	82	3	0.0712679	109.497	0.0540948	AR	66.6667	Down_regulated	http://www.broadinstitute.org/gsea/msigdb/cards/PID_SMAD2_3NUCLEARPATHWAY
WNT_SIGNALING	0.0638298	5	89	3	0.0729144	159.951	0.056052	FZD4	0	Up_regulated	http://www.broadinstitute.org/gsea/msigdb/cards/WNT_SIGNALING
KEGG_APOPTOSIS	0.0638298	6	88	3	0.0729144	109.62	0.076231	TNFRSF1A	0	Up_regulated	http://www.broadinstitute.org/gsea/msigdb/cards/KEGG_APOPTOSIS
KEGG_TGF_BETA_SIGNALING_PATHWAY	0.0625	10	86	3	0.073992	159.951	0.0366417	BMPR1B	66.6667	Down_regulated	http://www.broadinstitute.org/gsea/msigdb/cards/KEGG_TGF_BETA_SIGNALING_PATHWAY
KEGG_ACUTE_MYELOID_LEUKEMIA	0.0615385	5	60	2	0.07479	179.196	0.0341498	IL12RB2	50	Up_regulated	http://www.broadinstitute.org/gsea/msigdb/cards/KEGG_ACUTE_MYELOID_LEUKEMIA
KEGG_AXON_GUIDANCE	0.0613497	34	129	5	0.0749486	53.6795	0.0378731	EFNB2	0	Up_regulated	http://www.broadinstitute.org/gsea/msigdb/cards/KEGG_AXON_GUIDANCE
PID_SMAD2_3NUCLEARPATHWAY	0.0612245	16	82	3	0.0750541	59.4792	0.0540948	AR	66.6667	Down_regulated	http://www.broadinstitute.org/gsea/msigdb/cards/PID_SMAD2_3NUCLEARPATHWAY
KEGG_NEUROTROPHIN_SIGNALING_PATHWAY	0.0601504	7	126	4	0.0759711	203.182	0.0422729	NGFR	75	Down_regulated	http://www.broadinstitute.org/gsea/msigdb/cards/KEGG_NEUROTROPHIN_SIGNALING_PATHWAY
KEGG_FC_EPSILON_RI_SIGNALING_PATHWAY	0.06	21	79	3	0.0761012	93.8484	0.022098	FCER1A	0	Up_regulated	http://www.broadinstitute.org/gsea/msigdb/cards/KEGG_FC_EPSILON_RI_SIGNALING_PATHWAY
PID_FCER1PATHWAY	0.0597015	5	62	2	0.0763607	118.398	0.0502928	FCER1A	0	Up_regulated	http://www.broadinstitute.org/gsea/msigdb/cards/PID_FCER1PATHWAY
KEGG_JAK_STAT_SIGNALING_PATHWAY	0.0591716	14	155	5	0.0768255	141.278	0.0408899	IL12RB2	80	Down_regulated	http://www.broadinstitute.org/gsea/msigdb/cards/KEGG_JAK_STAT_SIGNALING_PATHWAY
PID_PTP1BPATHWAY	0.0588235	16	52	2	0.0771337	42.4161	0.0467761	LEPR	0	Up_regulated	http://www.broadinstitute.org/gsea/msigdb/cards/PID_PTP1BPATHWAY
KEGG_NEUROTROPHIN_SIGNALING_PATHWAY	0.0588235	10	126	4	0.0771337	140.307	0.0422729	NGFR	75	Down_regulated	http://www.broadinstitute.org/gsea/msigdb/cards/KEGG_NEUROTROPHIN_SIGNALING_PATHWAY
PID_CD8TCRDOWNSTREAMPATHWAY	0.0588235	3	65	2	0.0771337	300.663	0.0371558	CD8A	50	Up_regulated	http://www.broadinstitute.org/gsea/msigdb/cards/PID_CD8TCRDOWNSTREAMPATHWAY
PID_LYSOPHOSPHOLIPID_PATHWAY	0.057971	3	66	2	0.0778988	98.4412	0.108178	LPAR2	50	Up_regulated	http://www.broadinstitute.org/gsea/msigdb/cards/PID_LYSOPHOSPHOLIPID_PATHWAY
PID_KITPATHWAY	0.0571429	18	52	2	0.0786561	25.6352	0.0601492	KIT	0	Up_regulated	http://www.broadinstitute.org/gsea/msigdb/cards/PID_KITPATHWAY
PID_LYSOPHOSPHOLIPID_PATHWAY	0.0571429	4	66	2	0.0786561	72.9183	0.108178	LPAR2	0	Up_regulated	http://www.broadinstitute.org/gsea/msigdb/cards/PID_LYSOPHOSPHOLIPID_PATHWAY
PID_LYSOPHOSPHOLIPID_PATHWAY	0.0555556	6	66	2	0.0801479	47.4049	0.108178	LPAR2	50	Up_regulated	http://www.broadinstitute.org/gsea/msigdb/cards/PID_LYSOPHOSPHOLIPID_PATHWAY
PID_TELOMERASEPATHWAY	0.0547945	5	68	2	0.0808829	179.196	0.0355843	ESR1	50	Up_regulated	http://www.broadinstitute.org/gsea/msigdb/cards/PID_TELOMERASEPATHWAY
KEGG_GLIOMA	0.0540541	9	65	2	0.0816106	64.304	0.0406548	PDGFRB	0	Up_regulated	http://www.broadinstitute.org/gsea/msigdb/cards/KEGG_GLIOMA
KEGG_MELANOMA	0.0533333	4	71	2	0.0823314	110.873	0.0576399	PDGFRA	50	Up_regulated	http://www.broadinstitute.org/gsea/msigdb/cards/KEGG_MELANOMA
KEGG_ADHERENS_JUNCTION	0.0530973	38	75	3	0.0825701	22.3104	0.0475239	IGF1R	0	Up_regulated	http://www.broadinstitute.org/gsea/msigdb/cards/KEGG_ADHERENS_JUNCTION
KEGG_MELANOMA	0.0526316	5	71	2	0.0830452	88.0011	0.0576399	PDGFRA	50	Up_regulated	http://www.broadinstitute.org/gsea/msigdb/cards/KEGG_MELANOMA
KEGG_MELANOMA	0.0519481	6	71	2	0.0837524	72.755	0.0576399	PDGFRA	50	Up_regulated	http://www.broadinstitute.org/gsea/msigdb/cards/KEGG_MELANOMA
PID_CMYB_PATHWAY	0.0517241	32	84	3	0.0839867	47.1077	0.0323561	KIT	0	Up_regulated	http://www.broadinstitute.org/gsea/msigdb/cards/PID_CMYB_PATHWAY
KEGG_APOPTOSIS	0.0495868	33	88	3	0.0862899	15.8279	0.076231	TNFRSF1A	0	Up_regulated	http://www.broadinstitute.org/gsea/msigdb/cards/KEGG_APOPTOSIS
KEGG_JAK_STAT_SIGNALING_PATHWAY	0.0490798	8	155	4	0.0868549	160.348	0.0408899	IL2RG	25	Up_regulated	http://www.broadinstitute.org/gsea/msigdb/cards/KEGG_JAK_STAT_SIGNALING_PATHWAY
KEGG_MAPK_SIGNALING_PATHWAY	0.04811	24	267	7	0.0879565	64.1522	0.0526049	IL1R1	85.7143	Down_regulated	http://www.broadinstitute.org/gsea/msigdb/cards/KEGG_MAPK_SIGNALING_PATHWAY
PID_P53DOWNSTREAMPATHWAY	0.0473373	32	137	4	0.0888546	12.5029	0.0835156	EGFR	0	Up_regulated	http://www.broadinstitute.org/gsea/msigdb/cards/PID_P53DOWNSTREAMPATHWAY
KEGG_APOPTOSIS	0.0472441	39	88	3	0.0889642	12.6631	0.076231	TNFRSF1A	0	Up_regulated	http://www.broadinstitute.org/gsea/msigdb/cards/KEGG_APOPTOSIS
PID_SMAD2_3NUCLEARPATHWAY	0.0454545	6	82	2	0.0911229	72.755	0.0540948	AR	50	Up_regulated	http://www.broadinstitute.org/gsea/msigdb/cards/PID_SMAD2_3NUCLEARPATHWAY
KEGG_ERBB_SIGNALING_PATHWAY	0.0444444	3	87	2	0.0923893	170.662	0.0441465	EGFR	50	Up_regulated	http://www.broadinstitute.org/gsea/msigdb/cards/KEGG_ERBB_SIGNALING_PATHWAY
KEGG_NEUROTROPHIN_SIGNALING_PATHWAY	0.0441176	10	126	3	0.0928068	77.4384	0.0422729	NTRK1	66.6667	Down_regulated	http://www.broadinstitute.org/gsea/msigdb/cards/KEGG_NEUROTROPHIN_SIGNALING_PATHWAY
KEGG_TGF_BETA_SIGNALING_PATHWAY	0.043956	5	86	2	0.0930147	142.717	0.0366417	BMPR1B	50	Up_regulated	http://www.broadinstitute.org/gsea/msigdb/cards/KEGG_TGF_BETA_SIGNALING_PATHWAY
KEGG_HYPERTROPHIC_CARDIOMYOPATHY_HCM	0.0430108	8	85	2	0.0942503	148.996	0.0242911	ITGB4	50	Up_regulated	http://www.broadinstitute.org/gsea/msigdb/cards/KEGG_HYPERTROPHIC_CARDIOMYOPATHY_HCM
KEGG_NEUROTROPHIN_SIGNALING_PATHWAY	0.0428571	14	126	3	0.0944543	53.878	0.0422729	NTRK2	0	Up_regulated	http://www.broadinstitute.org/gsea/msigdb/cards/KEGG_NEUROTROPHIN_SIGNALING_PATHWAY
KEGG_PROSTATE_CANCER	0.0421053	6	89	2	0.0954663	64.304	0.0448374	EGFR	0	Up_regulated	http://www.broadinstitute.org/gsea/msigdb/cards/KEGG_PROSTATE_CANCER
KEGG_NATURAL_KILLER_CELL_MEDIATED_CYTOTOXICITY	0.0410959	9	137	3	0.096861	147.658	0.0190259	RAC1	0	Up_regulated	http://www.broadinstitute.org/gsea/msigdb/cards/KEGG_NATURAL_KILLER_CELL_MEDIATED_CYTOTOXICITY
PID_P53DOWNSTREAMPATHWAY	0.0410959	9	137	3	0.096861	33.2301	0.0835156	EGFR	0	Up_regulated	http://www.broadinstitute.org/gsea/msigdb/cards/PID_P53DOWNSTREAMPATHWAY
KEGG_INSULIN_SIGNALING_PATHWAY	0.0408163	10	137	3	0.0972549	69.9404	0.0391517	INSR	0	Up_regulated	http://www.broadinstitute.org/gsea/msigdb/cards/KEGG_INSULIN_SIGNALING_PATHWAY
REACTOME_FATTY_ACID_TRIACYLGLYCEROL_AND_KETONE_BODY_METABOLISM	0.0384615	40	168	4	0.100712	19.6906	0.039611	PPARG	0	Up_regulated	http://www.broadinstitute.org/gsea/msigdb/cards/REACTOME_FATTY_ACID_TRIACYLGLYCEROL_AND_KETONE_BODY_METABOLISM
KEGG_WNT_SIGNALING_PATHWAY	0.0379747	7	151	3	0.10146	79.2289	0.0448459	FZD2	66.6667	Down_regulated	http://www.broadinstitute.org/gsea/msigdb/cards/KEGG_WNT_SIGNALING_PATHWAY
KEGG_JAK_STAT_SIGNALING_PATHWAY	0.037037	7	155	3	0.102934	102.115	0.0408899	IL6ST	33.3333	Up_regulated	http://www.broadinstitute.org/gsea/msigdb/cards/KEGG_JAK_STAT_SIGNALING_PATHWAY
KEGG_MAPK_SIGNALING_PATHWAY	0.0363636	8	267	5	0.104021	107.48	0.0526049	IL1R1	80	Down_regulated	http://www.broadinstitute.org/gsea/msigdb/cards/KEGG_MAPK_SIGNALING_PATHWAY
KEGG_MAPK_SIGNALING_PATHWAY	0.0361011	10	267	5	0.104452	84.1992	0.0526049	FGFR2	80	Down_regulated	http://www.broadinstitute.org/gsea/msigdb/cards/KEGG_MAPK_SIGNALING_PATHWAY
KEGG_MAPK_SIGNALING_PATHWAY	0.0361011	10	267	5	0.104452	84.1992	0.0526049	IL1R1	80	Down_regulated	http://www.broadinstitute.org/gsea/msigdb/cards/KEGG_MAPK_SIGNALING_PATHWAY
KEGG_MAPK_SIGNALING_PATHWAY	0.0358423	12	267	5	0.10488	68.6912	0.0526049	TNFRSF1A	80	Down_regulated	http://www.broadinstitute.org/gsea/msigdb/cards/KEGG_MAPK_SIGNALING_PATHWAY
KEGG_CYTOKINE_CYTOKINE_RECEPTOR_INTERACTION	0.0338983	28	267	5	0.108225	30.8561	0.0485334	TNFRSF1A	80	Down_regulated	http://www.broadinstitute.org/gsea/msigdb/cards/KEGG_CYTOKINE_CYTOKINE_RECEPTOR_INTERACTION
REACTOME_G_ALPHA_Q_SIGNALLING_EVENTS	0.0315789	6	184	3	0.112537	119.994	0.0334731	F2RL1	33.3333	Up_regulated	http://www.broadinstitute.org/gsea/msigdb/cards/REACTOME_G_ALPHA_Q_SIGNALLING_EVENTS
KEGG_CHEMOKINE_SIGNALING_PATHWAY	0.0307692	5	190	3	0.114135	122.069	0.0385696	IL12RB2	0	Up_regulated	http://www.broadinstitute.org/gsea/msigdb/cards/KEGG_CHEMOKINE_SIGNALING_PATHWAY
PID_PDGFRBPATHWAY	0.0305344	2	129	2	0.114608	199.997	0.0344726	PDGFRB	0	Up_regulated	http://www.broadinstitute.org/gsea/msigdb/cards/PID_PDGFRBPATHWAY
KEGG_PATHWAYS_IN_CANCER	0.0298507	7	328	5	0.11601	114.446	0.0456031	FZD2	80	Down_regulated	http://www.broadinstitute.org/gsea/msigdb/cards/KEGG_PATHWAYS_IN_CANCER
KEGG_AXON_GUIDANCE	0.0296296	6	129	2	0.116472	52.0132	0.0378731	EFNB2	0	Up_regulated	http://www.broadinstitute.org/gsea/msigdb/cards/KEGG_AXON_GUIDANCE
KEGG_PATHWAYS_IN_CANCER	0.0294985	11	328	5	0.116748	69.5636	0.0456031	PPARG	80	Down_regulated	http://www.broadinstitute.org/gsea/msigdb/cards/KEGG_PATHWAYS_IN_CANCER
REACTOME_CYTOKINE_SIGNALING_IN_IMMUNE_SYSTEM	0.0285714	10	270	4	0.118742	57.4224	0.047899	IL1R1	25	Up_regulated	http://www.broadinstitute.org/gsea/msigdb/cards/REACTOME_CYTOKINE_SIGNALING_IN_IMMUNE_SYSTEM
REACTOME_METABOLISM_OF_LIPIDS_AND_LIPOPROTEINS	0.028169	19	478	7	0.119632	73.9081	0.0285372	PPARA	0	Up_regulated	http://www.broadinstitute.org/gsea/msigdb/cards/REACTOME_METABOLISM_OF_LIPIDS_AND_LIPOPROTEINS
KEGG_PATHWAYS_IN_CANCER	0.0273973	37	328	5	0.121383	14.8274	0.0456031	FZD1	20	Up_regulated	http://www.broadinstitute.org/gsea/msigdb/cards/KEGG_PATHWAYS_IN_CANCER
KEGG_MAPK_SIGNALING_PATHWAY	0.026936	30	267	4	0.122458	12.9497	0.0526049	TGFBR1	0	Up_regulated	http://www.broadinstitute.org/gsea/msigdb/cards/KEGG_MAPK_SIGNALING_PATHWAY
KEGG_WNT_SIGNALING_PATHWAY	0.0258065	4	151	2	0.125188	62.0752	0.0448459	FZD2	50	Up_regulated	http://www.broadinstitute.org/gsea/msigdb/cards/KEGG_WNT_SIGNALING_PATHWAY
KEGG_WNT_SIGNALING_PATHWAY	0.025641	5	151	2	0.125599	48.9265	0.0448459	FZD2	50	Up_regulated	http://www.broadinstitute.org/gsea/msigdb/cards/KEGG_WNT_SIGNALING_PATHWAY
REACTOME_SLC_MEDIATED_TRANSMEMBRANE_TRANSPORT	0.0244898	4	241	3	0.128556	223.99	0.0185542	GSEA_12	0	Up_regulated	http://www.broadinstitute.org/gsea/msigdb/cards/REACTOME_SLC_MEDIATED_TRANSMEMBRANE_TRANSPORT
KEGG_PATHWAYS_IN_CANCER	0.0238095	8	328	4	0.130382	61.7916	0.0456031	EGFR	25	Up_regulated	http://www.broadinstitute.org/gsea/msigdb/cards/KEGG_PATHWAYS_IN_CANCER
KEGG_PATHWAYS_IN_CANCER	0.022409	29	328	4	0.134346	12.1348	0.0456031	FZD1	0	Up_regulated	http://www.broadinstitute.org/gsea/msigdb/cards/KEGG_PATHWAYS_IN_CANCER
KEGG_MAPK_SIGNALING_PATHWAY	0.021978	6	267	3	0.135626	50.2952	0.0526049	FGFR2	0	Up_regulated	http://www.broadinstitute.org/gsea/msigdb/cards/KEGG_MAPK_SIGNALING_PATHWAY
KEGG_MAPK_SIGNALING_PATHWAY	0.0215054	12	267	3	0.137063	22.4483	0.0526049	NTRK2	66.6667	Down_regulated	http://www.broadinstitute.org/gsea/msigdb/cards/KEGG_MAPK_SIGNALING_PATHWAY
REACTOME_GENERIC_TRANSCRIPTION_PATHWAY	0.0206718	35	352	4	0.139692	16.6921	0.0240238	PPARA	0	Up_regulated	http://www.broadinstitute.org/gsea/msigdb/cards/REACTOME_GENERIC_TRANSCRIPTION_PATHWAY
KEGG_PATHWAYS_IN_CANCER	0.0179641	6	328	3	0.14918	46.2408	0.0456031	TGFBR2	66.6667	Down_regulated	http://www.broadinstitute.org/gsea/msigdb/cards/KEGG_PATHWAYS_IN_CANCER
KEGG_PATHWAYS_IN_CANCER	0.0179641	6	328	3	0.14918	46.2408	0.0456031	PPARG	33.3333	Up_regulated	http://www.broadinstitute.org/gsea/msigdb/cards/KEGG_PATHWAYS_IN_CANCER
KEGG_PATHWAYS_IN_CANCER	0.0178571	8	328	3	0.149588	33.3063	0.0456031	PPARG	66.6667	Down_regulated	http://www.broadinstitute.org/gsea/msigdb/cards/KEGG_PATHWAYS_IN_CANCER
KEGG_PATHWAYS_IN_CANCER	0.0177515	10	328	3	0.149995	25.5655	0.0456031	FZD2	66.6667	Down_regulated	http://www.broadinstitute.org/gsea/msigdb/cards/KEGG_PATHWAYS_IN_CANCER
REACTOME_AXON_GUIDANCE	0.0156863	4	251	2	0.158557	67.0796	0.0251974	ITGA9	50	Up_regulated	http://www.broadinstitute.org/gsea/msigdb/cards/REACTOME_AXON_GUIDANCE
REACTOME_AXON_GUIDANCE	0.0156863	4	251	2	0.158557	67.0796	0.0251974	EGFR	0	Up_regulated	http://www.broadinstitute.org/gsea/msigdb/cards/REACTOME_AXON_GUIDANCE
REACTOME_IMMUNE_SYSTEM	0.0148305	11	933	7	0.162497	87.7868	0.0242385	CD3E	14.2857	Up_regulated	http://www.broadinstitute.org/gsea/msigdb/cards/REACTOME_IMMUNE_SYSTEM
REACTOME_IMMUNE_SYSTEM	0.0147059	19	933	7	0.163093	45.5951	0.0242385	IFNAR1	85.7143	Down_regulated	http://www.broadinstitute.org/gsea/msigdb/cards/REACTOME_IMMUNE_SYSTEM
REACTOME_IMMUNE_SYSTEM	0.014629	24	933	7	0.163463	33.6059	0.0242385	PLCG1	85.7143	Down_regulated	http://www.broadinstitute.org/gsea/msigdb/cards/REACTOME_IMMUNE_SYSTEM
KEGG_CYTOKINE_CYTOKINE_RECEPTOR_INTERACTION	0.0142349	14	267	2	0.165398	9.0087	0.0485334	GSEA_21	50	Up_regulated	http://www.broadinstitute.org/gsea/msigdb/cards/KEGG_CYTOKINE_CYTOKINE_RECEPTOR_INTERACTION
REACTOME_IMMUNE_SYSTEM	0.0127119	11	933	6	0.173497	62.8203	0.0242385	IL1R1	16.6667	Up_regulated	http://www.broadinstitute.org/gsea/msigdb/cards/REACTOME_IMMUNE_SYSTEM
KEGG_PATHWAYS_IN_CANCER	0.0120846	3	328	2	0.177161	42.2735	0.0456031	KIT	50	Up_regulated	http://www.broadinstitute.org/gsea/msigdb/cards/KEGG_PATHWAYS_IN_CANCER
REACTOME_IMMUNE_SYSTEM	0.0106045	10	933	5	0.18674	47.1291	0.0242385	IL6ST	20	Up_regulated	http://www.broadinstitute.org/gsea/msigdb/cards/REACTOME_IMMUNE_SYSTEM
REACTOME_IMMUNE_SYSTEM	0.0105932	11	933	5	0.186819	42.0214	0.0242385	IL6R	80	Down_regulated	http://www.broadinstitute.org/gsea/msigdb/cards/REACTOME_IMMUNE_SYSTEM
REACTOME_DEVELOPMENTAL_BIOLOGY	0.00997506	5	396	2	0.191283	28.5521	0.0289763	PPARA	0	Up_regulated	http://www.broadinstitute.org/gsea/msigdb/cards/REACTOME_DEVELOPMENTAL_BIOLOGY
REACTOME_IMMUNE_SYSTEM	0.0085197	6	933	4	0.203149	52.6345	0.0242385	IFNAR1	75	Down_regulated	http://www.broadinstitute.org/gsea/msigdb/cards/REACTOME_IMMUNE_SYSTEM
REACTOME_IMMUNE_SYSTEM	0.0085197	6	933	4	0.203149	52.6345	0.0242385	CD3E	75	Down_regulated	http://www.broadinstitute.org/gsea/msigdb/cards/REACTOME_IMMUNE_SYSTEM
REACTOME_IMMUNE_SYSTEM	0.00851064	7	933	4	0.20323	44.0486	0.0242385	CD3E	75	Down_regulated	http://www.broadinstitute.org/gsea/msigdb/cards/REACTOME_IMMUNE_SYSTEM
REACTOME_IMMUNE_SYSTEM	0.00849257	9	933	4	0.203391	32.6279	0.0242385	CD3E	75	Down_regulated	http://www.broadinstitute.org/gsea/msigdb/cards/REACTOME_IMMUNE_SYSTEM
REACTOME_IMMUNE_SYSTEM	0.0084122	18	933	4	0.204114	12.8688	0.0242385	IFNAR1	0	Up_regulated	http://www.broadinstitute.org/gsea/msigdb/cards/REACTOME_IMMUNE_SYSTEM
REACTOME_IMMUNE_SYSTEM	0.00837696	22	933	4	0.204434	9.37539	0.0242385	IL1R1	0	Up_regulated	http://www.broadinstitute.org/gsea/msigdb/cards/REACTOME_IMMUNE_SYSTEM
REACTOME_IMMUNE_SYSTEM	0.0083682	23	933	4	0.204513	8.70117	0.0242385	IL1R1	0	Up_regulated	http://www.broadinstitute.org/gsea/msigdb/cards/REACTOME_IMMUNE_SYSTEM
REACTOME_IMMUNE_SYSTEM	0.00829876	31	933	4	0.205148	4.97388	0.0242385	IL1R1	0	Up_regulated	http://www.broadinstitute.org/gsea/msigdb/cards/REACTOME_IMMUNE_SYSTEM
REACTOME_IMMUNE_SYSTEM	0.00640342	4	933	3	0.225175	45.0501	0.0242385	CD3E	66.6667	Down_regulated	http://www.broadinstitute.org/gsea/msigdb/cards/REACTOME_IMMUNE_SYSTEM
REACTOME_IMMUNE_SYSTEM	0.00638298	7	933	3	0.225425	23.3422	0.0242385	CD3E	0	Up_regulated	http://www.broadinstitute.org/gsea/msigdb/cards/REACTOME_IMMUNE_SYSTEM
REACTOME_IMMUNE_SYSTEM	0.00636943	9	933	3	0.225592	16.9577	0.0242385	IL2RG	0	Up_regulated	http://www.broadinstitute.org/gsea/msigdb/cards/REACTOME_IMMUNE_SYSTEM

## Sheet: TP 48 vs. control
Name of Pathway	Sorensen-Dice_Score_(SDS),	Target_size,	Reference_size,	Overlap_size,	P-value(based_on_the_SDS),	chi_squared_statistic,	Network_activity_score,	Receptor,	Down_regulated(%),	Regulation,	URL
REACTOME_PROSTANOID_LIGAND_RECEPTORS	0.461538	3	10	3	0.00596039	2863.8	0.304372	GSEA_82	33.3333	Up_regulated	http://www.broadinstitute.org/gsea/msigdb/cards/REACTOME_PROSTANOID_LIGAND_RECEPTORS
PID_INTEGRIN4_PATHWAY	0.375	5	11	3	0.00957413	2146.8	0.211301	ITGB4	33.3333	Up_regulated	http://www.broadinstitute.org/gsea/msigdb/cards/PID_INTEGRIN4_PATHWAY
REACTOME_PROSTANOID_LIGAND_RECEPTORS	0.307692	3	10	2	0.0137962	1271.47	0.304372	GSEA_73	0	Up_regulated	http://www.broadinstitute.org/gsea/msigdb/cards/REACTOME_PROSTANOID_LIGAND_RECEPTORS
BIOCARTA_EPONFKB_PATHWAY	0.3	9	11	3	0.0143909	1191	0.15547	EPOR	0	Up_regulated	http://www.broadinstitute.org/gsea/msigdb/cards/BIOCARTA_EPONFKB_PATHWAY
KEGG_RIBOSOME	0.299065	19	88	16	0.0144651	1519.35	0.22154	NTRK2	0	Up_regulated	http://www.broadinstitute.org/gsea/msigdb/cards/KEGG_RIBOSOME
KEGG_CIRCADIAN_RHYTHM_MAMMAL	0.296296	14	13	4	0.0146872	775.017	0.294908	EGFR	0	Up_regulated	http://www.broadinstitute.org/gsea/msigdb/cards/KEGG_CIRCADIAN_RHYTHM_MAMMAL
BIOCARTA_EIF4_PATHWAY	0.285714	4	24	4	0.0155716	2120	0.177984	GHR	0	Up_regulated	http://www.broadinstitute.org/gsea/msigdb/cards/BIOCARTA_EIF4_PATHWAY
REACTOME_IL_7_SIGNALING	0.266667	4	11	2	0.0173187	793.499	0.282138	IL2RG	0	Up_regulated	http://www.broadinstitute.org/gsea/msigdb/cards/REACTOME_IL_7_SIGNALING
REACTOME_VEGF_LIGAND_RECEPTOR_INTERACTIONS	0.266667	5	10	2	0.0173187	952.799	0.207257	KDR	0	Up_regulated	http://www.broadinstitute.org/gsea/msigdb/cards/REACTOME_VEGF_LIGAND_RECEPTOR_INTERACTIONS
BIOCARTA_ARF_PATHWAY	0.26087	6	17	3	0.0178942	1020	0.18592	RAC1	0	Up_regulated	http://www.broadinstitute.org/gsea/msigdb/cards/BIOCARTA_ARF_PATHWAY
KEGG_PATHOGENIC_ESCHERICHIA_COLI_INFECTION	0.26087	33	59	12	0.0178942	979.399	0.207797	ITPR1	75	Down_regulated	http://www.broadinstitute.org/gsea/msigdb/cards/KEGG_PATHOGENIC_ESCHERICHIA_COLI_INFECTION
REACTOME_IL_7_SIGNALING	0.25	5	11	2	0.0190346	634.133	0.282138	IL2RG	0	Up_regulated	http://www.broadinstitute.org/gsea/msigdb/cards/REACTOME_IL_7_SIGNALING
ST_INTERFERON_GAMMA_PATHWAY	0.25	6	10	2	0.0190346	1059.11	0.130147	IFNGR1	0	Up_regulated	http://www.broadinstitute.org/gsea/msigdb/cards/ST_INTERFERON_GAMMA_PATHWAY
BIOCARTA_LEPTIN_PATHWAY	0.25	5	11	2	0.0190346	1271.47	0.116059	LEPR	0	Up_regulated	http://www.broadinstitute.org/gsea/msigdb/cards/BIOCARTA_LEPTIN_PATHWAY
BIOCARTA_CDK5_PATHWAY	0.235294	6	11	2	0.0207181	1590.33	0.0979596	NGFR	0	Up_regulated	http://www.broadinstitute.org/gsea/msigdb/cards/BIOCARTA_CDK5_PATHWAY
PID_ARF6DOWNSTREAMPATHWAY	0.230769	11	15	3	0.0212719	973.771	0.156341	RAC1	33.3333	Up_regulated	http://www.broadinstitute.org/gsea/msigdb/cards/PID_ARF6DOWNSTREAMPATHWAY
REACTOME_REGULATION_OF_INSULIN_LIKE_GROWTH_FACTOR_IGF_ACTIVITY_BY_INSULIN_LIKE_GROWTH_FACTOR_BINDING_PROTEINS_IGFBPS	0.230769	10	16	3	0.0212719	386.402	0.389085	CD36	33.3333	Up_regulated	http://www.broadinstitute.org/gsea/msigdb/cards/REACTOME_REGULATION_OF_INSULIN_LIKE_GROWTH_FACTOR_IGF_ACTIVITY_BY_INSULIN_LIKE_GROWTH_FACTOR_BINDING_PROTEINS_IGFBPS
PID_IL5_PATHWAY	0.222222	4	14	2	0.0223685	679.714	0.229271	CSF2RB	0	Up_regulated	http://www.broadinstitute.org/gsea/msigdb/cards/PID_IL5_PATHWAY
KEGG_PROTEIN_EXPORT	0.222222	3	24	3	0.0223685	2863.8	0.0986838	SRPR	0	Up_regulated	http://www.broadinstitute.org/gsea/msigdb/cards/KEGG_PROTEIN_EXPORT
BIOCARTA_TCRA_PATHWAY	0.222222	5	13	2	0.0223685	1271.47	0.11479	TRA@	0	Up_regulated	http://www.broadinstitute.org/gsea/msigdb/cards/BIOCARTA_TCRA_PATHWAY
KEGG_RIBOSOME	0.216867	78	88	18	0.0230914	448.137	0.22154	RPSA	0	Up_regulated	http://www.broadinstitute.org/gsea/msigdb/cards/KEGG_RIBOSOME
KEGG_CITRATE_CYCLE_TCA_CYCLE	0.216216	5	32	4	0.0231813	1907.2	0.120592	OED	0	Up_regulated	http://www.broadinstitute.org/gsea/msigdb/cards/KEGG_CITRATE_CYCLE_TCA_CYCLE
KEGG_VALINE_LEUCINE_AND_ISOLEUCINE_DEGRADATION	0.204082	5	44	5	0.0249404	1081.36	0.222335	GSEA_37	0	Up_regulated	http://www.broadinstitute.org/gsea/msigdb/cards/KEGG_VALINE_LEUCINE_AND_ISOLEUCINE_DEGRADATION
KEGG_RIBOSOME	0.201835	21	88	11	0.0252846	641.7	0.22154	RPSA	0	Up_regulated	http://www.broadinstitute.org/gsea/msigdb/cards/KEGG_RIBOSOME
BIOCARTA_EIF4_PATHWAY	0.2	6	24	3	0.0255703	792.332	0.177984	PDGFRB	33.3333	Up_regulated	http://www.broadinstitute.org/gsea/msigdb/cards/BIOCARTA_EIF4_PATHWAY
BIOCARTA_PS1_PATHWAY	0.2	6	14	2	0.0255703	793.499	0.151682	PSEN1	0	Up_regulated	http://www.broadinstitute.org/gsea/msigdb/cards/BIOCARTA_PS1_PATHWAY
BIOCARTA_HCMV_PATHWAY	0.2	3	17	2	0.0255703	1271.47	0.147264	TRA@	0	Up_regulated	http://www.broadinstitute.org/gsea/msigdb/cards/BIOCARTA_HCMV_PATHWAY
BIOCARTA_LONGEVITY_PATHWAY	0.2	5	15	2	0.0255703	761.599	0.156524	GHR	0	Up_regulated	http://www.broadinstitute.org/gsea/msigdb/cards/BIOCARTA_LONGEVITY_PATHWAY
BIOCARTA_CERAMIDE_PATHWAY	0.193548	9	22	3	0.0266087	951.798	0.0988185	TNFRSF1A	0	Up_regulated	http://www.broadinstitute.org/gsea/msigdb/cards/BIOCARTA_CERAMIDE_PATHWAY
BIOCARTA_NO2IL12_PATHWAY	0.190476	4	17	2	0.0271226	1590	0.0869799	IL12RB2	0	Up_regulated	http://www.broadinstitute.org/gsea/msigdb/cards/BIOCARTA_NO2IL12_PATHWAY
BIOCARTA_MTA3_PATHWAY	0.190476	2	19	2	0.0271226	1362.86	0.206998	ESR1	50	Up_regulated	http://www.broadinstitute.org/gsea/msigdb/cards/BIOCARTA_MTA3_PATHWAY
KEGG_PATHOGENIC_ESCHERICHIA_COLI_INFECTION	0.186441	59	59	11	0.0278177	452.134	0.207797	LRP8	72.7273	Down_regulated	http://www.broadinstitute.org/gsea/msigdb/cards/KEGG_PATHOGENIC_ESCHERICHIA_COLI_INFECTION
PID_LIS1PATHWAY	0.181818	5	28	3	0.0286434	2146.8	0.0781708	LRP8	33.3333	Up_regulated	http://www.broadinstitute.org/gsea/msigdb/cards/PID_LIS1PATHWAY
KEGG_PEROXISOME	0.181818	10	78	8	0.0286434	947.387	0.186359	PPARA	0	Up_regulated	http://www.broadinstitute.org/gsea/msigdb/cards/KEGG_PEROXISOME
REACTOME_HORMONE_SENSITIVE_LIPASE_HSL_MEDIATED_TRIACYLGLYCEROL_HYDROLYSIS	0.181818	9	13	2	0.0286434	350.816	0.283624	INSR	0	Up_regulated	http://www.broadinstitute.org/gsea/msigdb/cards/REACTOME_HORMONE_SENSITIVE_LIPASE_HSL_MEDIATED_TRIACYLGLYCEROL_HYDROLYSIS
REACTOME_REGULATION_OF_KIT_SIGNALING	0.181818	5	17	2	0.0286434	952.799	0.132472	KIT	0	Up_regulated	http://www.broadinstitute.org/gsea/msigdb/cards/REACTOME_REGULATION_OF_KIT_SIGNALING
PID_IL5_PATHWAY	0.181818	8	14	2	0.0286434	338.145	0.229271	CSF2RB	0	Up_regulated	http://www.broadinstitute.org/gsea/msigdb/cards/PID_IL5_PATHWAY
REACTOME_FORMATION_OF_ATP_BY_CHEMIOSMOTIC_COUPLING	0.181818	6	16	2	0.0286434	634.133	0.136099	CD4	0	Up_regulated	http://www.broadinstitute.org/gsea/msigdb/cards/REACTOME_FORMATION_OF_ATP_BY_CHEMIOSMOTIC_COUPLING
KEGG_PYRUVATE_METABOLISM	0.177778	5	40	4	0.0293923	1014.93	0.196737	FGFR2	50	Up_regulated	http://www.broadinstitute.org/gsea/msigdb/cards/KEGG_PYRUVATE_METABOLISM
BIOCARTA_CTL_PATHWAY	0.173913	8	15	2	0.0301336	1192.25	0.0714353	TRA@	0	Up_regulated	http://www.broadinstitute.org/gsea/msigdb/cards/BIOCARTA_CTL_PATHWAY
BIOCARTA_NGF_PATHWAY	0.173913	5	18	2	0.0301336	761.599	0.153405	NGFR	0	Up_regulated	http://www.broadinstitute.org/gsea/msigdb/cards/BIOCARTA_NGF_PATHWAY
BIOCARTA_IL7_PATHWAY	0.173913	6	17	2	0.0301336	452	0.211267	IL2RG	0	Up_regulated	http://www.broadinstitute.org/gsea/msigdb/cards/BIOCARTA_IL7_PATHWAY
BIOCARTA_LONGEVITY_PATHWAY	0.173913	8	15	2	0.0301336	474.8	0.156524	GHR	0	Up_regulated	http://www.broadinstitute.org/gsea/msigdb/cards/BIOCARTA_LONGEVITY_PATHWAY
PID_INSULIN_PATHWAY	0.172414	13	45	5	0.0304281	649.613	0.146112	INSR	0	Up_regulated	http://www.broadinstitute.org/gsea/msigdb/cards/PID_INSULIN_PATHWAY
BIOCARTA_RACCYCD_PATHWAY	0.171429	9	26	3	0.0306237	951.798	0.112152	RAC1	33.3333	Up_regulated	http://www.broadinstitute.org/gsea/msigdb/cards/BIOCARTA_RACCYCD_PATHWAY
KEGG_GLYCINE_SERINE_AND_THREONINE_METABOLISM	0.171429	4	31	3	0.0306237	1191	0.164181	PAWR	66.6667	Down_regulated	http://www.broadinstitute.org/gsea/msigdb/cards/KEGG_GLYCINE_SERINE_AND_THREONINE_METABOLISM
KEGG_CITRATE_CYCLE_TCA_CYCLE	0.170213	15	32	4	0.0308675	631.731	0.120592	PPARA	0	Up_regulated	http://www.broadinstitute.org/gsea/msigdb/cards/KEGG_CITRATE_CYCLE_TCA_CYCLE
PID_PTP1BPATHWAY	0.166667	8	52	5	0.0315941	872.348	0.159673	LEPR	20	Up_regulated	http://www.broadinstitute.org/gsea/msigdb/cards/PID_PTP1BPATHWAY
BIOCARTA_CTLA4_PATHWAY	0.166667	3	21	2	0.0315941	3182.67	0.047228	TRA@	0	Up_regulated	http://www.broadinstitute.org/gsea/msigdb/cards/BIOCARTA_CTLA4_PATHWAY
BIOCARTA_EDG1_PATHWAY	0.166667	9	27	3	0.0315941	951.798	0.0942171	PDGFRA	0	Up_regulated	http://www.broadinstitute.org/gsea/msigdb/cards/BIOCARTA_EDG1_PATHWAY
REACTOME_CHYLOMICRON_MEDIATED_LIPID_TRANSPORT	0.166667	8	16	2	0.0315941	1192.25	0.0774687	LPL	0	Up_regulated	http://www.broadinstitute.org/gsea/msigdb/cards/REACTOME_CHYLOMICRON_MEDIATED_LIPID_TRANSPORT
REACTOME_PERK_REGULATED_GENE_EXPRESSION	0.166667	7	29	3	0.0315941	678.427	0.186342	VLDLR	100	Down_regulated	http://www.broadinstitute.org/gsea/msigdb/cards/REACTOME_PERK_REGULATED_GENE_EXPRESSION
PID_AP1_PATHWAY	0.166667	26	70	8	0.0315941	408.54	0.232957	ESR1	50	Up_regulated	http://www.broadinstitute.org/gsea/msigdb/cards/PID_AP1_PATHWAY
KEGG_RIBOSOME	0.163934	34	88	10	0.0321702	319.752	0.22154	FZD6	0	Up_regulated	http://www.broadinstitute.org/gsea/msigdb/cards/KEGG_RIBOSOME
PID_IL2_STAT5PATHWAY	0.162162	7	30	3	0.0325518	610.113	0.159963	IL2RG	33.3333	Up_regulated	http://www.broadinstitute.org/gsea/msigdb/cards/PID_IL2_STAT5PATHWAY
PID_PTP1BPATHWAY	0.16129	10	52	5	0.0327418	696.173	0.159673	EGFR	20	Up_regulated	http://www.broadinstitute.org/gsea/msigdb/cards/PID_PTP1BPATHWAY
REACTOME_NONSENSE_MEDIATED_DECAY_ENHANCED_BY_THE_EXON_JUNCTION_COMPLEX	0.16	24	176	16	0.0330259	982.326	0.136266	RPSA	6.25	Up_regulated	http://www.broadinstitute.org/gsea/msigdb/cards/REACTOME_NONSENSE_MEDIATED_DECAY_ENHANCED_BY_THE_EXON_JUNCTION_COMPLEX
BIOCARTA_EGFR_SMRTE_PATHWAY	0.16	14	11	2	0.0330259	269.945	0.232506	EGFR	0	Up_regulated	http://www.broadinstitute.org/gsea/msigdb/cards/BIOCARTA_EGFR_SMRTE_PATHWAY
BIOCARTA_CTLA4_PATHWAY	0.16	4	21	2	0.0330259	2386.5	0.047228	CD28	0	Up_regulated	http://www.broadinstitute.org/gsea/msigdb/cards/BIOCARTA_CTLA4_PATHWAY
BIOCARTA_MTA3_PATHWAY	0.16	6	19	2	0.0330259	452	0.206998	ESR1	50	Up_regulated	http://www.broadinstitute.org/gsea/msigdb/cards/BIOCARTA_MTA3_PATHWAY
BIOCARTA_CTLA4_PATHWAY	0.16	4	21	2	0.0330259	2386.5	0.047228	CD3E	0	Up_regulated	http://www.broadinstitute.org/gsea/msigdb/cards/BIOCARTA_CTLA4_PATHWAY
KEGG_HEMATOPOIETIC_CELL_LINEAGE	0.16	12	88	8	0.0330259	1149.8	0.142489	IL1R1	50	Up_regulated	http://www.broadinstitute.org/gsea/msigdb/cards/KEGG_HEMATOPOIETIC_CELL_LINEAGE
BIOCARTA_HER2_PATHWAY	0.153846	4	22	2	0.0344297	793.499	0.158931	ERBB3	0	Up_regulated	http://www.broadinstitute.org/gsea/msigdb/cards/BIOCARTA_HER2_PATHWAY
PID_IL1PATHWAY	0.153846	5	34	3	0.0344297	1224.94	0.11123	IL1R1	33.3333	Up_regulated	http://www.broadinstitute.org/gsea/msigdb/cards/PID_IL1PATHWAY
PID_HEDGEHOG_2PATHWAY	0.153846	4	22	2	0.0344297	952.799	0.116299	PTCH1	0	Up_regulated	http://www.broadinstitute.org/gsea/msigdb/cards/PID_HEDGEHOG_2PATHWAY
REACTOME_CHYLOMICRON_MEDIATED_LIPID_TRANSPORT	0.153846	10	16	2	0.0344297	953.399	0.0774687	LPL	0	Up_regulated	http://www.broadinstitute.org/gsea/msigdb/cards/REACTOME_CHYLOMICRON_MEDIATED_LIPID_TRANSPORT
BIOCARTA_IL2RB_PATHWAY	0.153846	14	38	4	0.0344297	601.268	0.119826	IL2RG	25	Up_regulated	http://www.broadinstitute.org/gsea/msigdb/cards/BIOCARTA_IL2RB_PATHWAY
BIOCARTA_MTOR_PATHWAY	0.153846	3	23	2	0.0344297	705.184	0.185608	FGFR2	0	Up_regulated	http://www.broadinstitute.org/gsea/msigdb/cards/BIOCARTA_MTOR_PATHWAY
PID_IL2_STAT5PATHWAY	0.15	10	30	3	0.0353507	425.551	0.159963	IL2RG	0	Up_regulated	http://www.broadinstitute.org/gsea/msigdb/cards/PID_IL2_STAT5PATHWAY
PID_PTP1BPATHWAY	0.149254	15	52	5	0.0355334	461.277	0.159673	CSF1R	20	Up_regulated	http://www.broadinstitute.org/gsea/msigdb/cards/PID_PTP1BPATHWAY
BIOCARTA_MTOR_PATHWAY	0.148148	4	23	2	0.0358067	528	0.185608	FGFR2	50	Up_regulated	http://www.broadinstitute.org/gsea/msigdb/cards/BIOCARTA_MTOR_PATHWAY
BIOCARTA_INSULIN_PATHWAY	0.148148	5	22	2	0.0358067	1271.47	0.0750741	INSR	0	Up_regulated	http://www.broadinstitute.org/gsea/msigdb/cards/BIOCARTA_INSULIN_PATHWAY
PID_HEDGEHOG_2PATHWAY	0.148148	5	22	2	0.0358067	761.599	0.116299	PTCH1	0	Up_regulated	http://www.broadinstitute.org/gsea/msigdb/cards/PID_HEDGEHOG_2PATHWAY
REACTOME_REGULATION_OF_KIT_SIGNALING	0.148148	10	17	2	0.0358067	474.9	0.132472	KIT	50	Up_regulated	http://www.broadinstitute.org/gsea/msigdb/cards/REACTOME_REGULATION_OF_KIT_SIGNALING
REACTOME_NEPHRIN_INTERACTIONS	0.148148	7	20	2	0.0358067	452	0.155698	EFNB2	50	Up_regulated	http://www.broadinstitute.org/gsea/msigdb/cards/REACTOME_NEPHRIN_INTERACTIONS
BIOCARTA_IL7_PATHWAY	0.148148	10	17	2	0.0358067	269.832	0.211267	IL2RG	0	Up_regulated	http://www.broadinstitute.org/gsea/msigdb/cards/BIOCARTA_IL7_PATHWAY
KEGG_RETINOL_METABOLISM	0.146341	18	64	6	0.0362599	589.123	0.129895	GSEA_36	0	Up_regulated	http://www.broadinstitute.org/gsea/msigdb/cards/KEGG_RETINOL_METABOLISM
PID_IL23PATHWAY	0.146341	4	37	3	0.0362599	823.383	0.202554	CD3E	33.3333	Up_regulated	http://www.broadinstitute.org/gsea/msigdb/cards/PID_IL23PATHWAY
PID_A6B1_A6B4_INTEGRIN_PATHWAY	0.145455	9	46	4	0.0364854	494.065	0.199979	ERBB3	0	Up_regulated	http://www.broadinstitute.org/gsea/msigdb/cards/PID_A6B1_A6B4_INTEGRIN_PATHWAY
BIOCARTA_IL7_PATHWAY	0.142857	11	17	2	0.0371577	244.991	0.211267	IL2RG	0	Up_regulated	http://www.broadinstitute.org/gsea/msigdb/cards/BIOCARTA_IL7_PATHWAY
PID_IL23PATHWAY	0.142857	5	37	3	0.0371577	657.645	0.202554	CD3E	33.3333	Up_regulated	http://www.broadinstitute.org/gsea/msigdb/cards/PID_IL23PATHWAY
BIOCARTA_UCALPAIN_PATHWAY	0.142857	10	18	2	0.0371577	634.399	0.10689	RAC1	50	Up_regulated	http://www.broadinstitute.org/gsea/msigdb/cards/BIOCARTA_UCALPAIN_PATHWAY
BIOCARTA_ERK5_PATHWAY	0.142857	10	18	2	0.0371577	379.201	0.128377	PLCG1	0	Up_regulated	http://www.broadinstitute.org/gsea/msigdb/cards/BIOCARTA_ERK5_PATHWAY
REACTOME_CYTOSOLIC_TRNA_AMINOACYLATION	0.142857	4	24	2	0.0371577	679.714	0.175227	EGFR	100	Down_regulated	http://www.broadinstitute.org/gsea/msigdb/cards/REACTOME_CYTOSOLIC_TRNA_AMINOACYLATION
REACTOME_3_UTR_MEDIATED_TRANSLATIONAL_REGULATION	0.140704	23	176	14	0.037729	766.779	0.140582	RPSA	7.14286	Up_regulated	http://www.broadinstitute.org/gsea/msigdb/cards/REACTOME_3_UTR_MEDIATED_TRANSLATIONAL_REGULATION
KEGG_CITRATE_CYCLE_TCA_CYCLE	0.139535	11	32	3	0.0380444	484.296	0.120592	ITPR1	0	Up_regulated	http://www.broadinstitute.org/gsea/msigdb/cards/KEGG_CITRATE_CYCLE_TCA_CYCLE
BIOCARTA_MTA3_PATHWAY	0.137931	10	19	2	0.0384836	269.832	0.206998	ESR1	50	Up_regulated	http://www.broadinstitute.org/gsea/msigdb/cards/BIOCARTA_MTA3_PATHWAY
PID_S1P_S1P1_PATHWAY	0.137931	8	21	2	0.0384836	338.145	0.176973	KDR	0	Up_regulated	http://www.broadinstitute.org/gsea/msigdb/cards/PID_S1P_S1P1_PATHWAY
PID_FRA_PATHWAY	0.136364	7	37	3	0.0389201	336.86	0.288321	RAPGEF5	66.6667	Down_regulated	http://www.broadinstitute.org/gsea/msigdb/cards/PID_FRA_PATHWAY
PID_HDAC_CLASSI_PATHWAY	0.136364	22	66	6	0.0389201	451.383	0.112874	TNFRSF1A	0	Up_regulated	http://www.broadinstitute.org/gsea/msigdb/cards/PID_HDAC_CLASSI_PATHWAY
PID_INTEGRIN_A4B1_PATHWAY	0.135593	26	33	4	0.0391374	288.069	0.170426	RAC1	0	Up_regulated	http://www.broadinstitute.org/gsea/msigdb/cards/PID_INTEGRIN_A4B1_PATHWAY
PID_IL23PATHWAY	0.133333	8	37	3	0.0397852	409.04	0.202554	CD3E	33.3333	Up_regulated	http://www.broadinstitute.org/gsea/msigdb/cards/PID_IL23PATHWAY
PID_IFNGPATHWAY	0.130435	6	40	3	0.04064	712.649	0.124379	IFNGR1	33.3333	Up_regulated	http://www.broadinstitute.org/gsea/msigdb/cards/PID_IFNGPATHWAY
PID_ARF6_PATHWAY	0.130435	11	35	3	0.04064	350.805	0.163881	EGFR	0	Up_regulated	http://www.broadinstitute.org/gsea/msigdb/cards/PID_ARF6_PATHWAY
REACTOME_GOLGI_ASSOCIATED_VESICLE_BIOGENESIS	0.129032	9	53	4	0.0410635	494.065	0.154314	IGF1R	25	Up_regulated	http://www.broadinstitute.org/gsea/msigdb/cards/REACTOME_GOLGI_ASSOCIATED_VESICLE_BIOGENESIS
PID_ALK1PATHWAY	0.129032	5	26	2	0.0410635	1271.47	0.0654506	TGFBR1	0	Up_regulated	http://www.broadinstitute.org/gsea/msigdb/cards/PID_ALK1PATHWAY
PID_ALK1PATHWAY	0.129032	5	26	2	0.0410635	1271.47	0.0654506	TGFBR2	0	Up_regulated	http://www.broadinstitute.org/gsea/msigdb/cards/PID_ALK1PATHWAY
REACTOME_FORMATION_OF_THE_TERNARY_COMPLEX_AND_SUBSEQUENTLY_THE_43S_COMPLEX	0.129032	19	74	6	0.0410635	368.379	0.155179	AR	0	Up_regulated	http://www.broadinstitute.org/gsea/msigdb/cards/REACTOME_FORMATION_OF_THE_TERNARY_COMPLEX_AND_SUBSEQUENTLY_THE_43S_COMPLEX
BIOCARTA_HER2_PATHWAY	0.129032	9	22	2	0.0410635	350.816	0.158931	ESR1	0	Up_regulated	http://www.broadinstitute.org/gsea/msigdb/cards/BIOCARTA_HER2_PATHWAY
BIOCARTA_INSULIN_PATHWAY	0.129032	9	22	2	0.0410635	705.184	0.0750741	INSR	0	Up_regulated	http://www.broadinstitute.org/gsea/msigdb/cards/BIOCARTA_INSULIN_PATHWAY
PID_IL27PATHWAY	0.129032	5	26	2	0.0410635	379.201	0.198258	IL12RB2	0	Up_regulated	http://www.broadinstitute.org/gsea/msigdb/cards/PID_IL27PATHWAY
KEGG_PATHOGENIC_ESCHERICHIA_COLI_INFECTION	0.128205	19	59	5	0.0413164	291.708	0.207797	LPL	60	Up_regulated	http://www.broadinstitute.org/gsea/msigdb/cards/KEGG_PATHOGENIC_ESCHERICHIA_COLI_INFECTION
BIOCARTA_AT1R_PATHWAY	0.12766	11	36	3	0.0414845	554.22	0.0979362	EGFR	0	Up_regulated	http://www.broadinstitute.org/gsea/msigdb/cards/BIOCARTA_AT1R_PATHWAY
KEGG_PATHOGENIC_ESCHERICHIA_COLI_INFECTION	0.126582	20	59	5	0.0418196	276.685	0.207797	LRP8	80	Down_regulated	http://www.broadinstitute.org/gsea/msigdb/cards/KEGG_PATHOGENIC_ESCHERICHIA_COLI_INFECTION
SIG_IL4RECEPTOR_IN_B_LYPHOCYTES	0.125	5	27	2	0.0423192	543.086	0.141399	IL4R	0	Up_regulated	http://www.broadinstitute.org/gsea/msigdb/cards/SIG_IL4RECEPTOR_IN_B_LYPHOCYTES
PID_IL1PATHWAY	0.125	14	34	3	0.0423192	434.45	0.11123	IL1R1	33.3333	Up_regulated	http://www.broadinstitute.org/gsea/msigdb/cards/PID_IL1PATHWAY
PID_AP1_PATHWAY	0.125	10	70	5	0.0423192	419.733	0.232957	ESR1	60	Up_regulated	http://www.broadinstitute.org/gsea/msigdb/cards/PID_AP1_PATHWAY
PID_PTP1BPATHWAY	0.123077	13	52	4	0.0429388	339.88	0.159673	EGFR	0	Up_regulated	http://www.broadinstitute.org/gsea/msigdb/cards/PID_PTP1BPATHWAY
REACTOME_GOLGI_ASSOCIATED_VESICLE_BIOGENESIS	0.121951	29	53	5	0.043308	234.497	0.154314	ERBB2	20	Up_regulated	http://www.broadinstitute.org/gsea/msigdb/cards/REACTOME_GOLGI_ASSOCIATED_VESICLE_BIOGENESIS
PID_TRKRPATHWAY	0.121951	20	62	5	0.043308	290.953	0.17523	NGFR	60	Up_regulated	http://www.broadinstitute.org/gsea/msigdb/cards/PID_TRKRPATHWAY
BIOCARTA_CERAMIDE_PATHWAY	0.121212	11	22	2	0.0435531	344.438	0.0988185	TNFRSF1A	0	Up_regulated	http://www.broadinstitute.org/gsea/msigdb/cards/BIOCARTA_CERAMIDE_PATHWAY
PID_GLYPICAN_1PATHWAY	0.121212	6	27	2	0.0435531	452	0.143891	TGFBR2	0	Up_regulated	http://www.broadinstitute.org/gsea/msigdb/cards/PID_GLYPICAN_1PATHWAY
REACTOME_METABOLISM_OF_MRNA	0.118421	20	284	18	0.0444981	1105.92	0.113111	RPSA	0	Up_regulated	http://www.broadinstitute.org/gsea/msigdb/cards/REACTOME_METABOLISM_OF_MRNA
KEGG_RIBOSOME	0.117647	14	88	6	0.0447659	283.791	0.22154	RPSA	0	Up_regulated	http://www.broadinstitute.org/gsea/msigdb/cards/KEGG_RIBOSOME
BIOCARTA_MCALPAIN_PATHWAY	0.117647	9	25	2	0.0447659	528	0.0928008	EGFR	50	Up_regulated	http://www.broadinstitute.org/gsea/msigdb/cards/BIOCARTA_MCALPAIN_PATHWAY
REACTOME_SYNTHESIS_OF_PIPS_AT_THE_PLASMA_MEMBRANE	0.117647	3	31	2	0.0447659	793.666	0.13454	GSEA_60	0	Up_regulated	http://www.broadinstitute.org/gsea/msigdb/cards/REACTOME_SYNTHESIS_OF_PIPS_AT_THE_PLASMA_MEMBRANE
PID_ALK1PATHWAY	0.117647	8	26	2	0.0447659	793.666	0.0654506	ACVRL1	50	Up_regulated	http://www.broadinstitute.org/gsea/msigdb/cards/PID_ALK1PATHWAY
REACTOME_SIGNALING_BY_ERBB4	0.114286	15	90	6	0.0459583	469.402	0.136028	ERBB3	0	Up_regulated	http://www.broadinstitute.org/gsea/msigdb/cards/REACTOME_SIGNALING_BY_ERBB4
PID_EPHRINBREVPATHWAY	0.114286	5	30	2	0.0459583	474.8	0.128317	EFNB2	0	Up_regulated	http://www.broadinstitute.org/gsea/msigdb/cards/PID_EPHRINBREVPATHWAY
PID_IL12_STAT4PATHWAY	0.114286	2	33	2	0.0459583	1362.86	0.119192	CD3E	0	Up_regulated	http://www.broadinstitute.org/gsea/msigdb/cards/PID_IL12_STAT4PATHWAY
REACTOME_3_UTR_MEDIATED_TRANSLATIONAL_REGULATION	0.113208	36	176	12	0.0463514	350.124	0.140582	RPSA	0	Up_regulated	http://www.broadinstitute.org/gsea/msigdb/cards/REACTOME_3_UTR_MEDIATED_TRANSLATIONAL_REGULATION
PID_A6B1_A6B4_INTEGRIN_PATHWAY	0.113208	7	46	3	0.0463514	356.952	0.199979	EGFR	33.3333	Up_regulated	http://www.broadinstitute.org/gsea/msigdb/cards/PID_A6B1_A6B4_INTEGRIN_PATHWAY
REACTOME_NEF_MEDIATES_DOWN_MODULATION_OF_CELL_SURFACE_RECEPTORS_BY_RECRUITING_THEM_TO_CLATHRIN_ADAPTERS	0.111111	15	21	2	0.0471311	178.749	0.16036	CD28	0	Up_regulated	http://www.broadinstitute.org/gsea/msigdb/cards/REACTOME_NEF_MEDIATES_DOWN_MODULATION_OF_CELL_SURFACE_RECEPTORS_BY_RECRUITING_THEM_TO_CLATHRIN_ADAPTERS
BIOCARTA_EGF_PATHWAY	0.111111	5	31	2	0.0471311	290.956	0.205747	EGFR	0	Up_regulated	http://www.broadinstitute.org/gsea/msigdb/cards/BIOCARTA_EGF_PATHWAY
KEGG_PROPANOATE_METABOLISM	0.111111	3	33	2	0.0471311	422.044	0.219017	FCER1A	0	Up_regulated	http://www.broadinstitute.org/gsea/msigdb/cards/KEGG_PROPANOATE_METABOLISM
PID_HIF2PATHWAY	0.111111	20	34	3	0.0471311	234.208	0.14684	KDR	0	Up_regulated	http://www.broadinstitute.org/gsea/msigdb/cards/PID_HIF2PATHWAY
PID_TCRCALCIUMPATHWAY	0.111111	7	29	2	0.0471311	386.94	0.158157	IL12RB2	100	Down_regulated	http://www.broadinstitute.org/gsea/msigdb/cards/PID_TCRCALCIUMPATHWAY
BIOCARTA_MCALPAIN_PATHWAY	0.111111	11	25	2	0.0471311	431.455	0.0928008	EGFR	50	Up_regulated	http://www.broadinstitute.org/gsea/msigdb/cards/BIOCARTA_MCALPAIN_PATHWAY
PID_INTEGRIN1_PATHWAY	0.111111	24	66	5	0.0471311	218.298	0.203047	ACVRL1	80	Down_regulated	http://www.broadinstitute.org/gsea/msigdb/cards/PID_INTEGRIN1_PATHWAY
PID_SHP2_PATHWAY	0.111111	14	58	4	0.0471311	335.221	0.145964	IL6R	75	Down_regulated	http://www.broadinstitute.org/gsea/msigdb/cards/PID_SHP2_PATHWAY
PID_MTOR_4PATHWAY	0.109589	4	69	4	0.0477103	1361.43	0.100256	RAC1	25	Up_regulated	http://www.broadinstitute.org/gsea/msigdb/cards/PID_MTOR_4PATHWAY
PID_HDAC_CLASSI_PATHWAY	0.109589	7	66	4	0.0477103	637.241	0.112874	RBP1	0	Up_regulated	http://www.broadinstitute.org/gsea/msigdb/cards/PID_HDAC_CLASSI_PATHWAY
KEGG_PORPHYRIN_AND_CHLOROPHYLL_METABOLISM	0.109091	14	41	3	0.0479023	214.558	0.180529	PPARG	0	Up_regulated	http://www.broadinstitute.org/gsea/msigdb/cards/KEGG_PORPHYRIN_AND_CHLOROPHYLL_METABOLISM
REACTOME_SIGNALING_BY_SCF_KIT	0.108696	14	78	5	0.0480556	494.833	0.112558	KIT	0	Up_regulated	http://www.broadinstitute.org/gsea/msigdb/cards/REACTOME_SIGNALING_BY_SCF_KIT
PID_CXCR4_PATHWAY	0.108108	9	102	6	0.0482848	757.433	0.129323	ITGA9	16.6667	Up_regulated	http://www.broadinstitute.org/gsea/msigdb/cards/PID_CXCR4_PATHWAY
PID_INTEGRIN1_PATHWAY	0.108108	8	66	4	0.0482848	428.819	0.203047	ITGA6	0	Up_regulated	http://www.broadinstitute.org/gsea/msigdb/cards/PID_INTEGRIN1_PATHWAY
PID_IL2_1PATHWAY	0.108108	19	55	4	0.0482848	261.992	0.131238	IL2RG	0	Up_regulated	http://www.broadinstitute.org/gsea/msigdb/cards/PID_IL2_1PATHWAY
PID_TCRCALCIUMPATHWAY	0.108108	8	29	2	0.0482848	338.145	0.158157	IL12RB2	100	Down_regulated	http://www.broadinstitute.org/gsea/msigdb/cards/PID_TCRCALCIUMPATHWAY
PID_INTEGRIN2_PATHWAY	0.108108	8	29	2	0.0482848	213.914	0.223963	NOTCH3	50	Up_regulated	http://www.broadinstitute.org/gsea/msigdb/cards/PID_INTEGRIN2_PATHWAY
PID_LIS1PATHWAY	0.108108	9	28	2	0.0482848	528	0.0781708	VLDLR	50	Up_regulated	http://www.broadinstitute.org/gsea/msigdb/cards/PID_LIS1PATHWAY
REACTOME_IL1_SIGNALING	0.107143	17	39	3	0.0486653	276.418	0.116847	IL1R1	33.3333	Up_regulated	http://www.broadinstitute.org/gsea/msigdb/cards/REACTOME_IL1_SIGNALING
KEGG_LYSINE_DEGRADATION	0.107143	12	44	3	0.0486653	219.152	0.169282	TNFRSF6B	33.3333	Up_regulated	http://www.broadinstitute.org/gsea/msigdb/cards/KEGG_LYSINE_DEGRADATION
PID_FOXM1PATHWAY	0.107143	16	40	3	0.0486653	201.878	0.161539	ESR1	66.6667	Down_regulated	http://www.broadinstitute.org/gsea/msigdb/cards/PID_FOXM1PATHWAY
REACTOME_PEPTIDE_CHAIN_ELONGATION	0.106509	16	153	9	0.0489178	526.042	0.138914	RPSA	0	Up_regulated	http://www.broadinstitute.org/gsea/msigdb/cards/REACTOME_PEPTIDE_CHAIN_ELONGATION
REACTOME_TCA_CYCLE_AND_RESPIRATORY_ELECTRON_TRANSPORT	0.106383	47	141	10	0.0489682	238.713	0.130535	ESR1	0	Up_regulated	http://www.broadinstitute.org/gsea/msigdb/cards/REACTOME_TCA_CYCLE_AND_RESPIRATORY_ELECTRON_TRANSPORT
PID_IL1PATHWAY	0.105263	4	34	2	0.0494202	679.714	0.11123	IL1R1	0	Up_regulated	http://www.broadinstitute.org/gsea/msigdb/cards/PID_IL1PATHWAY
KEGG_GALACTOSE_METABOLISM	0.105263	12	26	2	0.0494202	195.798	0.151922	ESR2	0	Up_regulated	http://www.broadinstitute.org/gsea/msigdb/cards/KEGG_GALACTOSE_METABOLISM
PID_INTEGRIN1_PATHWAY	0.105263	10	66	4	0.0494202	341.605	0.203047	ITGA6	75	Down_regulated	http://www.broadinstitute.org/gsea/msigdb/cards/PID_INTEGRIN1_PATHWAY
BIOCARTA_WNT_PATHWAY	0.105263	12	26	2	0.0494202	195.798	0.155117	PPARD	50	Up_regulated	http://www.broadinstitute.org/gsea/msigdb/cards/BIOCARTA_WNT_PATHWAY
KEGG_RIBOSOME	0.104167	8	88	5	0.0498693	349.002	0.22154	RPSA	0	Up_regulated	http://www.broadinstitute.org/gsea/msigdb/cards/KEGG_RIBOSOME
PID_HDAC_CLASSI_PATHWAY	0.104167	30	66	5	0.0498693	226.399	0.112874	TNFRSF1A	0	Up_regulated	http://www.broadinstitute.org/gsea/msigdb/cards/PID_HDAC_CLASSI_PATHWAY
REACTOME_SIGNALING_BY_ERBB4	0.103448	26	90	6	0.0501671	266.394	0.136028	GHR	0	Up_regulated	http://www.broadinstitute.org/gsea/msigdb/cards/REACTOME_SIGNALING_BY_ERBB4
PID_CXCR4_PATHWAY	0.103448	14	102	6	0.0501671	483.155	0.129323	ITGA9	16.6667	Up_regulated	http://www.broadinstitute.org/gsea/msigdb/cards/PID_CXCR4_PATHWAY
PID_INTEGRIN3_PATHWAY	0.103448	15	43	3	0.0501671	234.11	0.160365	KDR	66.6667	Down_regulated	http://www.broadinstitute.org/gsea/msigdb/cards/PID_INTEGRIN3_PATHWAY
REACTOME_PURINE_METABOLISM	0.102564	6	33	2	0.0505377	395.084	0.111101	EGFR	0	Up_regulated	http://www.broadinstitute.org/gsea/msigdb/cards/REACTOME_PURINE_METABOLISM
PID_LIS1PATHWAY	0.102564	11	28	2	0.0505377	431.455	0.0781708	LRP8	50	Up_regulated	http://www.broadinstitute.org/gsea/msigdb/cards/PID_LIS1PATHWAY
PID_AP1_PATHWAY	0.102564	8	70	4	0.0505377	335.646	0.232957	ESR1	50	Up_regulated	http://www.broadinstitute.org/gsea/msigdb/cards/PID_AP1_PATHWAY
REACTOME_TCA_CYCLE_AND_RESPIRATORY_ELECTRON_TRANSPORT	0.102041	55	141	10	0.0507591	201.496	0.130535	ESR1	0	Up_regulated	http://www.broadinstitute.org/gsea/msigdb/cards/REACTOME_TCA_CYCLE_AND_RESPIRATORY_ELECTRON_TRANSPORT
REACTOME_GOLGI_ASSOCIATED_VESICLE_BIOGENESIS	0.101695	6	53	3	0.0509063	417.353	0.154314	NGFR	33.3333	Up_regulated	http://www.broadinstitute.org/gsea/msigdb/cards/REACTOME_GOLGI_ASSOCIATED_VESICLE_BIOGENESIS
PID_TGFBRPATHWAY	0.101695	4	55	3	0.0509063	713.098	0.140089	TGFBR2	33.3333	Up_regulated	http://www.broadinstitute.org/gsea/msigdb/cards/PID_TGFBRPATHWAY
PID_TELOMERASEPATHWAY	0.101266	11	68	4	0.0510899	428.548	0.114101	ESR1	25	Up_regulated	http://www.broadinstitute.org/gsea/msigdb/cards/PID_TELOMERASEPATHWAY
KEGG_PATHOGENIC_ESCHERICHIA_COLI_INFECTION	0.101266	20	59	4	0.0510899	175.496	0.207797	FCER1A	75	Down_regulated	http://www.broadinstitute.org/gsea/msigdb/cards/KEGG_PATHOGENIC_ESCHERICHIA_COLI_INFECTION
REACTOME_SIGNALING_BY_ERBB4	0.10101	9	90	5	0.0511999	546.479	0.136028	GHR	0	Up_regulated	http://www.broadinstitute.org/gsea/msigdb/cards/REACTOME_SIGNALING_BY_ERBB4
REACTOME_ANTIGEN_PRESENTATION_FOLDING_ASSEMBLY_AND_PEPTIDE_LOADING_OF_CLASS_I_MHC	0.1	19	21	2	0.051638	248.528	0.0950972	EFNB2	0	Up_regulated	http://www.broadinstitute.org/gsea/msigdb/cards/REACTOME_ANTIGEN_PRESENTATION_FOLDING_ASSEMBLY_AND_PEPTIDE_LOADING_OF_CLASS_I_MHC
REACTOME_SIGNALING_BY_ERBB4	0.1	10	90	5	0.051638	490.937	0.136028	ERBB3	0	Up_regulated	http://www.broadinstitute.org/gsea/msigdb/cards/REACTOME_SIGNALING_BY_ERBB4
PID_MAPKTRKPATHWAY	0.1	6	34	2	0.051638	224.337	0.208541	PTPRU	50	Up_regulated	http://www.broadinstitute.org/gsea/msigdb/cards/PID_MAPKTRKPATHWAY
KEGG_NON_SMALL_CELL_LUNG_CANCER	0.1	6	54	3	0.051638	593.124	0.11411	ERBB2	0	Up_regulated	http://www.broadinstitute.org/gsea/msigdb/cards/KEGG_NON_SMALL_CELL_LUNG_CANCER
REACTOME_SIGNALING_BY_RHO_GTPASES	0.0979021	30	113	7	0.0525677	258.301	0.134658	RAC1	57.1429	Up_regulated	http://www.broadinstitute.org/gsea/msigdb/cards/REACTOME_SIGNALING_BY_RHO_GTPASES
PID_CXCR4_PATHWAY	0.097561	21	102	6	0.0527215	318.6	0.129323	ITGA9	16.6667	Up_regulated	http://www.broadinstitute.org/gsea/msigdb/cards/PID_CXCR4_PATHWAY
REACTOME_DOWNSTREAM_TCR_SIGNALING	0.097561	4	37	2	0.0527215	1191.75	0.055113	CD4	0	Up_regulated	http://www.broadinstitute.org/gsea/msigdb/cards/REACTOME_DOWNSTREAM_TCR_SIGNALING
PID_TRAIL_PATHWAY	0.097561	13	28	2	0.0527215	290.956	0.088239	TNFRSF10B	0	Up_regulated	http://www.broadinstitute.org/gsea/msigdb/cards/PID_TRAIL_PATHWAY
PID_INTEGRIN1_PATHWAY	0.097561	16	66	4	0.0527215	210.793	0.203047	ITGA6	50	Up_regulated	http://www.broadinstitute.org/gsea/msigdb/cards/PID_INTEGRIN1_PATHWAY
KEGG_THYROID_CANCER	0.097561	12	29	2	0.0527215	195.798	0.126405	PPARG	50	Up_regulated	http://www.broadinstitute.org/gsea/msigdb/cards/KEGG_THYROID_CANCER
PID_CASPASE_PATHWAY	0.0963855	31	52	4	0.0532572	240.579	0.0995988	TNFRSF1A	0	Up_regulated	http://www.broadinstitute.org/gsea/msigdb/cards/PID_CASPASE_PATHWAY
PID_AP1_PATHWAY	0.0963855	13	70	4	0.0532572	203.712	0.232957	NGFR	100	Down_regulated	http://www.broadinstitute.org/gsea/msigdb/cards/PID_AP1_PATHWAY
PID_PTP1BPATHWAY	0.0952381	11	52	3	0.0537889	225.171	0.159673	LEPR	0	Up_regulated	http://www.broadinstitute.org/gsea/msigdb/cards/PID_PTP1BPATHWAY
BIOCARTA_PPARA_PATHWAY	0.0952381	5	58	3	0.0537889	473.799	0.153549	PPARA	33.3333	Up_regulated	http://www.broadinstitute.org/gsea/msigdb/cards/BIOCARTA_PPARA_PATHWAY
PID_IL2_PI3KPATHWAY	0.0952381	8	34	2	0.0537889	235.654	0.143363	IL2RG	0	Up_regulated	http://www.broadinstitute.org/gsea/msigdb/cards/PID_IL2_PI3KPATHWAY
KEGG_NON_SMALL_CELL_LUNG_CANCER	0.0952381	9	54	3	0.0537889	393.669	0.11411	ERBB2	33.3333	Up_regulated	http://www.broadinstitute.org/gsea/msigdb/cards/KEGG_NON_SMALL_CELL_LUNG_CANCER
PID_PDGFRBPATHWAY	0.0945946	19	129	7	0.054091	305.613	0.153281	RAC1	14.2857	Up_regulated	http://www.broadinstitute.org/gsea/msigdb/cards/PID_PDGFRBPATHWAY
KEGG_ACUTE_MYELOID_LEUKEMIA	0.09375	4	60	3	0.0544918	764.302	0.122587	KIT	33.3333	Up_regulated	http://www.broadinstitute.org/gsea/msigdb/cards/KEGG_ACUTE_MYELOID_LEUKEMIA
REACTOME_SIGNALING_BY_SCF_KIT	0.0934579	29	78	5	0.0546315	234.497	0.112558	KIT	0	Up_regulated	http://www.broadinstitute.org/gsea/msigdb/cards/REACTOME_SIGNALING_BY_SCF_KIT
PID_NETRIN_PATHWAY	0.0930233	11	32	2	0.0548406	213.914	0.139509	PLCG1	50	Up_regulated	http://www.broadinstitute.org/gsea/msigdb/cards/PID_NETRIN_PATHWAY
PID_AP1_PATHWAY	0.0930233	16	70	4	0.0548406	164.139	0.232957	ESR1	25	Up_regulated	http://www.broadinstitute.org/gsea/msigdb/cards/PID_AP1_PATHWAY
PID_AVB3_OPN_PATHWAY	0.0930233	12	31	2	0.0548406	129.318	0.212734	LPAR2	0	Up_regulated	http://www.broadinstitute.org/gsea/msigdb/cards/PID_AVB3_OPN_PATHWAY
REACTOME_TRIGLYCERIDE_BIOSYNTHESIS	0.0930233	5	38	2	0.0548406	251.736	0.190281	GSEA_64	0	Up_regulated	http://www.broadinstitute.org/gsea/msigdb/cards/REACTOME_TRIGLYCERIDE_BIOSYNTHESIS
BIOCARTA_WNT_PATHWAY	0.0930233	17	26	2	0.0548406	137.187	0.155117	PPARD	50	Up_regulated	http://www.broadinstitute.org/gsea/msigdb/cards/BIOCARTA_WNT_PATHWAY
PID_FRA_PATHWAY	0.0930233	6	37	2	0.0548406	173.747	0.288321	ESR1	50	Up_regulated	http://www.broadinstitute.org/gsea/msigdb/cards/PID_FRA_PATHWAY
PID_P75NTRPATHWAY	0.091954	18	69	4	0.0553608	186.572	0.170607	NGFR	25	Up_regulated	http://www.broadinstitute.org/gsea/msigdb/cards/PID_P75NTRPATHWAY
KEGG_VEGF_SIGNALING_PATHWAY	0.0909091	12	76	4	0.0558771	484.309	0.0859313	PLCG1	25	Up_regulated	http://www.broadinstitute.org/gsea/msigdb/cards/KEGG_VEGF_SIGNALING_PATHWAY
PID_IFNGPATHWAY	0.0909091	4	40	2	0.0558771	474.9	0.124379	IFNGR1	0	Up_regulated	http://www.broadinstitute.org/gsea/msigdb/cards/PID_IFNGPATHWAY
PID_RET_PATHWAY	0.0909091	5	39	2	0.0558771	421.689	0.119884	FRS2	0	Up_regulated	http://www.broadinstitute.org/gsea/msigdb/cards/PID_RET_PATHWAY
PID_FAK_PATHWAY	0.0909091	7	59	3	0.0558771	356.952	0.150159	PLCG1	0	Up_regulated	http://www.broadinstitute.org/gsea/msigdb/cards/PID_FAK_PATHWAY
PID_AVB3_INTEGRIN_PATHWAY	0.0909091	13	75	4	0.0558771	287.887	0.149312	IGF1R	50	Up_regulated	http://www.broadinstitute.org/gsea/msigdb/cards/PID_AVB3_INTEGRIN_PATHWAY
PID_CXCR4_PATHWAY	0.0900901	9	102	5	0.0562876	524.331	0.129323	ITGA9	20	Up_regulated	http://www.broadinstitute.org/gsea/msigdb/cards/PID_CXCR4_PATHWAY
PID_NFAT_TFPATHWAY	0.0895522	20	47	3	0.0565599	129.337	0.193022	PPARG	66.6667	Down_regulated	http://www.broadinstitute.org/gsea/msigdb/cards/PID_NFAT_TFPATHWAY
BIOCARTA_PPARA_PATHWAY	0.0895522	9	58	3	0.0565599	260.784	0.153549	PPARA	0	Up_regulated	http://www.broadinstitute.org/gsea/msigdb/cards/BIOCARTA_PPARA_PATHWAY
REACTOME_NGF_SIGNALLING_VIA_TRKA_FROM_THE_PLASMA_MEMBRANE	0.089172	20	137	7	0.0567538	344.459	0.120745	FRS2	0	Up_regulated	http://www.broadinstitute.org/gsea/msigdb/cards/REACTOME_NGF_SIGNALLING_VIA_TRKA_FROM_THE_PLASMA_MEMBRANE
PID_EPOPATHWAY	0.0888889	11	34	2	0.0568989	170.408	0.14165	EPOR	0	Up_regulated	http://www.broadinstitute.org/gsea/msigdb/cards/PID_EPOPATHWAY
BIOCARTA_FCER1_PATHWAY	0.0888889	4	41	2	0.0568989	793.499	0.0768575	FCER1A	0	Up_regulated	http://www.broadinstitute.org/gsea/msigdb/cards/BIOCARTA_FCER1_PATHWAY
KEGG_ECM_RECEPTOR_INTERACTION	0.0888889	6	84	4	0.0568989	548.983	0.156475	CD44	25	Up_regulated	http://www.broadinstitute.org/gsea/msigdb/cards/KEGG_ECM_RECEPTOR_INTERACTION
PID_FASPATHWAY	0.0888889	7	38	2	0.0568989	386.94	0.0937162	FAS	50	Up_regulated	http://www.broadinstitute.org/gsea/msigdb/cards/PID_FASPATHWAY
KEGG_THYROID_CANCER	0.0888889	16	29	2	0.0568989	145.978	0.126405	PPARG	50	Up_regulated	http://www.broadinstitute.org/gsea/msigdb/cards/KEGG_THYROID_CANCER
KEGG_PATHOGENIC_ESCHERICHIA_COLI_INFECTION	0.0882353	9	59	3	0.0572363	222.819	0.207797	TLR4	33.3333	Up_regulated	http://www.broadinstitute.org/gsea/msigdb/cards/KEGG_PATHOGENIC_ESCHERICHIA_COLI_INFECTION
KEGG_RETINOL_METABOLISM	0.0882353	4	64	3	0.0572363	668.295	0.129895	GSEA_45	0	Up_regulated	http://www.broadinstitute.org/gsea/msigdb/cards/KEGG_RETINOL_METABOLISM
PID_A6B1_A6B4_INTEGRIN_PATHWAY	0.0882353	22	46	3	0.0572363	109.88	0.199979	MST1R	33.3333	Up_regulated	http://www.broadinstitute.org/gsea/msigdb/cards/PID_A6B1_A6B4_INTEGRIN_PATHWAY
REACTOME_SIGNALING_BY_SCF_KIT	0.0879121	13	78	4	0.0574044	339.88	0.112558	KIT	0	Up_regulated	http://www.broadinstitute.org/gsea/msigdb/cards/REACTOME_SIGNALING_BY_SCF_KIT
KEGG_LYSOSOME	0.0875912	16	121	6	0.0575721	316.924	0.127739	PSEN1	0	Up_regulated	http://www.broadinstitute.org/gsea/msigdb/cards/KEGG_LYSOSOME
PID_FASPATHWAY	0.0869565	8	38	2	0.0579063	338.145	0.0937162	FAS	0	Up_regulated	http://www.broadinstitute.org/gsea/msigdb/cards/PID_FASPATHWAY
PID_UPA_UPAR_PATHWAY	0.0869565	4	42	2	0.0579063	295.689	0.217116	RAC1	50	Up_regulated	http://www.broadinstitute.org/gsea/msigdb/cards/PID_UPA_UPAR_PATHWAY
BIOCARTA_FCER1_PATHWAY	0.0869565	5	41	2	0.0579063	634.133	0.0768575	FCER1A	0	Up_regulated	http://www.broadinstitute.org/gsea/msigdb/cards/BIOCARTA_FCER1_PATHWAY
PID_PDGFRBPATHWAY	0.0863309	10	129	6	0.058239	433.29	0.153281	PLCG1	33.3333	Up_regulated	http://www.broadinstitute.org/gsea/msigdb/cards/PID_PDGFRBPATHWAY
REACTOME_L1CAM_INTERACTIONS	0.0860215	7	86	4	0.0584048	514.774	0.128442	EGFR	25	Up_regulated	http://www.broadinstitute.org/gsea/msigdb/cards/REACTOME_L1CAM_INTERACTIONS
KEGG_GLIOMA	0.0857143	5	65	3	0.0585702	657.645	0.100476	IGF1R	0	Up_regulated	http://www.broadinstitute.org/gsea/msigdb/cards/KEGG_GLIOMA
PID_IL4_2PATHWAY	0.0857143	5	65	3	0.0585702	448.641	0.152231	IL2RG	0	Up_regulated	http://www.broadinstitute.org/gsea/msigdb/cards/PID_IL4_2PATHWAY
PID_FCER1PATHWAY	0.0857143	8	62	3	0.0585702	443.532	0.0984594	FCER1A	0	Up_regulated	http://www.broadinstitute.org/gsea/msigdb/cards/PID_FCER1PATHWAY
PID_FGF_PATHWAY	0.0857143	15	55	3	0.0585702	174.242	0.160159	FRS2	66.6667	Down_regulated	http://www.broadinstitute.org/gsea/msigdb/cards/PID_FGF_PATHWAY
PID_TCPTP_PATHWAY	0.0851064	4	43	2	0.0588998	364.616	0.139481	PDGFRB	0	Up_regulated	http://www.broadinstitute.org/gsea/msigdb/cards/PID_TCPTP_PATHWAY
PID_UPA_UPAR_PATHWAY	0.0851064	5	42	2	0.0588998	235.803	0.217116	EGFR	50	Up_regulated	http://www.broadinstitute.org/gsea/msigdb/cards/PID_UPA_UPAR_PATHWAY
BIOCARTA_WNT_PATHWAY	0.0851064	21	26	2	0.0588998	110.395	0.155117	FZD1	0	Up_regulated	http://www.broadinstitute.org/gsea/msigdb/cards/BIOCARTA_WNT_PATHWAY
KEGG_ECM_RECEPTOR_INTERACTION	0.0851064	10	84	4	0.0588998	326.475	0.156475	ITGB4	75	Down_regulated	http://www.broadinstitute.org/gsea/msigdb/cards/KEGG_ECM_RECEPTOR_INTERACTION
PID_FRA_PATHWAY	0.0851064	10	37	2	0.0588998	102.751	0.288321	RAPGEF5	50	Up_regulated	http://www.broadinstitute.org/gsea/msigdb/cards/PID_FRA_PATHWAY
PID_PDGFRBPATHWAY	0.084507	13	129	6	0.059228	330.754	0.153281	PDGFRB	33.3333	Up_regulated	http://www.broadinstitute.org/gsea/msigdb/cards/PID_PDGFRBPATHWAY
KEGG_ADIPOCYTOKINE_SIGNALING_PATHWAY	0.084507	4	67	3	0.059228	593.623	0.133403	PPARA	0	Up_regulated	http://www.broadinstitute.org/gsea/msigdb/cards/KEGG_ADIPOCYTOKINE_SIGNALING_PATHWAY
PID_ATF2_PATHWAY	0.084507	12	59	3	0.059228	205.953	0.162265	ESR1	33.3333	Up_regulated	http://www.broadinstitute.org/gsea/msigdb/cards/PID_ATF2_PATHWAY
KEGG_ECM_RECEPTOR_INTERACTION	0.0842105	11	84	4	0.0593915	296.135	0.156475	ITGB4	75	Down_regulated	http://www.broadinstitute.org/gsea/msigdb/cards/KEGG_ECM_RECEPTOR_INTERACTION
KEGG_PEROXISOME	0.0839161	65	78	6	0.0595546	72.5469	0.186359	ITGB4	0	Up_regulated	http://www.broadinstitute.org/gsea/msigdb/cards/KEGG_PEROXISOME
PID_FASPATHWAY	0.0833333	10	38	2	0.0598798	269.832	0.0937162	FAS	50	Up_regulated	http://www.broadinstitute.org/gsea/msigdb/cards/PID_FASPATHWAY
REACTOME_FRS2_MEDIATED_CASCADE	0.0833333	12	36	2	0.0598798	262.281	0.0921194	FRS2	50	Up_regulated	http://www.broadinstitute.org/gsea/msigdb/cards/REACTOME_FRS2_MEDIATED_CASCADE
KEGG_HEMATOPOIETIC_CELL_LINEAGE	0.0833333	8	88	4	0.0598798	428.819	0.142489	IL4R	25	Up_regulated	http://www.broadinstitute.org/gsea/msigdb/cards/KEGG_HEMATOPOIETIC_CELL_LINEAGE
REACTOME_MITOCHONDRIAL_PROTEIN_IMPORT	0.0833333	14	58	3	0.0598798	199.899	0.116825	FCER1A	0	Up_regulated	http://www.broadinstitute.org/gsea/msigdb/cards/REACTOME_MITOCHONDRIAL_PROTEIN_IMPORT
KEGG_ARACHIDONIC_ACID_METABOLISM	0.0821918	15	58	3	0.0605258	125.265	0.186705	F2RL1	33.3333	Up_regulated	http://www.broadinstitute.org/gsea/msigdb/cards/KEGG_ARACHIDONIC_ACID_METABOLISM
KEGG_PPAR_SIGNALING_PATHWAY	0.0821918	4	69	3	0.0605258	444.28	0.188652	PPARG	0	Up_regulated	http://www.broadinstitute.org/gsea/msigdb/cards/KEGG_PPAR_SIGNALING_PATHWAY
KEGG_TYROSINE_METABOLISM	0.0816327	7	42	2	0.0608467	269.832	0.132507	CD44	0	Up_regulated	http://www.broadinstitute.org/gsea/msigdb/cards/KEGG_TYROSINE_METABOLISM
PID_INSULIN_PATHWAY	0.0816327	4	45	2	0.0608467	338.358	0.146112	INSR	0	Up_regulated	http://www.broadinstitute.org/gsea/msigdb/cards/PID_INSULIN_PATHWAY
REACTOME_SPHINGOLIPID_DE_NOVO_BIOSYNTHESIS	0.0816327	18	31	2	0.0608467	93.0705	0.177761	GSEA_58	0	Up_regulated	http://www.broadinstitute.org/gsea/msigdb/cards/REACTOME_SPHINGOLIPID_DE_NOVO_BIOSYNTHESIS
PID_FRA_PATHWAY	0.0816327	12	37	2	0.0608467	85.0044	0.288321	ACVRL1	50	Up_regulated	http://www.broadinstitute.org/gsea/msigdb/cards/PID_FRA_PATHWAY
KEGG_CYTOKINE_CYTOKINE_RECEPTOR_INTERACTION	0.0812183	127	267	16	0.0610864	138.04	0.121479	GSEA_61	56.25	Up_regulated	http://www.broadinstitute.org/gsea/msigdb/cards/KEGG_CYTOKINE_CYTOKINE_RECEPTOR_INTERACTION
PID_P75NTRPATHWAY	0.0810811	5	69	3	0.0611661	386.891	0.170607	PSEN1	0	Up_regulated	http://www.broadinstitute.org/gsea/msigdb/cards/PID_P75NTRPATHWAY
KEGG_ARACHIDONIC_ACID_METABOLISM	0.0810811	16	58	3	0.0611661	117.092	0.186705	TNFRSF10B	33.3333	Up_regulated	http://www.broadinstitute.org/gsea/msigdb/cards/KEGG_ARACHIDONIC_ACID_METABOLISM
KEGG_GLIOMA	0.0810811	9	65	3	0.0611661	363.003	0.100476	IGF1R	33.3333	Up_regulated	http://www.broadinstitute.org/gsea/msigdb/cards/KEGG_GLIOMA
REACTOME_NONSENSE_MEDIATED_DECAY_ENHANCED_BY_THE_EXON_JUNCTION_COMPLEX	0.080402	23	176	8	0.0615635	248.614	0.136266	ITGA9	0	Up_regulated	http://www.broadinstitute.org/gsea/msigdb/cards/REACTOME_NONSENSE_MEDIATED_DECAY_ENHANCED_BY_THE_EXON_JUNCTION_COMPLEX
PID_HNF3APATHWAY	0.08	6	44	2	0.0618008	241.85	0.15055	ESR1	0	Up_regulated	http://www.broadinstitute.org/gsea/msigdb/cards/PID_HNF3APATHWAY
PID_INSULIN_PATHWAY	0.08	5	45	2	0.0618008	269.945	0.146112	INSR	0	Up_regulated	http://www.broadinstitute.org/gsea/msigdb/cards/PID_INSULIN_PATHWAY
PID_TNFPATHWAY	0.08	4	46	2	0.0618008	431.455	0.113393	TNFRSF1B	0	Up_regulated	http://www.broadinstitute.org/gsea/msigdb/cards/PID_TNFPATHWAY
PID_TAP63PATHWAY	0.08	21	54	3	0.0618008	122.923	0.158332	ITGB4	33.3333	Up_regulated	http://www.broadinstitute.org/gsea/msigdb/cards/PID_TAP63PATHWAY
REACTOME_IL_3_5_AND_GM_CSF_SIGNALING	0.08	7	43	2	0.0618008	269.832	0.106053	CSF2RB	0	Up_regulated	http://www.broadinstitute.org/gsea/msigdb/cards/REACTOME_IL_3_5_AND_GM_CSF_SIGNALING
REACTOME_METABOLISM_OF_PROTEINS	0.0795848	60	518	23	0.0620477	271.983	0.127162	RPSA	17.3913	Up_regulated	http://www.broadinstitute.org/gsea/msigdb/cards/REACTOME_METABOLISM_OF_PROTEINS
PID_ENDOTHELINPATHWAY	0.0789474	13	63	3	0.06243	296.041	0.0995646	RAC1	33.3333	Up_regulated	http://www.broadinstitute.org/gsea/msigdb/cards/PID_ENDOTHELINPATHWAY
PID_A6B1_A6B4_INTEGRIN_PATHWAY	0.0784314	5	46	2	0.0627425	221.745	0.199979	MST1R	0	Up_regulated	http://www.broadinstitute.org/gsea/msigdb/cards/PID_A6B1_A6B4_INTEGRIN_PATHWAY
PID_ERBB2ERBB3PATHWAY	0.0784314	7	44	2	0.0627425	338.145	0.100406	ERBB3	0	Up_regulated	http://www.broadinstitute.org/gsea/msigdb/cards/PID_ERBB2ERBB3PATHWAY
PID_PDGFRBPATHWAY	0.0779221	25	129	6	0.0630537	166.74	0.153281	PDGFRB	33.3333	Up_regulated	http://www.broadinstitute.org/gsea/msigdb/cards/PID_PDGFRBPATHWAY
REACTOME_SIGNALING_BY_ERBB4	0.0769231	14	90	4	0.0636722	221.208	0.136028	ERBB3	0	Up_regulated	http://www.broadinstitute.org/gsea/msigdb/cards/REACTOME_SIGNALING_BY_ERBB4
KEGG_AMINO_SUGAR_AND_NUCLEOTIDE_SUGAR_METABOLISM	0.0769231	8	44	2	0.0636722	213.914	0.115865	RAC1	50	Up_regulated	http://www.broadinstitute.org/gsea/msigdb/cards/KEGG_AMINO_SUGAR_AND_NUCLEOTIDE_SUGAR_METABOLISM
PID_P38ALPHABETADOWNSTREAMPATHWAY	0.0769231	14	38	2	0.0636722	148.327	0.132535	PTPRR	50	Up_regulated	http://www.broadinstitute.org/gsea/msigdb/cards/PID_P38ALPHABETADOWNSTREAMPATHWAY
PID_INSULIN_PATHWAY	0.0769231	7	45	2	0.0636722	191.761	0.146112	INSR	0	Up_regulated	http://www.broadinstitute.org/gsea/msigdb/cards/PID_INSULIN_PATHWAY
KEGG_RETINOL_METABOLISM	0.0769231	14	64	3	0.0636722	187.073	0.129895	GSEA_53	0	Up_regulated	http://www.broadinstitute.org/gsea/msigdb/cards/KEGG_RETINOL_METABOLISM
KEGG_PANCREATIC_CANCER	0.0769231	8	70	3	0.0636722	331.433	0.123957	TGFBR2	33.3333	Up_regulated	http://www.broadinstitute.org/gsea/msigdb/cards/KEGG_PANCREATIC_CANCER
KEGG_ADHERENS_JUNCTION	0.0754717	31	75	4	0.06459	130.369	0.128126	INSR	50	Up_regulated	http://www.broadinstitute.org/gsea/msigdb/cards/KEGG_ADHERENS_JUNCTION
PID_AJDISS_2PATHWAY	0.0754717	5	48	2	0.06459	188.004	0.216915	EGFR	50	Up_regulated	http://www.broadinstitute.org/gsea/msigdb/cards/PID_AJDISS_2PATHWAY
BIOCARTA_TCR_PATHWAY	0.0754717	4	49	2	0.06459	679.714	0.0696178	TRA@	0	Up_regulated	http://www.broadinstitute.org/gsea/msigdb/cards/BIOCARTA_TCR_PATHWAY
KEGG_ADIPOCYTOKINE_SIGNALING_PATHWAY	0.075	13	67	3	0.0648934	178.862	0.133403	LEPR	0	Up_regulated	http://www.broadinstitute.org/gsea/msigdb/cards/KEGG_ADIPOCYTOKINE_SIGNALING_PATHWAY
PID_INTEGRIN1_PATHWAY	0.075	14	66	3	0.0648934	134.607	0.203047	NOTCH4	66.6667	Down_regulated	http://www.broadinstitute.org/gsea/msigdb/cards/PID_INTEGRIN1_PATHWAY
PID_HES_HEYPATHWAY	0.0740741	6	48	2	0.0654965	241.85	0.135354	AR	0	Up_regulated	http://www.broadinstitute.org/gsea/msigdb/cards/PID_HES_HEYPATHWAY
KEGG_VEGF_SIGNALING_PATHWAY	0.0740741	5	76	3	0.0654965	657.645	0.0859313	KDR	33.3333	Up_regulated	http://www.broadinstitute.org/gsea/msigdb/cards/KEGG_VEGF_SIGNALING_PATHWAY
KEGG_ARRHYTHMOGENIC_RIGHT_VENTRICULAR_CARDIOMYOPATHY_ARVC	0.0740741	5	76	3	0.0654965	425.999	0.151676	ITGA9	66.6667	Down_regulated	http://www.broadinstitute.org/gsea/msigdb/cards/KEGG_ARRHYTHMOGENIC_RIGHT_VENTRICULAR_CARDIOMYOPATHY_ARVC
PID_AJDISS_2PATHWAY	0.0740741	6	48	2	0.0654965	156.041	0.216915	NTRK2	0	Up_regulated	http://www.broadinstitute.org/gsea/msigdb/cards/PID_AJDISS_2PATHWAY
KEGG_PHOSPHATIDYLINOSITOL_SIGNALING_SYSTEM	0.0740741	5	76	3	0.0654965	339.96	0.165856	ITPR1	0	Up_regulated	http://www.broadinstitute.org/gsea/msigdb/cards/KEGG_PHOSPHATIDYLINOSITOL_SIGNALING_SYSTEM
REACTOME_METABOLISM_OF_CARBOHYDRATES	0.0740741	23	247	10	0.0654965	282.401	0.142011	ERBB2	50	Up_regulated	http://www.broadinstitute.org/gsea/msigdb/cards/REACTOME_METABOLISM_OF_CARBOHYDRATES
KEGG_REGULATION_OF_ACTIN_CYTOSKELETON	0.0737705	28	216	9	0.0656964	242.265	0.14141	ITGA6	77.7778	Down_regulated	http://www.broadinstitute.org/gsea/msigdb/cards/KEGG_REGULATION_OF_ACTIN_CYTOSKELETON
KEGG_VIRAL_MYOCARDITIS	0.0731707	9	73	3	0.0660946	194.345	0.180688	TGFBR2	66.6667	Down_regulated	http://www.broadinstitute.org/gsea/msigdb/cards/KEGG_VIRAL_MYOCARDITIS
KEGG_ARRHYTHMOGENIC_RIGHT_VENTRICULAR_CARDIOMYOPATHY_ARVC	0.0731707	6	76	3	0.0660946	354.076	0.151676	ITGA9	66.6667	Down_regulated	http://www.broadinstitute.org/gsea/msigdb/cards/KEGG_ARRHYTHMOGENIC_RIGHT_VENTRICULAR_CARDIOMYOPATHY_ARVC
KEGG_FOCAL_ADHESION	0.0731707	45	201	9	0.0660946	138.933	0.151946	PDGFRA	66.6667	Down_regulated	http://www.broadinstitute.org/gsea/msigdb/cards/KEGG_FOCAL_ADHESION
KEGG_GLUTATHIONE_METABOLISM	0.0727273	5	50	2	0.0663918	170.623	0.212591	MDFI	0	Up_regulated	http://www.broadinstitute.org/gsea/msigdb/cards/KEGG_GLUTATHIONE_METABOLISM
PID_KITPATHWAY	0.0727273	3	52	2	0.0663918	487.384	0.125016	KIT	0	Up_regulated	http://www.broadinstitute.org/gsea/msigdb/cards/PID_KITPATHWAY
REACTOME_TCA_CYCLE_AND_RESPIRATORY_ELECTRON_TRANSPORT	0.0727273	24	141	6	0.0663918	169.529	0.130535	CSF2RB	0	Up_regulated	http://www.broadinstitute.org/gsea/msigdb/cards/REACTOME_TCA_CYCLE_AND_RESPIRATORY_ELECTRON_TRANSPORT
PID_PDGFRBPATHWAY	0.0724638	9	129	5	0.0665695	333.521	0.153281	PLCG1	40	Up_regulated	http://www.broadinstitute.org/gsea/msigdb/cards/PID_PDGFRBPATHWAY
KEGG_PEROXISOME	0.0722892	5	78	3	0.0666878	264.676	0.186359	ERBB3	0	Up_regulated	http://www.broadinstitute.org/gsea/msigdb/cards/KEGG_PEROXISOME
KEGG_PPAR_SIGNALING_PATHWAY	0.0722892	14	69	3	0.0666878	122.949	0.188652	PPARA	33.3333	Up_regulated	http://www.broadinstitute.org/gsea/msigdb/cards/KEGG_PPAR_SIGNALING_PATHWAY
KEGG_PHOSPHATIDYLINOSITOL_SIGNALING_SYSTEM	0.0720721	35	76	4	0.0668353	80.506	0.165856	ITPR1	0	Up_regulated	http://www.broadinstitute.org/gsea/msigdb/cards/KEGG_PHOSPHATIDYLINOSITOL_SIGNALING_SYSTEM
KEGG_REGULATION_OF_ACTIN_CYTOSKELETON	0.072	34	216	9	0.0668845	196.655	0.14141	ITGA6	66.6667	Down_regulated	http://www.broadinstitute.org/gsea/msigdb/cards/KEGG_REGULATION_OF_ACTIN_CYTOSKELETON
KEGG_ARGININE_AND_PROLINE_METABOLISM	0.0714286	30	54	3	0.0672762	74.443	0.170816	PPARA	33.3333	Up_regulated	http://www.broadinstitute.org/gsea/msigdb/cards/KEGG_ARGININE_AND_PROLINE_METABOLISM
KEGG_PROSTATE_CANCER	0.0707965	24	89	4	0.0677145	145.057	0.119738	PDGFRB	25	Up_regulated	http://www.broadinstitute.org/gsea/msigdb/cards/KEGG_PROSTATE_CANCER
ST_INTEGRIN_SIGNALING_PATHWAY	0.0705882	3	82	3	0.06786	594.248	0.151292	ITGA6	0	Up_regulated	http://www.broadinstitute.org/gsea/msigdb/cards/ST_INTEGRIN_SIGNALING_PATHWAY
REACTOME_BIOLOGICAL_OXIDATIONS	0.0705882	31	139	6	0.06786	144.283	0.128725	TNFRSF10B	16.6667	Up_regulated	http://www.broadinstitute.org/gsea/msigdb/cards/REACTOME_BIOLOGICAL_OXIDATIONS
KEGG_CHRONIC_MYELOID_LEUKEMIA	0.0705882	12	73	3	0.06786	270.93	0.0923065	CD3E	33.3333	Up_regulated	http://www.broadinstitute.org/gsea/msigdb/cards/KEGG_CHRONIC_MYELOID_LEUKEMIA
KEGG_VIRAL_MYOCARDITIS	0.0705882	12	73	3	0.06786	144.366	0.180688	RAC1	66.6667	Down_regulated	http://www.broadinstitute.org/gsea/msigdb/cards/KEGG_VIRAL_MYOCARDITIS
REACTOME_MEIOSIS	0.0705882	54	116	6	0.06786	112.61	0.104819	IL12RB2	0	Up_regulated	http://www.broadinstitute.org/gsea/msigdb/cards/REACTOME_MEIOSIS
PID_PDGFRBPATHWAY	0.0704225	13	129	5	0.0679762	228.038	0.153281	PLCG1	20	Up_regulated	http://www.broadinstitute.org/gsea/msigdb/cards/PID_PDGFRBPATHWAY
KEGG_ARGININE_AND_PROLINE_METABOLISM	0.0697674	32	54	3	0.0684391	69.4555	0.170816	TGFBR1	33.3333	Up_regulated	http://www.broadinstitute.org/gsea/msigdb/cards/KEGG_ARGININE_AND_PROLINE_METABOLISM
KEGG_PEROXISOME	0.0697674	8	78	3	0.0684391	163.291	0.186359	F2RL1	0	Up_regulated	http://www.broadinstitute.org/gsea/msigdb/cards/KEGG_PEROXISOME
REACTOME_HEPARAN_SULFATE_HEPARIN_HS_GAG_METABOLISM	0.0689655	6	52	2	0.0690136	241.85	0.115201	KIT	0	Up_regulated	http://www.broadinstitute.org/gsea/msigdb/cards/REACTOME_HEPARAN_SULFATE_HEPARIN_HS_GAG_METABOLISM
PID_CASPASE_PATHWAY	0.0689655	6	52	2	0.0690136	315.402	0.0995988	ITGB4	50	Up_regulated	http://www.broadinstitute.org/gsea/msigdb/cards/PID_CASPASE_PATHWAY
KEGG_SYSTEMIC_LUPUS_ERYTHEMATOSUS	0.0681818	36	140	6	0.0695837	149.451	0.0999697	IGF1R	0	Up_regulated	http://www.broadinstitute.org/gsea/msigdb/cards/KEGG_SYSTEMIC_LUPUS_ERYTHEMATOSUS
KEGG_PEROXISOME	0.0681818	10	78	3	0.0695837	129.501	0.186359	F2RL1	0	Up_regulated	http://www.broadinstitute.org/gsea/msigdb/cards/KEGG_PEROXISOME
KEGG_VIRAL_MYOCARDITIS	0.0681818	15	73	3	0.0695837	114.383	0.180688	RAC1	66.6667	Down_regulated	http://www.broadinstitute.org/gsea/msigdb/cards/KEGG_VIRAL_MYOCARDITIS
PID_PTP1BPATHWAY	0.0677966	7	52	2	0.0698671	157.319	0.159673	CSF1R	0	Up_regulated	http://www.broadinstitute.org/gsea/msigdb/cards/PID_PTP1BPATHWAY
KEGG_INOSITOL_PHOSPHATE_METABOLISM	0.0677966	5	54	2	0.0698671	221.745	0.155104	ITGA6	0	Up_regulated	http://www.broadinstitute.org/gsea/msigdb/cards/KEGG_INOSITOL_PHOSPHATE_METABOLISM
KEGG_SMALL_CELL_LUNG_CANCER	0.0674157	5	84	3	0.0701494	354.3	0.151143	ITGA6	33.3333	Up_regulated	http://www.broadinstitute.org/gsea/msigdb/cards/KEGG_SMALL_CELL_LUNG_CANCER
BIOCARTA_NFAT_PATHWAY	0.0666667	4	56	2	0.0707108	431.455	0.105961	RAPGEF5	50	Up_regulated	http://www.broadinstitute.org/gsea/msigdb/cards/BIOCARTA_NFAT_PATHWAY
PID_INSULIN_PATHWAY	0.0655738	16	45	2	0.0715449	81.8281	0.146112	INSR	0	Up_regulated	http://www.broadinstitute.org/gsea/msigdb/cards/PID_INSULIN_PATHWAY
KEGG_PEROXISOME	0.0652174	14	78	3	0.0718209	90.894	0.186359	LPAR2	0	Up_regulated	http://www.broadinstitute.org/gsea/msigdb/cards/KEGG_PEROXISOME
KEGG_ARRHYTHMOGENIC_RIGHT_VENTRICULAR_CARDIOMYOPATHY_ARVC	0.0652174	16	76	3	0.0718209	129.337	0.151676	ITGA9	33.3333	Up_regulated	http://www.broadinstitute.org/gsea/msigdb/cards/KEGG_ARRHYTHMOGENIC_RIGHT_VENTRICULAR_CARDIOMYOPATHY_ARVC
KEGG_APOPTOSIS	0.0645161	5	88	3	0.0723697	569.399	0.0864553	CSF2RB	33.3333	Up_regulated	http://www.broadinstitute.org/gsea/msigdb/cards/KEGG_APOPTOSIS
KEGG_SMALL_CELL_LUNG_CANCER	0.0645161	9	84	3	0.0723697	194.345	0.151143	ITGA6	33.3333	Up_regulated	http://www.broadinstitute.org/gsea/msigdb/cards/KEGG_SMALL_CELL_LUNG_CANCER
KEGG_FOCAL_ADHESION	0.0633484	20	201	7	0.0733011	198.287	0.151946	ITGB4	14.2857	Up_regulated	http://www.broadinstitute.org/gsea/msigdb/cards/KEGG_FOCAL_ADHESION
REACTOME_SIGNALLING_BY_NGF	0.0632411	36	217	8	0.0733878	141.441	0.126081	NGFR	25	Up_regulated	http://www.broadinstitute.org/gsea/msigdb/cards/REACTOME_SIGNALLING_BY_NGF
KEGG_PEROXISOME	0.0631579	17	78	3	0.0734552	73.8683	0.186359	PPARD	0	Up_regulated	http://www.broadinstitute.org/gsea/msigdb/cards/KEGG_PEROXISOME
REACTOME_NETRIN1_SIGNALING	0.0631579	54	41	3	0.0734552	67.3885	0.144342	PSEN1	0	Up_regulated	http://www.broadinstitute.org/gsea/msigdb/cards/REACTOME_NETRIN1_SIGNALING
REACTOME_EXTRACELLULAR_MATRIX_ORGANIZATION	0.0631579	8	87	3	0.0734552	229.084	0.147936	ERBB2	100	Down_regulated	http://www.broadinstitute.org/gsea/msigdb/cards/REACTOME_EXTRACELLULAR_MATRIX_ORGANIZATION
REACTOME_SIGNALLING_BY_NGF	0.0629921	37	217	8	0.0735898	137.23	0.126081	RAC1	25	Up_regulated	http://www.broadinstitute.org/gsea/msigdb/cards/REACTOME_SIGNALLING_BY_NGF
KEGG_MAPK_SIGNALING_PATHWAY	0.0629371	19	267	9	0.0736346	300.71	0.122953	FGFR2	11.1111	Up_regulated	http://www.broadinstitute.org/gsea/msigdb/cards/KEGG_MAPK_SIGNALING_PATHWAY
KEGG_FOCAL_ADHESION	0.0627803	22	201	7	0.0737624	179.089	0.151946	ITGB4	85.7143	Down_regulated	http://www.broadinstitute.org/gsea/msigdb/cards/KEGG_FOCAL_ADHESION
KEGG_LYSOSOME	0.0625	39	121	5	0.073992	84.2902	0.127739	PSEN1	0	Up_regulated	http://www.broadinstitute.org/gsea/msigdb/cards/KEGG_LYSOSOME
PID_BETACATENIN_NUC_PATHWAY	0.0625	16	80	3	0.073992	98.2548	0.167499	PDGFRA	0	Up_regulated	http://www.broadinstitute.org/gsea/msigdb/cards/PID_BETACATENIN_NUC_PATHWAY
REACTOME_MEMBRANE_TRAFFICKING	0.0625	31	129	5	0.073992	120.084	0.114839	ESR1	60	Up_regulated	http://www.broadinstitute.org/gsea/msigdb/cards/REACTOME_MEMBRANE_TRAFFICKING
KEGG_ADHERENS_JUNCTION	0.0618557	22	75	3	0.074525	103.471	0.128126	TGFBR1	33.3333	Up_regulated	http://www.broadinstitute.org/gsea/msigdb/cards/KEGG_ADHERENS_JUNCTION
PID_TRKRPATHWAY	0.0615385	3	62	2	0.07479	315.867	0.17523	PLCG1	50	Up_regulated	http://www.broadinstitute.org/gsea/msigdb/cards/PID_TRKRPATHWAY
KEGG_CYTOKINE_CYTOKINE_RECEPTOR_INTERACTION	0.0613497	59	267	10	0.0749486	120.871	0.121479	TGFBR1	40	Up_regulated	http://www.broadinstitute.org/gsea/msigdb/cards/KEGG_CYTOKINE_CYTOKINE_RECEPTOR_INTERACTION
REACTOME_SIGNALING_BY_TGF_BETA_RECEPTOR_COMPLEX	0.0606061	3	63	2	0.0755795	487.384	0.106984	ZFYVE9	0	Up_regulated	http://www.broadinstitute.org/gsea/msigdb/cards/REACTOME_SIGNALING_BY_TGF_BETA_RECEPTOR_COMPLEX
REACTOME_BIOLOGICAL_OXIDATIONS	0.0598802	28	139	5	0.0762051	110.11	0.128725	IGF1R	20	Up_regulated	http://www.broadinstitute.org/gsea/msigdb/cards/REACTOME_BIOLOGICAL_OXIDATIONS
PID_IL12_2PATHWAY	0.0597015	4	63	2	0.0763607	214.23	0.176012	IL12RB2	0	Up_regulated	http://www.broadinstitute.org/gsea/msigdb/cards/PID_IL12_2PATHWAY
KEGG_MAPK_SIGNALING_PATHWAY	0.0590164	38	267	9	0.0769626	142.157	0.122953	PDGFRA	44.4444	Up_regulated	http://www.broadinstitute.org/gsea/msigdb/cards/KEGG_MAPK_SIGNALING_PATHWAY
KEGG_ARACHIDONIC_ACID_METABOLISM	0.0588235	10	58	2	0.0771337	83.4225	0.186705	PSEN1	0	Up_regulated	http://www.broadinstitute.org/gsea/msigdb/cards/KEGG_ARACHIDONIC_ACID_METABOLISM
REACTOME_SIGNALING_BY_ERBB4	0.0588235	12	90	3	0.0771337	144.366	0.136028	GHR	0	Up_regulated	http://www.broadinstitute.org/gsea/msigdb/cards/REACTOME_SIGNALING_BY_ERBB4
REACTOME_METABOLISM_OF_AMINO_ACIDS_AND_DERIVATIVES	0.0585774	39	200	7	0.0773531	101.576	0.127875	INSR	28.5714	Up_regulated	http://www.broadinstitute.org/gsea/msigdb/cards/REACTOME_METABOLISM_OF_AMINO_ACIDS_AND_DERIVATIVES
PID_PDGFRBPATHWAY	0.057971	9	129	4	0.0778988	211.864	0.153281	PDGFRB	50	Up_regulated	http://www.broadinstitute.org/gsea/msigdb/cards/PID_PDGFRBPATHWAY
KEGG_REGULATION_OF_ACTIN_CYTOSKELETON	0.0576132	27	216	7	0.0782243	149.305	0.14141	ITGA6	71.4286	Down_regulated	http://www.broadinstitute.org/gsea/msigdb/cards/KEGG_REGULATION_OF_ACTIN_CYTOSKELETON
REACTOME_AXON_GUIDANCE	0.057554	27	251	8	0.0782784	158.949	0.140733	EGFR	75	Down_regulated	http://www.broadinstitute.org/gsea/msigdb/cards/REACTOME_AXON_GUIDANCE
REACTOME_METABOLISM_OF_MRNA	0.0573248	30	284	9	0.0784885	172.849	0.113111	ERBB3	0	Up_regulated	http://www.broadinstitute.org/gsea/msigdb/cards/REACTOME_METABOLISM_OF_MRNA
KEGG_CELL_CYCLE	0.0571429	12	128	4	0.0786561	192.812	0.128647	IL12RB2	0	Up_regulated	http://www.broadinstitute.org/gsea/msigdb/cards/KEGG_CELL_CYCLE
REACTOME_CELL_CYCLE	0.056926	106	421	15	0.0788567	96.3219	0.10091	ITGA6	40	Up_regulated	http://www.broadinstitute.org/gsea/msigdb/cards/REACTOME_CELL_CYCLE
KEGG_TGF_BETA_SIGNALING_PATHWAY	0.0566038	20	86	3	0.0791567	114.359	0.107607	ZFYVE9	0	Up_regulated	http://www.broadinstitute.org/gsea/msigdb/cards/KEGG_TGF_BETA_SIGNALING_PATHWAY
REACTOME_DIABETES_PATHWAYS	0.056338	9	133	4	0.0794057	230.035	0.14752	ESR2	75	Down_regulated	http://www.broadinstitute.org/gsea/msigdb/cards/REACTOME_DIABETES_PATHWAYS
KEGG_FOCAL_ADHESION	0.0560748	13	201	6	0.079654	227.56	0.151946	ITGA6	16.6667	Up_regulated	http://www.broadinstitute.org/gsea/msigdb/cards/KEGG_FOCAL_ADHESION
KEGG_NEUROTROPHIN_SIGNALING_PATHWAY	0.0559441	17	126	4	0.0797778	125.64	0.132658	NGFR	25	Up_regulated	http://www.broadinstitute.org/gsea/msigdb/cards/KEGG_NEUROTROPHIN_SIGNALING_PATHWAY
REACTOME_METABOLISM_OF_PROTEINS	0.0555556	22	518	15	0.0801479	335.719	0.127162	FCER1A	13.3333	Up_regulated	http://www.broadinstitute.org/gsea/msigdb/cards/REACTOME_METABOLISM_OF_PROTEINS
PID_P75NTRPATHWAY	0.0555556	3	69	2	0.0801479	286.909	0.170607	NGFR	50	Up_regulated	http://www.broadinstitute.org/gsea/msigdb/cards/PID_P75NTRPATHWAY
PID_CXCR4_PATHWAY	0.0555556	6	102	3	0.0801479	282.363	0.129323	CD3E	0	Up_regulated	http://www.broadinstitute.org/gsea/msigdb/cards/PID_CXCR4_PATHWAY
KEGG_MAPK_SIGNALING_PATHWAY	0.0545455	63	267	9	0.0811262	79.4229	0.122953	NTRK2	55.5556	Up_regulated	http://www.broadinstitute.org/gsea/msigdb/cards/KEGG_MAPK_SIGNALING_PATHWAY
KEGG_PARKINSONS_DISEASE	0.0544218	14	133	4	0.0812476	159.027	0.116418	GSEA_32	0	Up_regulated	http://www.broadinstitute.org/gsea/msigdb/cards/KEGG_PARKINSONS_DISEASE
KEGG_MAPK_SIGNALING_PATHWAY	0.0544218	27	267	8	0.0812476	161.6	0.122953	NTRK1	37.5	Up_regulated	http://www.broadinstitute.org/gsea/msigdb/cards/KEGG_MAPK_SIGNALING_PATHWAY
PID_LYSOPHOSPHOLIPID_PATHWAY	0.0540541	8	66	2	0.0816106	116.088	0.16575	LPAR2	0	Up_regulated	http://www.broadinstitute.org/gsea/msigdb/cards/PID_LYSOPHOSPHOLIPID_PATHWAY
REACTOME_BIOLOGICAL_OXIDATIONS	0.0536913	10	139	4	0.0819718	206.282	0.128725	PPARG	25	Up_regulated	http://www.broadinstitute.org/gsea/msigdb/cards/REACTOME_BIOLOGICAL_OXIDATIONS
PID_PDGFRBPATHWAY	0.0536913	20	129	4	0.0819718	91.2363	0.153281	PDGFRB	0	Up_regulated	http://www.broadinstitute.org/gsea/msigdb/cards/PID_PDGFRBPATHWAY
KEGG_MELANOMA	0.0533333	4	71	2	0.0823314	295.689	0.123167	PDGFRA	50	Up_regulated	http://www.broadinstitute.org/gsea/msigdb/cards/KEGG_MELANOMA
REACTOME_SIGNALLING_BY_NGF	0.0521173	90	217	8	0.0835762	48.2281	0.126081	FRS2	0	Up_regulated	http://www.broadinstitute.org/gsea/msigdb/cards/REACTOME_SIGNALLING_BY_NGF
KEGG_REGULATION_OF_ACTIN_CYTOSKELETON	0.0517241	16	216	6	0.0839867	189.916	0.14141	ITGA6	83.3333	Down_regulated	http://www.broadinstitute.org/gsea/msigdb/cards/KEGG_REGULATION_OF_ACTIN_CYTOSKELETON
KEGG_MAPK_SIGNALING_PATHWAY	0.0515759	82	267	9	0.0841424	57.4367	0.122953	PDGFRB	11.1111	Up_regulated	http://www.broadinstitute.org/gsea/msigdb/cards/KEGG_MAPK_SIGNALING_PATHWAY
REACTOME_NGF_SIGNALLING_VIA_TRKA_FROM_THE_PLASMA_MEMBRANE	0.0512821	19	137	4	0.084453	115.233	0.120745	NTRK1	0	Up_regulated	http://www.broadinstitute.org/gsea/msigdb/cards/REACTOME_NGF_SIGNALLING_VIA_TRKA_FROM_THE_PLASMA_MEMBRANE
KEGG_ADHERENS_JUNCTION	0.0506329	4	75	2	0.0851471	262.501	0.128126	INSR	50	Up_regulated	http://www.broadinstitute.org/gsea/msigdb/cards/KEGG_ADHERENS_JUNCTION
KEGG_VIRAL_MYOCARDITIS	0.0506329	6	73	2	0.0851471	129.482	0.180688	PPARG	50	Up_regulated	http://www.broadinstitute.org/gsea/msigdb/cards/KEGG_VIRAL_MYOCARDITIS
KEGG_PARKINSONS_DISEASE	0.0506329	25	133	4	0.0851471	85.8181	0.116418	PDGFRB	0	Up_regulated	http://www.broadinstitute.org/gsea/msigdb/cards/KEGG_PARKINSONS_DISEASE
KEGG_MAPK_SIGNALING_PATHWAY	0.0505415	10	267	7	0.0852457	351.61	0.122953	TGFBR2	14.2857	Up_regulated	http://www.broadinstitute.org/gsea/msigdb/cards/KEGG_MAPK_SIGNALING_PATHWAY
KEGG_CYTOKINE_CYTOKINE_RECEPTOR_INTERACTION	0.0501792	12	267	7	0.085639	321.39	0.121479	TNFRSF25	42.8571	Up_regulated	http://www.broadinstitute.org/gsea/msigdb/cards/KEGG_CYTOKINE_CYTOKINE_RECEPTOR_INTERACTION
REACTOME_TRANSCRIPTION	0.05	30	210	6	0.0858349	126.594	0.0903948	LEPR	0	Up_regulated	http://www.broadinstitute.org/gsea/msigdb/cards/REACTOME_TRANSCRIPTION
PID_P53DOWNSTREAMPATHWAY	0.05	23	137	4	0.0858349	76.2389	0.145834	FAS	25	Up_regulated	http://www.broadinstitute.org/gsea/msigdb/cards/PID_P53DOWNSTREAMPATHWAY
KEGG_ALZHEIMERS_DISEASE	0.05	31	169	5	0.0858349	83.2261	0.117817	ITPR1	0	Up_regulated	http://www.broadinstitute.org/gsea/msigdb/cards/KEGG_ALZHEIMERS_DISEASE
KEGG_INSULIN_SIGNALING_PATHWAY	0.0496894	24	137	4	0.0861764	84.1651	0.128776	INSR	0	Up_regulated	http://www.broadinstitute.org/gsea/msigdb/cards/KEGG_INSULIN_SIGNALING_PATHWAY
REACTOME_SIGNALLING_BY_NGF	0.0483871	31	217	6	0.0876389	90.8069	0.126081	NGFR	0	Up_regulated	http://www.broadinstitute.org/gsea/msigdb/cards/REACTOME_SIGNALLING_BY_NGF
KEGG_PEROXISOME	0.0481928	5	78	2	0.0878614	116.309	0.186359	EGFR	0	Up_regulated	http://www.broadinstitute.org/gsea/msigdb/cards/KEGG_PEROXISOME
REACTOME_METABOLISM_OF_LIPIDS_AND_LIPOPROTEINS	0.047619	26	478	12	0.088525	167.622	0.148405	PPARG	0	Up_regulated	http://www.broadinstitute.org/gsea/msigdb/cards/REACTOME_METABOLISM_OF_LIPIDS_AND_LIPOPROTEINS
REACTOME_CELL_CELL_COMMUNICATION	0.047619	6	120	3	0.088525	307.306	0.104198	ITGB4	33.3333	Up_regulated	http://www.broadinstitute.org/gsea/msigdb/cards/REACTOME_CELL_CELL_COMMUNICATION
KEGG_MAPK_SIGNALING_PATHWAY	0.047138	30	267	7	0.0890892	108.546	0.122953	RAC1	14.2857	Up_regulated	http://www.broadinstitute.org/gsea/msigdb/cards/KEGG_MAPK_SIGNALING_PATHWAY
KEGG_FOCAL_ADHESION	0.0469484	12	201	5	0.0893137	170.201	0.151946	PDGFRA	60	Up_regulated	http://www.broadinstitute.org/gsea/msigdb/cards/KEGG_FOCAL_ADHESION
KEGG_FOCAL_ADHESION	0.0465116	14	201	5	0.089835	144.542	0.151946	ITGA6	0	Up_regulated	http://www.broadinstitute.org/gsea/msigdb/cards/KEGG_FOCAL_ADHESION
REACTOME_TCA_CYCLE_AND_RESPIRATORY_ELECTRON_TRANSPORT	0.0465116	31	141	4	0.089835	54.6827	0.130535	RPSA	0	Up_regulated	http://www.broadinstitute.org/gsea/msigdb/cards/REACTOME_TCA_CYCLE_AND_RESPIRATORY_ELECTRON_TRANSPORT
REACTOME_CELL_CELL_COMMUNICATION	0.0461538	10	120	3	0.0902667	182.153	0.104198	TGFBR1	100	Down_regulated	http://www.broadinstitute.org/gsea/msigdb/cards/REACTOME_CELL_CELL_COMMUNICATION
KEGG_PATHWAYS_IN_CANCER	0.0458453	21	328	8	0.0906425	165.384	0.134921	PLCG1	37.5	Up_regulated	http://www.broadinstitute.org/gsea/msigdb/cards/KEGG_PATHWAYS_IN_CANCER
REACTOME_METABOLISM_OF_AMINO_ACIDS_AND_DERIVATIVES	0.0456621	19	200	5	0.090867	110.416	0.127875	GSEA_19	0	Up_regulated	http://www.broadinstitute.org/gsea/msigdb/cards/REACTOME_METABOLISM_OF_AMINO_ACIDS_AND_DERIVATIVES
REACTOME_METABOLISM_OF_MRNA	0.0453074	25	284	7	0.0913051	124.439	0.113111	MST1R	0	Up_regulated	http://www.broadinstitute.org/gsea/msigdb/cards/REACTOME_METABOLISM_OF_MRNA
PID_PDGFRBPATHWAY	0.0447761	5	129	3	0.0919695	216.418	0.153281	RAC1	66.6667	Down_regulated	http://www.broadinstitute.org/gsea/msigdb/cards/PID_PDGFRBPATHWAY
KEGG_LEUKOCYTE_TRANSENDOTHELIAL_MIGRATION	0.0447761	16	118	3	0.0919695	98.2548	0.125844	FAS	66.6667	Down_regulated	http://www.broadinstitute.org/gsea/msigdb/cards/KEGG_LEUKOCYTE_TRANSENDOTHELIAL_MIGRATION
KEGG_NEUROTROPHIN_SIGNALING_PATHWAY	0.0447761	8	126	3	0.0919695	153.401	0.132658	NGFR	0	Up_regulated	http://www.broadinstitute.org/gsea/msigdb/cards/KEGG_NEUROTROPHIN_SIGNALING_PATHWAY
REACTOME_CELL_CYCLE	0.0445434	28	421	10	0.0922636	187.899	0.10091	NGFR	50	Up_regulated	http://www.broadinstitute.org/gsea/msigdb/cards/REACTOME_CELL_CYCLE
REACTOME_METABOLISM_OF_AMINO_ACIDS_AND_DERIVATIVES	0.0444444	25	200	5	0.0923893	81.7017	0.127875	PPARA	0	Up_regulated	http://www.broadinstitute.org/gsea/msigdb/cards/REACTOME_METABOLISM_OF_AMINO_ACIDS_AND_DERIVATIVES
KEGG_FOCAL_ADHESION	0.0442478	25	201	5	0.0926401	76.8601	0.151946	ITGB4	0	Up_regulated	http://www.broadinstitute.org/gsea/msigdb/cards/KEGG_FOCAL_ADHESION
REACTOME_FATTY_ACID_TRIACYLGLYCEROL_AND_KETONE_BODY_METABOLISM	0.0442478	58	168	5	0.0926401	25.6622	0.175296	AR	0	Up_regulated	http://www.broadinstitute.org/gsea/msigdb/cards/REACTOME_FATTY_ACID_TRIACYLGLYCEROL_AND_KETONE_BODY_METABOLISM
PID_PDGFRBPATHWAY	0.0441176	7	129	3	0.0928068	152.946	0.153281	RAC1	66.6667	Down_regulated	http://www.broadinstitute.org/gsea/msigdb/cards/PID_PDGFRBPATHWAY
KEGG_REGULATION_OF_ACTIN_CYTOSKELETON	0.0440529	11	216	5	0.09289	193.724	0.14141	ITGA9	60	Up_regulated	http://www.broadinstitute.org/gsea/msigdb/cards/KEGG_REGULATION_OF_ACTIN_CYTOSKELETON
REACTOME_CELL_CYCLE	0.0440529	33	421	10	0.09289	156.658	0.10091	MST1R	50	Up_regulated	http://www.broadinstitute.org/gsea/msigdb/cards/REACTOME_CELL_CYCLE
KEGG_FOCAL_ADHESION	0.04329	30	201	5	0.0938817	62.53	0.151946	EGFR	20	Up_regulated	http://www.broadinstitute.org/gsea/msigdb/cards/KEGG_FOCAL_ADHESION
REACTOME_TRANSCRIPTION	0.0429185	23	210	5	0.0943728	115.344	0.0903948	LPAR2	0	Up_regulated	http://www.broadinstitute.org/gsea/msigdb/cards/REACTOME_TRANSCRIPTION
KEGG_TIGHT_JUNCTION	0.0425532	7	134	3	0.0948607	200.237	0.125155	TGFBR1	66.6667	Down_regulated	http://www.broadinstitute.org/gsea/msigdb/cards/KEGG_TIGHT_JUNCTION
REACTOME_CLASS_B_2_SECRETIN_FAMILY_RECEPTORS	0.0421053	7	88	2	0.0954663	126.705	0.119302	GSEA_55	50	Up_regulated	http://www.broadinstitute.org/gsea/msigdb/cards/REACTOME_CLASS_B_2_SECRETIN_FAMILY_RECEPTORS
KEGG_GAP_JUNCTION	0.0421053	5	90	2	0.0954663	198.067	0.111767	DRD2	50	Up_regulated	http://www.broadinstitute.org/gsea/msigdb/cards/KEGG_GAP_JUNCTION
REACTOME_METABOLISM_OF_AMINO_ACIDS_AND_DERIVATIVES	0.0420168	38	200	5	0.0955869	50.6553	0.127875	INSR	20	Up_regulated	http://www.broadinstitute.org/gsea/msigdb/cards/REACTOME_METABOLISM_OF_AMINO_ACIDS_AND_DERIVATIVES
KEGG_TIGHT_JUNCTION	0.041958	9	134	3	0.0956671	154.483	0.125155	FZD1	66.6667	Down_regulated	http://www.broadinstitute.org/gsea/msigdb/cards/KEGG_TIGHT_JUNCTION
PID_P53DOWNSTREAMPATHWAY	0.0408163	10	137	3	0.0972549	102.594	0.145834	EGFR	33.3333	Up_regulated	http://www.broadinstitute.org/gsea/msigdb/cards/PID_P53DOWNSTREAMPATHWAY
KEGG_MAPK_SIGNALING_PATHWAY	0.0408163	27	267	6	0.0972549	88.0051	0.122953	EGFR	83.3333	Down_regulated	http://www.broadinstitute.org/gsea/msigdb/cards/KEGG_MAPK_SIGNALING_PATHWAY
REACTOME_METABOLISM_OF_PROTEINS	0.040367	27	518	11	0.0978951	138.613	0.127162	RPSA	9.09091	Up_regulated	http://www.broadinstitute.org/gsea/msigdb/cards/REACTOME_METABOLISM_OF_PROTEINS
REACTOME_METABOLISM_OF_LIPIDS_AND_LIPOPROTEINS	0.0399202	23	478	10	0.0985405	130.384	0.148405	PPARG	0	Up_regulated	http://www.broadinstitute.org/gsea/msigdb/cards/REACTOME_METABOLISM_OF_LIPIDS_AND_LIPOPROTEINS
PID_P53DOWNSTREAMPATHWAY	0.0397351	14	137	3	0.0988105	71.6671	0.145834	EGFR	33.3333	Up_regulated	http://www.broadinstitute.org/gsea/msigdb/cards/PID_P53DOWNSTREAMPATHWAY
REACTOME_HEMOSTASIS	0.0392927	43	466	10	0.0994623	78.5809	0.135082	PLCG1	60	Up_regulated	http://www.broadinstitute.org/gsea/msigdb/cards/REACTOME_HEMOSTASIS
KEGG_FOCAL_ADHESION	0.0386473	6	201	4	0.10043	222.335	0.151946	ITGB4	50	Up_regulated	http://www.broadinstitute.org/gsea/msigdb/cards/KEGG_FOCAL_ADHESION
KEGG_FOCAL_ADHESION	0.0384615	7	201	4	0.100712	189.477	0.151946	EGFR	25	Up_regulated	http://www.broadinstitute.org/gsea/msigdb/cards/KEGG_FOCAL_ADHESION
REACTOME_METABOLISM_OF_LIPIDS_AND_LIPOPROTEINS	0.0381679	46	478	10	0.101161	56.1753	0.148405	LEPR	0	Up_regulated	http://www.broadinstitute.org/gsea/msigdb/cards/REACTOME_METABOLISM_OF_LIPIDS_AND_LIPOPROTEINS
REACTOME_METABOLISM_OF_PROTEINS	0.037931	62	518	11	0.101527	49.3698	0.127162	PLCG1	0	Up_regulated	http://www.broadinstitute.org/gsea/msigdb/cards/REACTOME_METABOLISM_OF_PROTEINS
KEGG_FOCAL_ADHESION	0.0379147	10	201	4	0.101553	130.344	0.151946	PDGFRB	0	Up_regulated	http://www.broadinstitute.org/gsea/msigdb/cards/KEGG_FOCAL_ADHESION
KEGG_FOCAL_ADHESION	0.0379147	10	201	4	0.101553	130.344	0.151946	PDGFRA	0	Up_regulated	http://www.broadinstitute.org/gsea/msigdb/cards/KEGG_FOCAL_ADHESION
KEGG_FOCAL_ADHESION	0.0379147	10	201	4	0.101553	130.344	0.151946	ITGB4	50	Up_regulated	http://www.broadinstitute.org/gsea/msigdb/cards/KEGG_FOCAL_ADHESION
KEGG_FOCAL_ADHESION	0.0377358	11	201	4	0.101831	117.805	0.151946	EGFR	75	Down_regulated	http://www.broadinstitute.org/gsea/msigdb/cards/KEGG_FOCAL_ADHESION
KEGG_FOCAL_ADHESION	0.0373832	13	201	4	0.102384	98.518	0.151946	EGFR	75	Down_regulated	http://www.broadinstitute.org/gsea/msigdb/cards/KEGG_FOCAL_ADHESION
KEGG_FOCAL_ADHESION	0.037037	15	201	4	0.102934	84.3798	0.151946	ERBB2	50	Up_regulated	http://www.broadinstitute.org/gsea/msigdb/cards/KEGG_FOCAL_ADHESION
KEGG_JAK_STAT_SIGNALING_PATHWAY	0.037037	7	155	3	0.102934	170.961	0.118409	IL12RB2	0	Up_regulated	http://www.broadinstitute.org/gsea/msigdb/cards/KEGG_JAK_STAT_SIGNALING_PATHWAY
KEGG_CYTOKINE_CYTOKINE_RECEPTOR_INTERACTION	0.0363636	8	267	5	0.104021	246.465	0.121479	CSF2RB	20	Up_regulated	http://www.broadinstitute.org/gsea/msigdb/cards/KEGG_CYTOKINE_CYTOKINE_RECEPTOR_INTERACTION
KEGG_HUNTINGTONS_DISEASE	0.0361991	36	185	4	0.10429	38.1686	0.120013	GPR182	0	Up_regulated	http://www.broadinstitute.org/gsea/msigdb/cards/KEGG_HUNTINGTONS_DISEASE
KEGG_REGULATION_OF_ACTIN_CYTOSKELETON	0.0357143	8	216	4	0.105093	171.161	0.14141	ITGA6	75	Down_regulated	http://www.broadinstitute.org/gsea/msigdb/cards/KEGG_REGULATION_OF_ACTIN_CYTOSKELETON
KEGG_REGULATION_OF_ACTIN_CYTOSKELETON	0.0357143	8	216	4	0.105093	171.161	0.14141	EGFR	75	Down_regulated	http://www.broadinstitute.org/gsea/msigdb/cards/KEGG_REGULATION_OF_ACTIN_CYTOSKELETON
REACTOME_CELL_CYCLE	0.0356347	28	421	8	0.105226	117.161	0.10091	CD8A	25	Up_regulated	http://www.broadinstitute.org/gsea/msigdb/cards/REACTOME_CELL_CYCLE
REACTOME_TCA_CYCLE_AND_RESPIRATORY_ELECTRON_TRANSPORT	0.035503	28	141	3	0.105447	33.0745	0.130535	PPARD	0	Up_regulated	http://www.broadinstitute.org/gsea/msigdb/cards/REACTOME_TCA_CYCLE_AND_RESPIRATORY_ELECTRON_TRANSPORT
KEGG_MAPK_SIGNALING_PATHWAY	0.035461	15	267	5	0.105518	114.554	0.122953	TGFBR2	80	Down_regulated	http://www.broadinstitute.org/gsea/msigdb/cards/KEGG_MAPK_SIGNALING_PATHWAY
KEGG_MAPK_SIGNALING_PATHWAY	0.0353357	16	267	5	0.10573	106.808	0.122953	IL1R1	40	Up_regulated	http://www.broadinstitute.org/gsea/msigdb/cards/KEGG_MAPK_SIGNALING_PATHWAY
KEGG_HUNTINGTONS_DISEASE	0.0349345	44	185	4	0.106413	29.945	0.120013	TGFBR2	0	Up_regulated	http://www.broadinstitute.org/gsea/msigdb/cards/KEGG_HUNTINGTONS_DISEASE
REACTOME_FATTY_ACID_TRIACYLGLYCEROL_AND_KETONE_BODY_METABOLISM	0.0348837	4	168	3	0.1065	175.463	0.175296	PPARG	0	Up_regulated	http://www.broadinstitute.org/gsea/msigdb/cards/REACTOME_FATTY_ACID_TRIACYLGLYCEROL_AND_KETONE_BODY_METABOLISM
REACTOME_METABOLISM_OF_LIPIDS_AND_LIPOPROTEINS	0.0346154	42	478	9	0.106964	49.5631	0.148405	PPARG	0	Up_regulated	http://www.broadinstitute.org/gsea/msigdb/cards/REACTOME_METABOLISM_OF_LIPIDS_AND_LIPOPROTEINS
REACTOME_METABOLISM_OF_LIPIDS_AND_LIPOPROTEINS	0.0343511	46	478	9	0.107425	43.9008	0.148405	PPARA	0	Up_regulated	http://www.broadinstitute.org/gsea/msigdb/cards/REACTOME_METABOLISM_OF_LIPIDS_AND_LIPOPROTEINS
KEGG_FOCAL_ADHESION	0.034188	33	201	4	0.107711	34.3668	0.151946	PDGFRA	25	Up_regulated	http://www.broadinstitute.org/gsea/msigdb/cards/KEGG_FOCAL_ADHESION
KEGG_PATHWAYS_IN_CANCER	0.0339943	25	328	6	0.108054	73.9331	0.134921	PDGFRB	0	Up_regulated	http://www.broadinstitute.org/gsea/msigdb/cards/KEGG_PATHWAYS_IN_CANCER
REACTOME_METABOLISM_OF_LIPIDS_AND_LIPOPROTEINS	0.0337079	56	478	9	0.108565	33.354	0.148405	PPARG	0	Up_regulated	http://www.broadinstitute.org/gsea/msigdb/cards/REACTOME_METABOLISM_OF_LIPIDS_AND_LIPOPROTEINS
KEGG_PATHWAYS_IN_CANCER	0.0334262	31	328	6	0.109072	57.5109	0.134921	PLCG1	16.6667	Up_regulated	http://www.broadinstitute.org/gsea/msigdb/cards/KEGG_PATHWAYS_IN_CANCER
KEGG_ALZHEIMERS_DISEASE	0.0331492	12	169	3	0.109577	80.2795	0.117817	LPL	33.3333	Up_regulated	http://www.broadinstitute.org/gsea/msigdb/cards/KEGG_ALZHEIMERS_DISEASE
REACTOME_METABOLISM_OF_PROTEINS	0.0328467	30	518	9	0.110134	79.0581	0.127162	TLR2	33.3333	Up_regulated	http://www.broadinstitute.org/gsea/msigdb/cards/REACTOME_METABOLISM_OF_PROTEINS
REACTOME_NONSENSE_MEDIATED_DECAY_ENHANCED_BY_THE_EXON_JUNCTION_COMPLEX	0.0327869	7	176	3	0.110244	115.858	0.136266	ESR2	0	Up_regulated	http://www.broadinstitute.org/gsea/msigdb/cards/REACTOME_NONSENSE_MEDIATED_DECAY_ENHANCED_BY_THE_EXON_JUNCTION_COMPLEX
REACTOME_METABOLISM_OF_LIPIDS_AND_LIPOPROTEINS	0.0326264	135	478	10	0.110543	9.3117	0.148405	PPARG	20	Up_regulated	http://www.broadinstitute.org/gsea/msigdb/cards/REACTOME_METABOLISM_OF_LIPIDS_AND_LIPOPROTEINS
KEGG_PURINE_METABOLISM	0.0322581	27	159	3	0.111235	32.6038	0.130616	CSF2RB	0	Up_regulated	http://www.broadinstitute.org/gsea/msigdb/cards/KEGG_PURINE_METABOLISM
KEGG_OOCYTE_MEIOSIS	0.032	11	114	2	0.111726	79.2627	0.0911335	AR	0	Up_regulated	http://www.broadinstitute.org/gsea/msigdb/cards/KEGG_OOCYTE_MEIOSIS
REACTOME_G_ALPHA_Q_SIGNALLING_EVENTS	0.0319149	4	184	3	0.111889	252.267	0.123122	LPAR2	33.3333	Up_regulated	http://www.broadinstitute.org/gsea/msigdb/cards/REACTOME_G_ALPHA_Q_SIGNALLING_EVENTS
KEGG_CALCIUM_SIGNALING_PATHWAY	0.0315789	12	178	3	0.112537	100.382	0.0989644	PLCG1	0	Up_regulated	http://www.broadinstitute.org/gsea/msigdb/cards/KEGG_CALCIUM_SIGNALING_PATHWAY
REACTOME_HEMOSTASIS	0.0315582	41	466	8	0.112577	50.3671	0.135082	AR	75	Down_regulated	http://www.broadinstitute.org/gsea/msigdb/cards/REACTOME_HEMOSTASIS
REACTOME_METABOLISM_OF_CARBOHYDRATES	0.0314961	7	247	4	0.112698	150.444	0.142011	GHR	0	Up_regulated	http://www.broadinstitute.org/gsea/msigdb/cards/REACTOME_METABOLISM_OF_CARBOHYDRATES
REACTOME_CELL_CYCLE	0.0311111	29	421	7	0.113454	84.5509	0.10091	FZD1	28.5714	Up_regulated	http://www.broadinstitute.org/gsea/msigdb/cards/REACTOME_CELL_CYCLE
REACTOME_METABOLISM_OF_LIPIDS_AND_LIPOPROTEINS	0.031068	37	478	8	0.113539	44.535	0.148405	PPARG	0	Up_regulated	http://www.broadinstitute.org/gsea/msigdb/cards/REACTOME_METABOLISM_OF_LIPIDS_AND_LIPOPROTEINS
KEGG_LYSOSOME	0.0310078	8	121	2	0.113659	68.9954	0.127739	MDFI	0	Up_regulated	http://www.broadinstitute.org/gsea/msigdb/cards/KEGG_LYSOSOME
REACTOME_AXON_GUIDANCE	0.030888	8	251	4	0.113897	138.958	0.140733	ERBB2	25	Up_regulated	http://www.broadinstitute.org/gsea/msigdb/cards/REACTOME_AXON_GUIDANCE
KEGG_LYSOSOME	0.0305344	10	121	2	0.114608	54.4373	0.127739	TLR2	50	Up_regulated	http://www.broadinstitute.org/gsea/msigdb/cards/KEGG_LYSOSOME
REACTOME_SRP_DEPENDENT_COTRANSLATIONAL_PROTEIN_TARGETING_TO_MEMBRANE	0.0304569	18	179	3	0.114765	46.6998	0.120354	RPSA	0	Up_regulated	http://www.broadinstitute.org/gsea/msigdb/cards/REACTOME_SRP_DEPENDENT_COTRANSLATIONAL_PROTEIN_TARGETING_TO_MEMBRANE
KEGG_AXON_GUIDANCE	0.0300752	4	129	2	0.115545	126.168	0.146787	TLR2	50	Up_regulated	http://www.broadinstitute.org/gsea/msigdb/cards/KEGG_AXON_GUIDANCE
KEGG_PATHWAYS_IN_CANCER	0.0295858	10	328	5	0.116564	138.413	0.134921	PLCG1	20	Up_regulated	http://www.broadinstitute.org/gsea/msigdb/cards/KEGG_PATHWAYS_IN_CANCER
REACTOME_PHOSPHOLIPID_METABOLISM	0.0294118	6	198	3	0.116931	109.348	0.153725	KIT	0	Up_regulated	http://www.broadinstitute.org/gsea/msigdb/cards/REACTOME_PHOSPHOLIPID_METABOLISM
KEGG_CYTOKINE_CYTOKINE_RECEPTOR_INTERACTION	0.0291971	7	267	4	0.117388	179.553	0.121479	TNFRSF25	25	Up_regulated	http://www.broadinstitute.org/gsea/msigdb/cards/KEGG_CYTOKINE_CYTOKINE_RECEPTOR_INTERACTION
KEGG_FOCAL_ADHESION	0.0291262	5	201	3	0.117539	149.448	0.151946	ITGB4	0	Up_regulated	http://www.broadinstitute.org/gsea/msigdb/cards/KEGG_FOCAL_ADHESION
KEGG_FOCAL_ADHESION	0.0289855	6	201	3	0.117842	123.575	0.151946	EGFR	33.3333	Up_regulated	http://www.broadinstitute.org/gsea/msigdb/cards/KEGG_FOCAL_ADHESION
KEGG_PATHWAYS_IN_CANCER	0.0289855	17	328	5	0.117842	77.5295	0.134921	PLCG1	80	Down_regulated	http://www.broadinstitute.org/gsea/msigdb/cards/KEGG_PATHWAYS_IN_CANCER
KEGG_FOCAL_ADHESION	0.0289855	6	201	3	0.117842	123.575	0.151946	ITGA9	66.6667	Down_regulated	http://www.broadinstitute.org/gsea/msigdb/cards/KEGG_FOCAL_ADHESION
REACTOME_CELL_CYCLE_MITOTIC	0.0289017	21	325	5	0.118023	81.9444	0.100575	PSEN1	60	Up_regulated	http://www.broadinstitute.org/gsea/msigdb/cards/REACTOME_CELL_CYCLE_MITOTIC
REACTOME_GASTRIN_CREB_SIGNALLING_PATHWAY_VIA_PKC_AND_MAPK	0.0287081	4	205	3	0.118443	215.693	0.127933	EGFR	33.3333	Up_regulated	http://www.broadinstitute.org/gsea/msigdb/cards/REACTOME_GASTRIN_CREB_SIGNALLING_PATHWAY_VIA_PKC_AND_MAPK
REACTOME_DEVELOPMENTAL_BIOLOGY	0.0285714	24	396	6	0.118742	62.4482	0.133842	ITGA9	16.6667	Up_regulated	http://www.broadinstitute.org/gsea/msigdb/cards/REACTOME_DEVELOPMENTAL_BIOLOGY
REACTOME_METABOLISM_OF_LIPIDS_AND_LIPOPROTEINS	0.0276134	29	478	7	0.120887	44.8979	0.148405	PPARG	14.2857	Up_regulated	http://www.broadinstitute.org/gsea/msigdb/cards/REACTOME_METABOLISM_OF_LIPIDS_AND_LIPOPROTEINS
KEGG_ENDOCYTOSIS	0.0275229	35	183	3	0.121094	23.9268	0.113401	EPS15	33.3333	Up_regulated	http://www.broadinstitute.org/gsea/msigdb/cards/KEGG_ENDOCYTOSIS
REACTOME_CYTOKINE_SIGNALING_IN_IMMUNE_SYSTEM	0.0274914	21	270	4	0.121166	52.8132	0.113802	IFNAR1	0	Up_regulated	http://www.broadinstitute.org/gsea/msigdb/cards/REACTOME_CYTOKINE_SIGNALING_IN_IMMUNE_SYSTEM
REACTOME_METABOLISM_OF_MRNA	0.0273973	8	284	4	0.121383	132.657	0.113111	RPSA	0	Up_regulated	http://www.broadinstitute.org/gsea/msigdb/cards/REACTOME_METABOLISM_OF_MRNA
REACTOME_METABOLISM_OF_LIPIDS_AND_LIPOPROTEINS	0.0272904	35	478	7	0.12163	35.097	0.148405	PPARG	14.2857	Up_regulated	http://www.broadinstitute.org/gsea/msigdb/cards/REACTOME_METABOLISM_OF_LIPIDS_AND_LIPOPROTEINS
REACTOME_METABOLISM_OF_MRNA	0.0272109	10	284	4	0.121815	104.596	0.113111	RPSA	0	Up_regulated	http://www.broadinstitute.org/gsea/msigdb/cards/REACTOME_METABOLISM_OF_MRNA
KEGG_REGULATION_OF_ACTIN_CYTOSKELETON	0.027027	6	216	3	0.122244	128.317	0.14141	RAC1	66.6667	Down_regulated	http://www.broadinstitute.org/gsea/msigdb/cards/KEGG_REGULATION_OF_ACTIN_CYTOSKELETON
REACTOME_CELL_CYCLE	0.0268456	26	421	6	0.122672	68.7432	0.10091	EPS15	33.3333	Up_regulated	http://www.broadinstitute.org/gsea/msigdb/cards/REACTOME_CELL_CYCLE
KEGG_FOCAL_ADHESION	0.0264317	26	201	3	0.12366	24.2354	0.151946	EGFR	0	Up_regulated	http://www.broadinstitute.org/gsea/msigdb/cards/KEGG_FOCAL_ADHESION
REACTOME_METABOLISM_OF_LIPIDS_AND_LIPOPROTEINS	0.0262172	56	478	7	0.124179	17.623	0.148405	PPARG	28.5714	Up_regulated	http://www.broadinstitute.org/gsea/msigdb/cards/REACTOME_METABOLISM_OF_LIPIDS_AND_LIPOPROTEINS
REACTOME_PLATELET_ACTIVATION_SIGNALING_AND_AGGREGATION	0.025974	23	208	3	0.124774	28.0987	0.143424	FCER1A	0	Up_regulated	http://www.broadinstitute.org/gsea/msigdb/cards/REACTOME_PLATELET_ACTIVATION_SIGNALING_AND_AGGREGATION
REACTOME_SIGNALING_BY_GPCR	0.0251121	195	920	14	0.126938	11.459	0.0844182	GSEA_63	35.7143	Up_regulated	http://www.broadinstitute.org/gsea/msigdb/cards/REACTOME_SIGNALING_BY_GPCR
REACTOME_METABOLISM_OF_PROTEINS	0.024735	48	518	7	0.127913	23.6229	0.127162	MDFI	0	Up_regulated	http://www.broadinstitute.org/gsea/msigdb/cards/REACTOME_METABOLISM_OF_PROTEINS
REACTOME_HEMOSTASIS	0.0244898	24	466	6	0.128556	51.315	0.135082	LRP8	66.6667	Down_regulated	http://www.broadinstitute.org/gsea/msigdb/cards/REACTOME_HEMOSTASIS
REACTOME_IMMUNE_SYSTEM	0.0244151	50	933	12	0.128754	54.5573	0.0991492	IL6R	41.6667	Up_regulated	http://www.broadinstitute.org/gsea/msigdb/cards/REACTOME_IMMUNE_SYSTEM
REACTOME_HEMOSTASIS	0.0243902	26	466	6	0.128819	46.5333	0.135082	F2R	16.6667	Up_regulated	http://www.broadinstitute.org/gsea/msigdb/cards/REACTOME_HEMOSTASIS
KEGG_PURINE_METABOLISM	0.0243902	5	159	2	0.128819	87.8604	0.130616	TGFBRAP1	0	Up_regulated	http://www.broadinstitute.org/gsea/msigdb/cards/KEGG_PURINE_METABOLISM
REACTOME_DEVELOPMENTAL_BIOLOGY	0.0243309	15	396	5	0.128977	72.4225	0.133842	PPARA	20	Up_regulated	http://www.broadinstitute.org/gsea/msigdb/cards/REACTOME_DEVELOPMENTAL_BIOLOGY
REACTOME_CLASS_A1_RHODOPSIN_LIKE_RECEPTORS	0.0239521	29	305	4	0.129994	36.9585	0.107494	F2RL1	0	Up_regulated	http://www.broadinstitute.org/gsea/msigdb/cards/REACTOME_CLASS_A1_RHODOPSIN_LIKE_RECEPTORS
KEGG_PATHWAYS_IN_CANCER	0.0239521	6	328	4	0.129994	150.152	0.134921	PDGFRB	0	Up_regulated	http://www.broadinstitute.org/gsea/msigdb/cards/KEGG_PATHWAYS_IN_CANCER
KEGG_PATHWAYS_IN_CANCER	0.0238095	8	328	4	0.130382	110.684	0.134921	NTRK1	0	Up_regulated	http://www.broadinstitute.org/gsea/msigdb/cards/KEGG_PATHWAYS_IN_CANCER
KEGG_PATHWAYS_IN_CANCER	0.0236686	10	328	4	0.130768	87.0159	0.134921	NTRK1	25	Up_regulated	http://www.broadinstitute.org/gsea/msigdb/cards/KEGG_PATHWAYS_IN_CANCER
REACTOME_METABOLISM_OF_LIPIDS_AND_LIPOPROTEINS	0.0236686	29	478	6	0.130768	31.4472	0.148405	PPARG	0	Up_regulated	http://www.broadinstitute.org/gsea/msigdb/cards/REACTOME_METABOLISM_OF_LIPIDS_AND_LIPOPROTEINS
REACTOME_METABOLISM_OF_LIPIDS_AND_LIPOPROTEINS	0.0235294	32	478	6	0.131153	27.5272	0.148405	F2R	33.3333	Up_regulated	http://www.broadinstitute.org/gsea/msigdb/cards/REACTOME_METABOLISM_OF_LIPIDS_AND_LIPOPROTEINS
KEGG_PATHWAYS_IN_CANCER	0.0234604	13	328	4	0.131344	65.1869	0.134921	PDGFRA	25	Up_regulated	http://www.broadinstitute.org/gsea/msigdb/cards/KEGG_PATHWAYS_IN_CANCER
KEGG_PATHWAYS_IN_CANCER	0.0234604	13	328	4	0.131344	65.1869	0.134921	KIT	0	Up_regulated	http://www.broadinstitute.org/gsea/msigdb/cards/KEGG_PATHWAYS_IN_CANCER
REACTOME_CELL_CYCLE	0.0223714	26	421	5	0.134457	46.1756	0.10091	IL12RB2	20	Up_regulated	http://www.broadinstitute.org/gsea/msigdb/cards/REACTOME_CELL_CYCLE
KEGG_MAPK_SIGNALING_PATHWAY	0.0218978	7	267	3	0.135867	89.8996	0.122953	NTRK2	66.6667	Down_regulated	http://www.broadinstitute.org/gsea/msigdb/cards/KEGG_MAPK_SIGNALING_PATHWAY
REACTOME_CYTOKINE_SIGNALING_IN_IMMUNE_SYSTEM	0.0218182	5	270	3	0.136108	136.855	0.113802	GHR	33.3333	Up_regulated	http://www.broadinstitute.org/gsea/msigdb/cards/REACTOME_CYTOKINE_SIGNALING_IN_IMMUNE_SYSTEM
KEGG_CYTOKINE_CYTOKINE_RECEPTOR_INTERACTION	0.0216606	10	267	3	0.136587	67.9426	0.121479	PDGFRA	33.3333	Up_regulated	http://www.broadinstitute.org/gsea/msigdb/cards/KEGG_CYTOKINE_CYTOKINE_RECEPTOR_INTERACTION
REACTOME_G_ALPHA_Q_SIGNALLING_EVENTS	0.0215054	2	184	2	0.137063	225.475	0.123122	F2RL1	0	Up_regulated	http://www.broadinstitute.org/gsea/msigdb/cards/REACTOME_G_ALPHA_Q_SIGNALLING_EVENTS
KEGG_ENDOCYTOSIS	0.0213904	4	183	2	0.137419	110.792	0.113401	EPS15	50	Up_regulated	http://www.broadinstitute.org/gsea/msigdb/cards/KEGG_ENDOCYTOSIS
REACTOME_HEMOSTASIS	0.0208768	13	466	5	0.139034	70.7238	0.135082	IL1R1	60	Up_regulated	http://www.broadinstitute.org/gsea/msigdb/cards/REACTOME_HEMOSTASIS
REACTOME_PEPTIDE_LIGAND_BINDING_RECEPTORS	0.0208333	4	188	2	0.139173	122.769	0.112104	CD44	0	Up_regulated	http://www.broadinstitute.org/gsea/msigdb/cards/REACTOME_PEPTIDE_LIGAND_BINDING_RECEPTORS
REACTOME_IMMUNE_SYSTEM	0.0207684	30	933	10	0.139381	69.8863	0.0991492	PLCG1	20	Up_regulated	http://www.broadinstitute.org/gsea/msigdb/cards/REACTOME_IMMUNE_SYSTEM
REACTOME_IMMUNE_SYSTEM	0.0206398	36	933	10	0.139796	55.2668	0.0991492	IL1R1	30	Up_regulated	http://www.broadinstitute.org/gsea/msigdb/cards/REACTOME_IMMUNE_SYSTEM
REACTOME_METABOLISM_OF_LIPIDS_AND_LIPOPROTEINS	0.0205339	9	478	5	0.140139	85.7488	0.148405	PPARG	20	Up_regulated	http://www.broadinstitute.org/gsea/msigdb/cards/REACTOME_METABOLISM_OF_LIPIDS_AND_LIPOPROTEINS
REACTOME_GENERIC_TRANSCRIPTION_PATHWAY	0.020202	44	352	4	0.14123	25.1664	0.0715814	EGFR	0	Up_regulated	http://www.broadinstitute.org/gsea/msigdb/cards/REACTOME_GENERIC_TRANSCRIPTION_PATHWAY
REACTOME_METABOLISM_OF_LIPIDS_AND_LIPOPROTEINS	0.0201613	18	478	5	0.141365	38.2	0.148405	PPARG	0	Up_regulated	http://www.broadinstitute.org/gsea/msigdb/cards/REACTOME_METABOLISM_OF_LIPIDS_AND_LIPOPROTEINS
REACTOME_METABOLISM_OF_LIPIDS_AND_LIPOPROTEINS	0.0201207	19	478	5	0.1415	35.7127	0.148405	PPARG	20	Up_regulated	http://www.broadinstitute.org/gsea/msigdb/cards/REACTOME_METABOLISM_OF_LIPIDS_AND_LIPOPROTEINS
REACTOME_IMMUNE_SYSTEM	0.02002	66	933	10	0.141837	22.6511	0.0991492	IL1R1	10	Up_regulated	http://www.broadinstitute.org/gsea/msigdb/cards/REACTOME_IMMUNE_SYSTEM
REACTOME_NEURONAL_SYSTEM	0.0199336	22	279	3	0.142127	38.1501	0.0795754	EGFR	0	Up_regulated	http://www.broadinstitute.org/gsea/msigdb/cards/REACTOME_NEURONAL_SYSTEM
REACTOME_METABOLISM_OF_LIPIDS_AND_LIPOPROTEINS	0.0198413	26	478	5	0.142439	23.7217	0.148405	EGFR	0	Up_regulated	http://www.broadinstitute.org/gsea/msigdb/cards/REACTOME_METABOLISM_OF_LIPIDS_AND_LIPOPROTEINS
REACTOME_METABOLISM_OF_MRNA	0.0197368	20	284	3	0.142794	25.9117	0.113111	RPSA	0	Up_regulated	http://www.broadinstitute.org/gsea/msigdb/cards/REACTOME_METABOLISM_OF_MRNA
REACTOME_METABOLISM_OF_LIPIDS_AND_LIPOPROTEINS	0.019685	30	478	5	0.142971	19.4249	0.148405	PPARG	0	Up_regulated	http://www.broadinstitute.org/gsea/msigdb/cards/REACTOME_METABOLISM_OF_LIPIDS_AND_LIPOPROTEINS
REACTOME_METABOLISM_OF_LIPIDS_AND_LIPOPROTEINS	0.019685	30	478	5	0.142971	19.4249	0.148405	AR	0	Up_regulated	http://www.broadinstitute.org/gsea/msigdb/cards/REACTOME_METABOLISM_OF_LIPIDS_AND_LIPOPROTEINS
KEGG_FOCAL_ADHESION	0.0195122	4	201	2	0.143565	82.3487	0.151946	ITGB4	0	Up_regulated	http://www.broadinstitute.org/gsea/msigdb/cards/KEGG_FOCAL_ADHESION
REACTOME_HIV_INFECTION	0.0185185	9	207	2	0.147106	59.013	0.0774592	GSEA_59	0	Up_regulated	http://www.broadinstitute.org/gsea/msigdb/cards/REACTOME_HIV_INFECTION
REACTOME_ANTIGEN_PROCESSING_UBIQUITINATION_PROTEASOME_DEGRADATION	0.0184332	5	212	2	0.14742	90.0806	0.0904124	GSEA_31	0	Up_regulated	http://www.broadinstitute.org/gsea/msigdb/cards/REACTOME_ANTIGEN_PROCESSING_UBIQUITINATION_PROTEASOME_DEGRADATION
REACTOME_TRANSCRIPTION	0.0181818	10	210	2	0.148356	42.021	0.0903948	TRA@	0	Up_regulated	http://www.broadinstitute.org/gsea/msigdb/cards/REACTOME_TRANSCRIPTION
KEGG_PATHWAYS_IN_CANCER	0.0180723	4	328	3	0.148769	127.382	0.134921	FGFR2	33.3333	Up_regulated	http://www.broadinstitute.org/gsea/msigdb/cards/KEGG_PATHWAYS_IN_CANCER
KEGG_PATHWAYS_IN_CANCER	0.018018	5	328	3	0.148975	100.737	0.134921	ITGA6	0	Up_regulated	http://www.broadinstitute.org/gsea/msigdb/cards/KEGG_PATHWAYS_IN_CANCER
KEGG_PATHWAYS_IN_CANCER	0.0179641	6	328	3	0.14918	82.978	0.134921	FZD5	33.3333	Up_regulated	http://www.broadinstitute.org/gsea/msigdb/cards/KEGG_PATHWAYS_IN_CANCER
KEGG_PATHWAYS_IN_CANCER	0.0178571	8	328	3	0.149588	60.7921	0.134921	FAS	33.3333	Up_regulated	http://www.broadinstitute.org/gsea/msigdb/cards/KEGG_PATHWAYS_IN_CANCER
KEGG_PATHWAYS_IN_CANCER	0.0178571	8	328	3	0.149588	60.7921	0.134921	FGFR2	0	Up_regulated	http://www.broadinstitute.org/gsea/msigdb/cards/KEGG_PATHWAYS_IN_CANCER
REACTOME_IMMUNE_SYSTEM	0.0178571	75	933	9	0.149588	13.3699	0.0991492	TLR9	0	Up_regulated	http://www.broadinstitute.org/gsea/msigdb/cards/REACTOME_IMMUNE_SYSTEM
KEGG_PATHWAYS_IN_CANCER	0.0178042	9	328	3	0.149792	53.4023	0.134921	FGFR2	33.3333	Up_regulated	http://www.broadinstitute.org/gsea/msigdb/cards/KEGG_PATHWAYS_IN_CANCER
KEGG_PATHWAYS_IN_CANCER	0.0176991	11	328	3	0.150197	42.6622	0.134921	CD3E	0	Up_regulated	http://www.broadinstitute.org/gsea/msigdb/cards/KEGG_PATHWAYS_IN_CANCER
KEGG_PATHWAYS_IN_CANCER	0.0176991	11	328	3	0.150197	42.6622	0.134921	TGFBR2	0	Up_regulated	http://www.broadinstitute.org/gsea/msigdb/cards/KEGG_PATHWAYS_IN_CANCER
KEGG_PATHWAYS_IN_CANCER	0.0175439	14	328	3	0.150802	32.3233	0.134921	TGFBR1	33.3333	Up_regulated	http://www.broadinstitute.org/gsea/msigdb/cards/KEGG_PATHWAYS_IN_CANCER
REACTOME_IMMUNE_SYSTEM	0.0169133	13	933	8	0.153323	115.701	0.0991492	GHR	0	Up_regulated	http://www.broadinstitute.org/gsea/msigdb/cards/REACTOME_IMMUNE_SYSTEM
REACTOME_IMMUNE_SYSTEM	0.0168244	18	933	8	0.153687	79.3583	0.0991492	CD4	12.5	Up_regulated	http://www.broadinstitute.org/gsea/msigdb/cards/REACTOME_IMMUNE_SYSTEM
REACTOME_IMMUNE_SYSTEM	0.016684	26	933	8	0.154267	50.434	0.0991492	IL2RG	37.5	Up_regulated	http://www.broadinstitute.org/gsea/msigdb/cards/REACTOME_IMMUNE_SYSTEM
REACTOME_METABOLISM_OF_LIPIDS_AND_LIPOPROTEINS	0.016129	18	478	4	0.156615	22.9932	0.148405	PPARG	0	Up_regulated	http://www.broadinstitute.org/gsea/msigdb/cards/REACTOME_METABOLISM_OF_LIPIDS_AND_LIPOPROTEINS
REACTOME_METABOLISM_OF_PROTEINS	0.0148423	21	518	4	0.162441	19.6208	0.127162	RPSA	25	Up_regulated	http://www.broadinstitute.org/gsea/msigdb/cards/REACTOME_METABOLISM_OF_PROTEINS
REACTOME_IMMUNE_SYSTEM	0.0147524	16	933	7	0.16287	68.1166	0.0991492	GHR	14.2857	Up_regulated	http://www.broadinstitute.org/gsea/msigdb/cards/REACTOME_IMMUNE_SYSTEM
REACTOME_SIGNALING_BY_GPCR	0.0147213	31	920	7	0.163019	39.7731	0.0844182	LPAR2	14.2857	Up_regulated	http://www.broadinstitute.org/gsea/msigdb/cards/REACTOME_SIGNALING_BY_GPCR
REACTOME_IMMUNE_SYSTEM	0.014629	24	933	7	0.163463	41.1503	0.0991492	IL2RG	57.1429	Up_regulated	http://www.broadinstitute.org/gsea/msigdb/cards/REACTOME_IMMUNE_SYSTEM
REACTOME_METABOLISM_OF_PROTEINS	0.0146252	29	518	4	0.163482	12.3586	0.127162	IL13RA1	0	Up_regulated	http://www.broadinstitute.org/gsea/msigdb/cards/REACTOME_METABOLISM_OF_PROTEINS
REACTOME_IMMUNE_SYSTEM	0.0145228	31	933	7	0.163979	29.1011	0.0991492	IL6R	28.5714	Up_regulated	http://www.broadinstitute.org/gsea/msigdb/cards/REACTOME_IMMUNE_SYSTEM
REACTOME_GPCR_DOWNSTREAM_SIGNALING	0.0145103	22	805	6	0.16404	51.7173	0.0829124	CHRM2	0	Up_regulated	http://www.broadinstitute.org/gsea/msigdb/cards/REACTOME_GPCR_DOWNSTREAM_SIGNALING
REACTOME_HEMOSTASIS	0.012685	7	466	3	0.173649	47.8859	0.135082	CD36	33.3333	Up_regulated	http://www.broadinstitute.org/gsea/msigdb/cards/REACTOME_HEMOSTASIS
REACTOME_IMMUNE_SYSTEM	0.0126582	15	933	6	0.173802	52.3964	0.0991492	GHR	16.6667	Up_regulated	http://www.broadinstitute.org/gsea/msigdb/cards/REACTOME_IMMUNE_SYSTEM
REACTOME_SIGNALING_BY_GPCR	0.0126449	29	920	6	0.173878	30.3287	0.0844182	FZD1	0	Up_regulated	http://www.broadinstitute.org/gsea/msigdb/cards/REACTOME_SIGNALING_BY_GPCR
REACTOME_HEMOSTASIS	0.0126316	9	466	3	0.173954	35.9803	0.135082	F2R	0	Up_regulated	http://www.broadinstitute.org/gsea/msigdb/cards/REACTOME_HEMOSTASIS
REACTOME_HEMOSTASIS	0.0126316	9	466	3	0.173954	35.9803	0.135082	LRP8	33.3333	Up_regulated	http://www.broadinstitute.org/gsea/msigdb/cards/REACTOME_HEMOSTASIS
REACTOME_IMMUNE_SYSTEM	0.0125918	20	933	6	0.174182	36.56	0.0991492	IFNAR1	0	Up_regulated	http://www.broadinstitute.org/gsea/msigdb/cards/REACTOME_IMMUNE_SYSTEM
REACTOME_IMMUNE_SYSTEM	0.0125786	21	933	6	0.174258	34.3087	0.0991492	IL6R	0	Up_regulated	http://www.broadinstitute.org/gsea/msigdb/cards/REACTOME_IMMUNE_SYSTEM
REACTOME_IMMUNE_SYSTEM	0.0124352	32	933	6	0.175087	18.9895	0.0991492	ITGA6	16.6667	Up_regulated	http://www.broadinstitute.org/gsea/msigdb/cards/REACTOME_IMMUNE_SYSTEM
REACTOME_METABOLISM_OF_LIPIDS_AND_LIPOPROTEINS	0.0122449	12	478	3	0.176204	20.0525	0.148405	PPARG	0	Up_regulated	http://www.broadinstitute.org/gsea/msigdb/cards/REACTOME_METABOLISM_OF_LIPIDS_AND_LIPOPROTEINS
KEGG_PATHWAYS_IN_CANCER	0.0120846	3	328	2	0.177161	75.0286	0.134921	TGFBR2	0	Up_regulated	http://www.broadinstitute.org/gsea/msigdb/cards/KEGG_PATHWAYS_IN_CANCER
REACTOME_METABOLISM_OF_LIPIDS_AND_LIPOPROTEINS	0.0118343	29	478	3	0.178684	5.42585	0.148405	ZFYVE9	0	Up_regulated	http://www.broadinstitute.org/gsea/msigdb/cards/REACTOME_METABOLISM_OF_LIPIDS_AND_LIPOPROTEINS
REACTOME_GENERIC_TRANSCRIPTION_PATHWAY	0.0112676	3	352	2	0.182272	115.311	0.0715814	NOTCH4	0	Up_regulated	http://www.broadinstitute.org/gsea/msigdb/cards/REACTOME_GENERIC_TRANSCRIPTION_PATHWAY
REACTOME_METABOLISM_OF_PROTEINS	0.0110906	23	518	3	0.183435	8.48947	0.127162	IL2RG	0	Up_regulated	http://www.broadinstitute.org/gsea/msigdb/cards/REACTOME_METABOLISM_OF_PROTEINS
REACTOME_SIGNALING_BY_GPCR	0.0106838	16	920	5	0.18619	42.7005	0.0844182	LPAR2	40	Up_regulated	http://www.broadinstitute.org/gsea/msigdb/cards/REACTOME_SIGNALING_BY_GPCR
REACTOME_SIGNALING_BY_GPCR	0.0106157	22	920	5	0.186662	28.5979	0.0844182	FZD1	0	Up_regulated	http://www.broadinstitute.org/gsea/msigdb/cards/REACTOME_SIGNALING_BY_GPCR
REACTOME_ADAPTIVE_IMMUNE_SYSTEM	0.010582	28	539	3	0.186897	9.6328	0.0957943	CD8A	0	Up_regulated	http://www.broadinstitute.org/gsea/msigdb/cards/REACTOME_ADAPTIVE_IMMUNE_SYSTEM
REACTOME_IMMUNE_SYSTEM	0.0104712	22	933	5	0.187676	20.938	0.0991492	PLCG1	0	Up_regulated	http://www.broadinstitute.org/gsea/msigdb/cards/REACTOME_IMMUNE_SYSTEM
REACTOME_IMMUNE_SYSTEM	0.0103842	30	933	5	0.188294	13.1538	0.0991492	IL2RG	0	Up_regulated	http://www.broadinstitute.org/gsea/msigdb/cards/REACTOME_IMMUNE_SYSTEM
REACTOME_GPCR_DOWNSTREAM_SIGNALING	0.00987654	5	805	4	0.192023	115.642	0.0829124	LPAR2	50	Up_regulated	http://www.broadinstitute.org/gsea/msigdb/cards/REACTOME_GPCR_DOWNSTREAM_SIGNALING
REACTOME_SIGNALING_BY_GPCR	0.00862069	8	920	4	0.202255	59.1286	0.0844182	LPAR2	25	Up_regulated	http://www.broadinstitute.org/gsea/msigdb/cards/REACTOME_SIGNALING_BY_GPCR
REACTOME_IMMUNE_SYSTEM	0.00853789	4	933	4	0.202987	98.7709	0.0991492	CD8A	0	Up_regulated	http://www.broadinstitute.org/gsea/msigdb/cards/REACTOME_IMMUNE_SYSTEM
REACTOME_IMMUNE_SYSTEM	0.0085197	6	933	4	0.203149	63.2319	0.0991492	IL2RG	0	Up_regulated	http://www.broadinstitute.org/gsea/msigdb/cards/REACTOME_IMMUNE_SYSTEM
REACTOME_IMMUNE_SYSTEM	0.00851064	7	933	4	0.20323	53.0946	0.0991492	PLCG1	25	Up_regulated	http://www.broadinstitute.org/gsea/msigdb/cards/REACTOME_IMMUNE_SYSTEM
REACTOME_IMMUNE_SYSTEM	0.00842105	17	933	4	0.204034	17.5686	0.0991492	MUSK	75	Down_regulated	http://www.broadinstitute.org/gsea/msigdb/cards/REACTOME_IMMUNE_SYSTEM
REACTOME_IMMUNE_SYSTEM	0.00842105	17	933	4	0.204034	17.5686	0.0991492	FCER1A	0	Up_regulated	http://www.broadinstitute.org/gsea/msigdb/cards/REACTOME_IMMUNE_SYSTEM
REACTOME_IMMUNE_SYSTEM	0.0083682	23	933	4	0.204513	11.2448	0.0991492	TLR2	0	Up_regulated	http://www.broadinstitute.org/gsea/msigdb/cards/REACTOME_IMMUNE_SYSTEM
REACTOME_METABOLISM_OF_LIPIDS_AND_LIPOPROTEINS	0.00826446	6	478	2	0.205463	19.034	0.148405	PPARG	0	Up_regulated	http://www.broadinstitute.org/gsea/msigdb/cards/REACTOME_METABOLISM_OF_LIPIDS_AND_LIPOPROTEINS
REACTOME_METABOLISM_OF_PROTEINS	0.00764818	5	518	2	0.211395	24.5604	0.127162	RPSA	0	Up_regulated	http://www.broadinstitute.org/gsea/msigdb/cards/REACTOME_METABOLISM_OF_PROTEINS
REACTOME_GPCR_DOWNSTREAM_SIGNALING	0.00737101	9	805	3	0.214237	32.7695	0.0829124	LPAR2	0	Up_regulated	http://www.broadinstitute.org/gsea/msigdb/cards/REACTOME_GPCR_DOWNSTREAM_SIGNALING
REACTOME_IMMUNE_SYSTEM	0.00641026	3	933	3	0.225091	74.0627	0.0991492	PLCG1	0	Up_regulated	http://www.broadinstitute.org/gsea/msigdb/cards/REACTOME_IMMUNE_SYSTEM
REACTOME_IMMUNE_SYSTEM	0.00640342	4	933	3	0.225175	54.0675	0.0991492	CD8A	33.3333	Up_regulated	http://www.broadinstitute.org/gsea/msigdb/cards/REACTOME_IMMUNE_SYSTEM
REACTOME_IMMUNE_SYSTEM	0.00638978	6	933	3	0.225342	34.1117	0.0991492	CD4	0	Up_regulated	http://www.broadinstitute.org/gsea/msigdb/cards/REACTOME_IMMUNE_SYSTEM
REACTOME_IMMUNE_SYSTEM	0.00427807	2	933	2	0.257319	49.3648	0.0991492	IL2RG	0	Up_regulated	http://www.broadinstitute.org/gsea/msigdb/cards/REACTOME_IMMUNE_SYSTEM

## Sheet: TP 96 vs. control
Name of Pathway	Sorensen-Dice_Score_(SDS),	Target_size,	Reference_size,	Overlap_size,	P-value(based_on_the_SDS),	chi_squared_statistic,	Network_activity_score,	Receptor,	Down_regulated(%),	Regulation,	URL
BIOCARTA_MTOR_PATHWAY	0.514286	12	23	9	0.00441217	3174.22	0.263823	FRS2	0	Up_regulated	http://www.broadinstitute.org/gsea/msigdb/cards/BIOCARTA_MTOR_PATHWAY
KEGG_PEROXISOME	0.411215	29	78	22	0.00786569	2476.89	0.246897	PPARG	0	Up_regulated	http://www.broadinstitute.org/gsea/msigdb/cards/KEGG_PEROXISOME
KEGG_PROPANOATE_METABOLISM	0.4	17	33	10	0.00836073	1556.2	0.337635	EPS15	0	Up_regulated	http://www.broadinstitute.org/gsea/msigdb/cards/KEGG_PROPANOATE_METABOLISM
KEGG_LYSINE_DEGRADATION	0.338983	15	44	10	0.0116348	2393.71	0.187464	PSEN1	0	Up_regulated	http://www.broadinstitute.org/gsea/msigdb/cards/KEGG_LYSINE_DEGRADATION
KEGG_UBIQUITIN_MEDIATED_PROTEOLYSIS	0.300518	55	138	29	0.01435	2010.8	0.160692	AR	20.6897	Up_regulated	http://www.broadinstitute.org/gsea/msigdb/cards/KEGG_UBIQUITIN_MEDIATED_PROTEOLYSIS
KEGG_FOLATE_BIOSYNTHESIS	0.3	9	11	3	0.0143909	2039	0.13886	NTRK1	33.3333	Up_regulated	http://www.broadinstitute.org/gsea/msigdb/cards/KEGG_FOLATE_BIOSYNTHESIS
BIOCARTA_AKAP13_PATHWAY	0.285714	2	12	2	0.0155716	2448	0.181612	LPAR2	0	Up_regulated	http://www.broadinstitute.org/gsea/msigdb/cards/BIOCARTA_AKAP13_PATHWAY
KEGG_CITRATE_CYCLE_TCA_CYCLE	0.272727	12	32	6	0.0167397	959.68	0.290233	EGFR	0	Up_regulated	http://www.broadinstitute.org/gsea/msigdb/cards/KEGG_CITRATE_CYCLE_TCA_CYCLE
REACTOME_POST_TRANSLATIONAL_MODIFICATION_SYNTHESIS_OF_GPI_ANCHORED_PROTEINS	0.266667	19	26	6	0.0173187	885.081	0.230834	FGFR2	16.6667	Up_regulated	http://www.broadinstitute.org/gsea/msigdb/cards/REACTOME_POST_TRANSLATIONAL_MODIFICATION_SYNTHESIS_OF_GPI_ANCHORED_PROTEINS
BIOCARTA_LEPTIN_PATHWAY	0.266667	4	11	2	0.0173187	1018.17	0.268928	LEPR	0	Up_regulated	http://www.broadinstitute.org/gsea/msigdb/cards/BIOCARTA_LEPTIN_PATHWAY
REACTOME_IL_7_SIGNALING	0.266667	4	11	2	0.0173187	1222.4	0.263794	IL2RG	0	Up_regulated	http://www.broadinstitute.org/gsea/msigdb/cards/REACTOME_IL_7_SIGNALING
REACTOME_PURINE_RIBONUCLEOSIDE_MONOPHOSPHATE_BIOSYNTHESIS	0.266667	4	11	2	0.0173187	762.875	0.323898	SSTR2	0	Up_regulated	http://www.broadinstitute.org/gsea/msigdb/cards/REACTOME_PURINE_RIBONUCLEOSIDE_MONOPHOSPHATE_BIOSYNTHESIS
KEGG_HUNTINGTONS_DISEASE	0.257261	56	185	31	0.0182636	1427.73	0.183982	ERBB3	0	Up_regulated	http://www.broadinstitute.org/gsea/msigdb/cards/KEGG_HUNTINGTONS_DISEASE
BIOCARTA_TRKA_PATHWAY	0.25	4	12	2	0.0190346	1222.4	0.212913	NTRK1	0	Up_regulated	http://www.broadinstitute.org/gsea/msigdb/cards/BIOCARTA_TRKA_PATHWAY
SA_PROGRAMMED_CELL_DEATH	0.25	4	12	2	0.0190346	1528.75	0.17442	IL2RG	0	Up_regulated	http://www.broadinstitute.org/gsea/msigdb/cards/SA_PROGRAMMED_CELL_DEATH
KEGG_SPLICEOSOME	0.246914	115	128	30	0.0193739	986.394	0.16429	TGFBR2	0	Up_regulated	http://www.broadinstitute.org/gsea/msigdb/cards/KEGG_SPLICEOSOME
KEGG_ALZHEIMERS_DISEASE	0.242152	54	169	27	0.0199116	1133.89	0.202538	PSEN1	0	Up_regulated	http://www.broadinstitute.org/gsea/msigdb/cards/KEGG_ALZHEIMERS_DISEASE
KEGG_LYSOSOME	0.240506	37	121	19	0.0201017	1173.73	0.195652	PSEN1	0	Up_regulated	http://www.broadinstitute.org/gsea/msigdb/cards/KEGG_LYSOSOME
BIOCARTA_CARDIACEGF_PATHWAY	0.24	7	18	3	0.0201606	783.428	0.318752	EGFR	0	Up_regulated	http://www.broadinstitute.org/gsea/msigdb/cards/BIOCARTA_CARDIACEGF_PATHWAY
BIOCARTA_TCRA_PATHWAY	0.235294	4	13	2	0.0207181	1528.75	0.144597	TRA@	0	Up_regulated	http://www.broadinstitute.org/gsea/msigdb/cards/BIOCARTA_TCRA_PATHWAY
REACTOME_TRANSPORT_OF_MATURE_MRNA_DERIVED_FROM_AN_INTRONLESS_TRANSCRIPT	0.235294	35	33	8	0.0207181	790.132	0.189356	TGFBR1	0	Up_regulated	http://www.broadinstitute.org/gsea/msigdb/cards/REACTOME_TRANSPORT_OF_MATURE_MRNA_DERIVED_FROM_AN_INTRONLESS_TRANSCRIPT
REACTOME_SEMA3A_PAK_DEPENDENT_AXON_REPULSION	0.235294	2	15	2	0.0207181	2039.67	0.229	RAC1	50	Up_regulated	http://www.broadinstitute.org/gsea/msigdb/cards/REACTOME_SEMA3A_PAK_DEPENDENT_AXON_REPULSION
REACTOME_SIGNAL_ATTENUATION	0.235294	3	14	2	0.0207181	1358.67	0.206544	INSR	0	Up_regulated	http://www.broadinstitute.org/gsea/msigdb/cards/REACTOME_SIGNAL_ATTENUATION
BIOCARTA_EPONFKB_PATHWAY	0.235294	6	11	2	0.0207181	1358.67	0.121127	EPOR	0	Up_regulated	http://www.broadinstitute.org/gsea/msigdb/cards/BIOCARTA_EPONFKB_PATHWAY
BIOCARTA_NGF_PATHWAY	0.222222	9	18	3	0.0223685	608.201	0.296443	NGFR	0	Up_regulated	http://www.broadinstitute.org/gsea/msigdb/cards/BIOCARTA_NGF_PATHWAY
PID_IL5_PATHWAY	0.222222	4	14	2	0.0223685	1018.17	0.213383	CSF2RB	0	Up_regulated	http://www.broadinstitute.org/gsea/msigdb/cards/PID_IL5_PATHWAY
BIOCARTA_GH_PATHWAY	0.222222	8	28	4	0.0223685	1015.83	0.226679	GHR	25	Up_regulated	http://www.broadinstitute.org/gsea/msigdb/cards/BIOCARTA_GH_PATHWAY
KEGG_GLYCINE_SERINE_AND_THREONINE_METABOLISM	0.222222	5	31	4	0.0223685	1629.33	0.214935	TNFRSF9	75	Down_regulated	http://www.broadinstitute.org/gsea/msigdb/cards/KEGG_GLYCINE_SERINE_AND_THREONINE_METABOLISM
KEGG_PROTEIN_EXPORT	0.222222	3	24	3	0.0223685	1834.8	0.194756	SRPR	0	Up_regulated	http://www.broadinstitute.org/gsea/msigdb/cards/KEGG_PROTEIN_EXPORT
REACTOME_SIGNAL_ATTENUATION	0.222222	4	14	2	0.0223685	1018.17	0.206544	INSR	0	Up_regulated	http://www.broadinstitute.org/gsea/msigdb/cards/REACTOME_SIGNAL_ATTENUATION
REACTOME_PURINE_SALVAGE	0.222222	5	13	2	0.0223685	813.866	0.209645	GSEA_73	0	Up_regulated	http://www.broadinstitute.org/gsea/msigdb/cards/REACTOME_PURINE_SALVAGE
REACTOME_INTEGRIN_CELL_SURFACE_INTERACTIONS	0.217391	13	79	10	0.0230194	1561.01	0.21836	ITGB4	70	Down_regulated	http://www.broadinstitute.org/gsea/msigdb/cards/REACTOME_INTEGRIN_CELL_SURFACE_INTERACTIONS
REACTOME_POST_CHAPERONIN_TUBULIN_FOLDING_PATHWAY	0.214286	9	19	3	0.0234504	761.5	0.223931	TLR7	100	Down_regulated	http://www.broadinstitute.org/gsea/msigdb/cards/REACTOME_POST_CHAPERONIN_TUBULIN_FOLDING_PATHWAY
KEGG_CITRATE_CYCLE_TCA_CYCLE	0.210526	25	32	6	0.0239858	455.403	0.290233	EGFR	0	Up_regulated	http://www.broadinstitute.org/gsea/msigdb/cards/KEGG_CITRATE_CYCLE_TCA_CYCLE
REACTOME_CHYLOMICRON_MEDIATED_LIPID_TRANSPORT	0.210526	3	16	2	0.0239858	2039.33	0.153603	LPL	0	Up_regulated	http://www.broadinstitute.org/gsea/msigdb/cards/REACTOME_CHYLOMICRON_MEDIATED_LIPID_TRANSPORT
REACTOME_REGULATION_OF_INSULIN_LIKE_GROWTH_FACTOR_IGF_ACTIVITY_BY_INSULIN_LIKE_GROWTH_FACTOR_BINDING_PROTEINS_IGFBPS	0.210526	3	16	2	0.0239858	814.133	0.373168	GSEA_104	100	Down_regulated	http://www.broadinstitute.org/gsea/msigdb/cards/REACTOME_REGULATION_OF_INSULIN_LIKE_GROWTH_FACTOR_IGF_ACTIVITY_BY_INSULIN_LIKE_GROWTH_FACTOR_BINDING_PROTEINS_IGFBPS
BIOCARTA_CBL_PATHWAY	0.210526	6	13	2	0.0239858	1358.67	0.112132	CSF1R	0	Up_regulated	http://www.broadinstitute.org/gsea/msigdb/cards/BIOCARTA_CBL_PATHWAY
PID_INTEGRIN_CS_PATHWAY	0.206897	3	26	3	0.0245176	2039	0.204031	ITGA6	33.3333	Up_regulated	http://www.broadinstitute.org/gsea/msigdb/cards/PID_INTEGRIN_CS_PATHWAY
KEGG_GLYCINE_SERINE_AND_THREONINE_METABOLISM	0.2	9	31	4	0.0255703	902.22	0.214935	TNFRSF9	75	Down_regulated	http://www.broadinstitute.org/gsea/msigdb/cards/KEGG_GLYCINE_SERINE_AND_THREONINE_METABOLISM
KEGG_OXIDATIVE_PHOSPHORYLATION	0.2	65	135	20	0.0255703	671.336	0.182809	CD4	0	Up_regulated	http://www.broadinstitute.org/gsea/msigdb/cards/KEGG_OXIDATIVE_PHOSPHORYLATION
PID_INTEGRIN2_PATHWAY	0.2	11	29	4	0.0255703	630.754	0.287694	LRP8	75	Down_regulated	http://www.broadinstitute.org/gsea/msigdb/cards/PID_INTEGRIN2_PATHWAY
REACTOME_BRANCHED_CHAIN_AMINO_ACID_CATABOLISM	0.2	3	17	2	0.0255703	739.878	0.290727	INSR	0	Up_regulated	http://www.broadinstitute.org/gsea/msigdb/cards/REACTOME_BRANCHED_CHAIN_AMINO_ACID_CATABOLISM
BIOCARTA_ACE2_PATHWAY	0.2	7	13	2	0.0255703	697.143	0.199287	PPARA	0	Up_regulated	http://www.broadinstitute.org/gsea/msigdb/cards/BIOCARTA_ACE2_PATHWAY
REACTOME_FORMATION_OF_ATP_BY_CHEMIOSMOTIC_COUPLING	0.2	4	16	2	0.0255703	554	0.310332	EGFR	0	Up_regulated	http://www.broadinstitute.org/gsea/msigdb/cards/REACTOME_FORMATION_OF_ATP_BY_CHEMIOSMOTIC_COUPLING
PID_ERBB2ERBB3PATHWAY	0.192308	8	44	5	0.0268147	1120.14	0.209781	ERBB3	40	Up_regulated	http://www.broadinstitute.org/gsea/msigdb/cards/PID_ERBB2ERBB3PATHWAY
PID_AR_NONGENOMIC_PATHWAY	0.190476	11	31	4	0.0271226	736.969	0.200257	RAC1	0	Up_regulated	http://www.broadinstitute.org/gsea/msigdb/cards/PID_AR_NONGENOMIC_PATHWAY
BIOCARTA_ACE2_PATHWAY	0.190476	8	13	2	0.0271226	609.6	0.199287	LPL	0	Up_regulated	http://www.broadinstitute.org/gsea/msigdb/cards/BIOCARTA_ACE2_PATHWAY
REACTOME_CHYLOMICRON_MEDIATED_LIPID_TRANSPORT	0.190476	5	16	2	0.0271226	1222.4	0.153603	LPL	0	Up_regulated	http://www.broadinstitute.org/gsea/msigdb/cards/REACTOME_CHYLOMICRON_MEDIATED_LIPID_TRANSPORT
BIOCARTA_UCALPAIN_PATHWAY	0.190476	3	18	2	0.0271226	1630.93	0.167445	RAC1	50	Up_regulated	http://www.broadinstitute.org/gsea/msigdb/cards/BIOCARTA_UCALPAIN_PATHWAY
PID_INTEGRIN5_PATHWAY	0.190476	4	17	2	0.0271226	762.875	0.30275	TGFBR1	50	Up_regulated	http://www.broadinstitute.org/gsea/msigdb/cards/PID_INTEGRIN5_PATHWAY
KEGG_TERPENOID_BACKBONE_BIOSYNTHESIS	0.190476	6	15	2	0.0271226	368.123	0.32459	GSEA_108	0	Up_regulated	http://www.broadinstitute.org/gsea/msigdb/cards/KEGG_TERPENOID_BACKBONE_BIOSYNTHESIS
PID_INSULIN_PATHWAY	0.188679	8	45	5	0.0274292	1001.51	0.206748	INSR	0	Up_regulated	http://www.broadinstitute.org/gsea/msigdb/cards/PID_INSULIN_PATHWAY
REACTOME_GOLGI_ASSOCIATED_VESICLE_BIOGENESIS	0.184615	12	53	6	0.0281399	867.425	0.186027	EPS15	0	Up_regulated	http://www.broadinstitute.org/gsea/msigdb/cards/REACTOME_GOLGI_ASSOCIATED_VESICLE_BIOGENESIS
BIOCARTA_NGF_PATHWAY	0.181818	4	18	2	0.0286434	609.7	0.296443	NGFR	0	Up_regulated	http://www.broadinstitute.org/gsea/msigdb/cards/BIOCARTA_NGF_PATHWAY
BIOCARTA_HSP27_PATHWAY	0.181818	7	15	2	0.0286434	496.98	0.240488	FAS	50	Up_regulated	http://www.broadinstitute.org/gsea/msigdb/cards/BIOCARTA_HSP27_PATHWAY
REACTOME_SIGNALING_BY_NOTCH3	0.181818	10	12	2	0.0286434	405.268	0.228524	NOTCH3	0	Up_regulated	http://www.broadinstitute.org/gsea/msigdb/cards/REACTOME_SIGNALING_BY_NOTCH3
BIOCARTA_RELA_PATHWAY	0.181818	6	16	2	0.0286434	1358.67	0.0816537	TNFRSF1A	0	Up_regulated	http://www.broadinstitute.org/gsea/msigdb/cards/BIOCARTA_RELA_PATHWAY
KEGG_PARKINSONS_DISEASE	0.173913	51	133	16	0.0301336	516.761	0.199453	IL2RG	0	Up_regulated	http://www.broadinstitute.org/gsea/msigdb/cards/KEGG_PARKINSONS_DISEASE
KEGG_GLYOXYLATE_AND_DICARBOXYLATE_METABOLISM	0.173913	7	16	2	0.0301336	288.48	0.375364	CD4	50	Up_regulated	http://www.broadinstitute.org/gsea/msigdb/cards/KEGG_GLYOXYLATE_AND_DICARBOXYLATE_METABOLISM
PID_INTEGRIN5_PATHWAY	0.173913	6	17	2	0.0301336	507.417	0.30275	CD44	100	Down_regulated	http://www.broadinstitute.org/gsea/msigdb/cards/PID_INTEGRIN5_PATHWAY
BIOCARTA_NO2IL12_PATHWAY	0.173913	6	17	2	0.0301336	813.866	0.14443	IL12RB2	50	Up_regulated	http://www.broadinstitute.org/gsea/msigdb/cards/BIOCARTA_NO2IL12_PATHWAY
BIOCARTA_FAS_PATHWAY	0.173913	16	30	4	0.0301336	504.586	0.197858	FAS	25	Up_regulated	http://www.broadinstitute.org/gsea/msigdb/cards/BIOCARTA_FAS_PATHWAY
PID_PI3KPLCTRKPATHWAY	0.173913	10	36	4	0.0301336	811.332	0.170989	CD3E	75	Down_regulated	http://www.broadinstitute.org/gsea/msigdb/cards/PID_PI3KPLCTRKPATHWAY
REACTOME_INTEGRIN_CELL_SURFACE_INTERACTIONS	0.173913	13	79	8	0.0301336	995.847	0.21836	ITGA9	62.5	Down_regulated	http://www.broadinstitute.org/gsea/msigdb/cards/REACTOME_INTEGRIN_CELL_SURFACE_INTERACTIONS
BIOCARTA_HIF_PATHWAY	0.173913	8	15	2	0.0301336	507.417	0.205372	LPAR2	50	Up_regulated	http://www.broadinstitute.org/gsea/msigdb/cards/BIOCARTA_HIF_PATHWAY
SIG_INSULIN_RECEPTOR_PATHWAY_IN_CARDIAC_MYOCYTES	0.172414	7	51	5	0.0304281	1088.21	0.199198	EFNB2	20	Up_regulated	http://www.broadinstitute.org/gsea/msigdb/cards/SIG_INSULIN_RECEPTOR_PATHWAY_IN_CARDIAC_MYOCYTES
KEGG_FATTY_ACID_METABOLISM	0.172185	109	42	13	0.0304733	347.225	0.307748	INSR	0	Up_regulated	http://www.broadinstitute.org/gsea/msigdb/cards/KEGG_FATTY_ACID_METABOLISM
BIOCARTA_BAD_PATHWAY	0.171429	9	26	3	0.0306237	761.5	0.161751	CSF2RB	0	Up_regulated	http://www.broadinstitute.org/gsea/msigdb/cards/BIOCARTA_BAD_PATHWAY
BIOCARTA_IGF1R_PATHWAY	0.171429	12	23	3	0.0306237	506.002	0.195674	IGF1R	0	Up_regulated	http://www.broadinstitute.org/gsea/msigdb/cards/BIOCARTA_IGF1R_PATHWAY
PID_ECADHERIN_STABILIZATION_PATHWAY	0.169492	17	42	5	0.0310134	442.949	0.255165	ITGA9	60	Up_regulated	http://www.broadinstitute.org/gsea/msigdb/cards/PID_ECADHERIN_STABILIZATION_PATHWAY
REACTOME_METABOLISM_OF_VITAMINS_AND_COFACTORS	0.168421	44	51	8	0.0312317	305.866	0.262695	PPARG	0	Up_regulated	http://www.broadinstitute.org/gsea/msigdb/cards/REACTOME_METABOLISM_OF_VITAMINS_AND_COFACTORS
BIOCARTA_CTLA4_PATHWAY	0.166667	3	21	2	0.0315941	2039.33	0.0885436	CD28	0	Up_regulated	http://www.broadinstitute.org/gsea/msigdb/cards/BIOCARTA_CTLA4_PATHWAY
BIOCARTA_NO2IL12_PATHWAY	0.166667	7	17	2	0.0315941	697.143	0.14443	IL12RB2	0	Up_regulated	http://www.broadinstitute.org/gsea/msigdb/cards/BIOCARTA_NO2IL12_PATHWAY
REACTOME_SIGNALING_BY_NOTCH4	0.166667	12	12	2	0.0315941	405.335	0.1847	NOTCH4	0	Up_regulated	http://www.broadinstitute.org/gsea/msigdb/cards/REACTOME_SIGNALING_BY_NOTCH4
BIOCARTA_MAL_PATHWAY	0.166667	5	19	2	0.0315941	813.866	0.179901	RAC1	50	Up_regulated	http://www.broadinstitute.org/gsea/msigdb/cards/BIOCARTA_MAL_PATHWAY
KEGG_ECM_RECEPTOR_INTERACTION	0.164948	13	84	8	0.0319547	904.308	0.230307	ITGA6	62.5	Down_regulated	http://www.broadinstitute.org/gsea/msigdb/cards/KEGG_ECM_RECEPTOR_INTERACTION
KEGG_PATHOGENIC_ESCHERICHIA_COLI_INFECTION	0.164384	14	59	6	0.0320745	821.14	0.180361	RAC1	83.3333	Down_regulated	http://www.broadinstitute.org/gsea/msigdb/cards/KEGG_PATHOGENIC_ESCHERICHIA_COLI_INFECTION
PID_PI3KPLCTRKPATHWAY	0.163265	13	36	4	0.0323135	622.565	0.170989	PLCG1	50	Up_regulated	http://www.broadinstitute.org/gsea/msigdb/cards/PID_PI3KPLCTRKPATHWAY
KEGG_APOPTOSIS	0.162162	23	88	9	0.0325518	1016.21	0.116979	NTRK1	0	Up_regulated	http://www.broadinstitute.org/gsea/msigdb/cards/KEGG_APOPTOSIS
BIOCARTA_CERAMIDE_PATHWAY	0.162162	15	22	3	0.0325518	520.715	0.154826	TNFRSF1A	33.3333	Up_regulated	http://www.broadinstitute.org/gsea/msigdb/cards/BIOCARTA_CERAMIDE_PATHWAY
BIOCARTA_CTLA4_PATHWAY	0.16	4	21	2	0.0330259	1528.75	0.0885436	TRA@	0	Up_regulated	http://www.broadinstitute.org/gsea/msigdb/cards/BIOCARTA_CTLA4_PATHWAY
BIOCARTA_CALCINEURIN_PATHWAY	0.16	4	21	2	0.0330259	1222.4	0.119507	PLCG1	0	Up_regulated	http://www.broadinstitute.org/gsea/msigdb/cards/BIOCARTA_CALCINEURIN_PATHWAY
PID_FRA_PATHWAY	0.16	13	37	4	0.0330259	336.513	0.355939	ITGB4	75	Down_regulated	http://www.broadinstitute.org/gsea/msigdb/cards/PID_FRA_PATHWAY
KEGG_PPAR_SIGNALING_PATHWAY	0.157895	7	69	6	0.0334969	893.872	0.296825	PPARD	0	Up_regulated	http://www.broadinstitute.org/gsea/msigdb/cards/KEGG_PPAR_SIGNALING_PATHWAY
ST_GA12_PATHWAY	0.157895	15	23	3	0.0334969	520.715	0.168929	F2RL1	66.6667	Down_regulated	http://www.broadinstitute.org/gsea/msigdb/cards/ST_GA12_PATHWAY
BIOCARTA_GH_PATHWAY	0.157895	10	28	3	0.0334969	454.878	0.226679	GHR	33.3333	Up_regulated	http://www.broadinstitute.org/gsea/msigdb/cards/BIOCARTA_GH_PATHWAY
REACTOME_RESPIRATORY_ELECTRON_TRANSPORT_ATP_SYNTHESIS_BY_CHEMIOSMOTIC_COUPLING_AND_HEAT_PRODUCTION_BY_UNCOUPLING_PROTEINS_	0.156863	55	98	12	0.0337312	330.343	0.21237	NGFR	0	Up_regulated	http://www.broadinstitute.org/gsea/msigdb/cards/REACTOME_RESPIRATORY_ELECTRON_TRANSPORT_ATP_SYNTHESIS_BY_CHEMIOSMOTIC_COUPLING_AND_HEAT_PRODUCTION_BY_UNCOUPLING_PROTEINS_
KEGG_VALINE_LEUCINE_AND_ISOLEUCINE_DEGRADATION	0.156863	7	44	4	0.0337312	446.268	0.328993	EGFR	0	Up_regulated	http://www.broadinstitute.org/gsea/msigdb/cards/KEGG_VALINE_LEUCINE_AND_ISOLEUCINE_DEGRADATION
KEGG_ALZHEIMERS_DISEASE	0.153846	65	169	18	0.0344297	403.538	0.202538	ITPR1	0	Up_regulated	http://www.broadinstitute.org/gsea/msigdb/cards/KEGG_ALZHEIMERS_DISEASE
REACTOME_PURINE_METABOLISM	0.153846	6	33	3	0.0344297	570.094	0.225756	RAPGEF5	0	Up_regulated	http://www.broadinstitute.org/gsea/msigdb/cards/REACTOME_PURINE_METABOLISM
REACTOME_REGULATED_PROTEOLYSIS_OF_P75NTR	0.153846	16	10	2	0.0344297	507.833	0.131927	PSEN1	0	Up_regulated	http://www.broadinstitute.org/gsea/msigdb/cards/REACTOME_REGULATED_PROTEOLYSIS_OF_P75NTR
REACTOME_SIGNALING_BY_NOTCH3	0.153846	14	12	2	0.0344297	288.527	0.228524	NOTCH3	0	Up_regulated	http://www.broadinstitute.org/gsea/msigdb/cards/REACTOME_SIGNALING_BY_NOTCH3
KEGG_PROTEIN_EXPORT	0.153846	2	24	2	0.0344297	1223	0.194756	SRPR	0	Up_regulated	http://www.broadinstitute.org/gsea/msigdb/cards/KEGG_PROTEIN_EXPORT
BIOCARTA_LONGEVITY_PATHWAY	0.153846	11	15	2	0.0344297	368.123	0.207025	GHR	0	Up_regulated	http://www.broadinstitute.org/gsea/msigdb/cards/BIOCARTA_LONGEVITY_PATHWAY
BIOCARTA_UCALPAIN_PATHWAY	0.153846	8	18	2	0.0344297	609.6	0.167445	RAC1	50	Up_regulated	http://www.broadinstitute.org/gsea/msigdb/cards/BIOCARTA_UCALPAIN_PATHWAY
REACTOME_METABOLISM_OF_VITAMINS_AND_COFACTORS	0.149254	16	51	5	0.0355334	334.156	0.262695	PPARA	0	Up_regulated	http://www.broadinstitute.org/gsea/msigdb/cards/REACTOME_METABOLISM_OF_VITAMINS_AND_COFACTORS
KEGG_FATTY_ACID_METABOLISM	0.149068	119	42	12	0.035579	267.8	0.307748	AR	0	Up_regulated	http://www.broadinstitute.org/gsea/msigdb/cards/KEGG_FATTY_ACID_METABOLISM
BIOCARTA_IL12_PATHWAY	0.148148	4	23	2	0.0358067	762.875	0.189951	CD3E	50	Up_regulated	http://www.broadinstitute.org/gsea/msigdb/cards/BIOCARTA_IL12_PATHWAY
REACTOME_MITOCHONDRIAL_TRNA_AMINOACYLATION	0.148148	6	21	2	0.0358067	450.668	0.198222	GSEA_109	0	Up_regulated	http://www.broadinstitute.org/gsea/msigdb/cards/REACTOME_MITOCHONDRIAL_TRNA_AMINOACYLATION
BIOCARTA_HER2_PATHWAY	0.148148	5	22	2	0.0358067	541.512	0.234617	ERBB3	50	Up_regulated	http://www.broadinstitute.org/gsea/msigdb/cards/BIOCARTA_HER2_PATHWAY
BIOCARTA_IGF1_PATHWAY	0.148148	6	21	2	0.0358067	368.123	0.270794	IGF1R	50	Up_regulated	http://www.broadinstitute.org/gsea/msigdb/cards/BIOCARTA_IGF1_PATHWAY
BIOCARTA_IL12_PATHWAY	0.148148	4	23	2	0.0358067	762.875	0.189951	TRA@	50	Up_regulated	http://www.broadinstitute.org/gsea/msigdb/cards/BIOCARTA_IL12_PATHWAY
PID_SHP2_PATHWAY	0.147059	10	58	5	0.036079	689.43	0.200993	PDGFRB	40	Up_regulated	http://www.broadinstitute.org/gsea/msigdb/cards/PID_SHP2_PATHWAY
KEGG_PROPANOATE_METABOLISM	0.146341	8	33	3	0.0362599	295.017	0.337635	EGFR	0	Up_regulated	http://www.broadinstitute.org/gsea/msigdb/cards/KEGG_PROPANOATE_METABOLISM
SIG_IL4RECEPTOR_IN_B_LYPHOCYTES	0.146341	14	27	3	0.0362599	389.168	0.203246	IL4R	33.3333	Up_regulated	http://www.broadinstitute.org/gsea/msigdb/cards/SIG_IL4RECEPTOR_IN_B_LYPHOCYTES
REACTOME_ANTIGEN_PROCESSING_UBIQUITINATION_PROTEASOME_DEGRADATION	0.144681	23	212	17	0.0366838	1081.74	0.157431	FZD2	17.6471	Up_regulated	http://www.broadinstitute.org/gsea/msigdb/cards/REACTOME_ANTIGEN_PROCESSING_UBIQUITINATION_PROTEASOME_DEGRADATION
REACTOME_TRANSCRIPTION	0.143836	82	210	21	0.0369023	433.516	0.154738	FZD1	4.7619	Up_regulated	http://www.broadinstitute.org/gsea/msigdb/cards/REACTOME_TRANSCRIPTION
REACTOME_INTRINSIC_PATHWAY_FOR_APOPTOSIS	0.142857	12	30	3	0.0371577	378.192	0.185758	CSF1R	0	Up_regulated	http://www.broadinstitute.org/gsea/msigdb/cards/REACTOME_INTRINSIC_PATHWAY_FOR_APOPTOSIS
PID_FRA_PATHWAY	0.142857	19	37	4	0.0371577	227.965	0.355939	ITGB4	75	Down_regulated	http://www.broadinstitute.org/gsea/msigdb/cards/PID_FRA_PATHWAY
BIOCARTA_NFKB_PATHWAY	0.142857	5	23	2	0.0371577	1222.4	0.0923663	IL1R1	50	Up_regulated	http://www.broadinstitute.org/gsea/msigdb/cards/BIOCARTA_NFKB_PATHWAY
REACTOME_REGULATION_OF_KIT_SIGNALING	0.142857	11	17	2	0.0371577	442.474	0.172202	KIT	50	Up_regulated	http://www.broadinstitute.org/gsea/msigdb/cards/REACTOME_REGULATION_OF_KIT_SIGNALING
BIOCARTA_MCALPAIN_PATHWAY	0.142857	3	25	2	0.0371577	1358.67	0.135278	EGFR	50	Up_regulated	http://www.broadinstitute.org/gsea/msigdb/cards/BIOCARTA_MCALPAIN_PATHWAY
REACTOME_TCA_CYCLE_AND_RESPIRATORY_ELECTRON_TRANSPORT	0.140969	86	141	16	0.0376578	255.587	0.214001	CSF2RB	0	Up_regulated	http://www.broadinstitute.org/gsea/msigdb/cards/REACTOME_TCA_CYCLE_AND_RESPIRATORY_ELECTRON_TRANSPORT
PID_INSULIN_GLUCOSE_PATHWAY	0.137931	3	26	2	0.0384836	1164.19	0.134133	INSR	0	Up_regulated	http://www.broadinstitute.org/gsea/msigdb/cards/PID_INSULIN_GLUCOSE_PATHWAY
BIOCARTA_P53_PATHWAY	0.137931	13	16	2	0.0384836	625.641	0.107736	ESR2	100	Down_regulated	http://www.broadinstitute.org/gsea/msigdb/cards/BIOCARTA_P53_PATHWAY
REACTOME_GRB2_EVENTS_IN_ERBB2_SIGNALING	0.137931	7	22	2	0.0384836	496.98	0.188588	ERBB2	50	Up_regulated	http://www.broadinstitute.org/gsea/msigdb/cards/REACTOME_GRB2_EVENTS_IN_ERBB2_SIGNALING
PID_IL4_2PATHWAY	0.136986	8	65	5	0.0387458	730.021	0.218689	IL4R	20	Up_regulated	http://www.broadinstitute.org/gsea/msigdb/cards/PID_IL4_2PATHWAY
KEGG_SPLICEOSOME	0.136646	33	128	11	0.0388409	461.951	0.16429	TGFBR2	0	Up_regulated	http://www.broadinstitute.org/gsea/msigdb/cards/KEGG_SPLICEOSOME
PID_INTEGRIN_A4B1_PATHWAY	0.136364	11	33	3	0.0389201	413.049	0.209165	RAC1	33.3333	Up_regulated	http://www.broadinstitute.org/gsea/msigdb/cards/PID_INTEGRIN_A4B1_PATHWAY
KEGG_VALINE_LEUCINE_AND_ISOLEUCINE_DEGRADATION	0.133333	16	44	4	0.0397852	191.061	0.328993	PPARG	0	Up_regulated	http://www.broadinstitute.org/gsea/msigdb/cards/KEGG_VALINE_LEUCINE_AND_ISOLEUCINE_DEGRADATION
KEGG_PORPHYRIN_AND_CHLOROPHYLL_METABOLISM	0.133333	19	41	4	0.0397852	463.047	0.124246	GSEA_48	0	Up_regulated	http://www.broadinstitute.org/gsea/msigdb/cards/KEGG_PORPHYRIN_AND_CHLOROPHYLL_METABOLISM
REACTOME_SIGNALING_BY_NOTCH4	0.133333	18	12	2	0.0397852	269.158	0.1847	NOTCH4	0	Up_regulated	http://www.broadinstitute.org/gsea/msigdb/cards/REACTOME_SIGNALING_BY_NOTCH4
PID_PI3KPLCTRKPATHWAY	0.133333	9	36	3	0.0397852	506.002	0.170989	PLCG1	66.6667	Down_regulated	http://www.broadinstitute.org/gsea/msigdb/cards/PID_PI3KPLCTRKPATHWAY
KEGG_GLUTATHIONE_METABOLISM	0.133333	10	50	4	0.0397852	357.044	0.257371	PPARA	0	Up_regulated	http://www.broadinstitute.org/gsea/msigdb/cards/KEGG_GLUTATHIONE_METABOLISM
REACTOME_INTEGRIN_CELL_SURFACE_INTERACTIONS	0.133333	11	79	6	0.0397852	660.434	0.21836	ITGA9	66.6667	Down_regulated	http://www.broadinstitute.org/gsea/msigdb/cards/REACTOME_INTEGRIN_CELL_SURFACE_INTERACTIONS
KEGG_PROTEIN_EXPORT	0.133333	6	24	2	0.0397852	405.268	0.194756	SRPR	0	Up_regulated	http://www.broadinstitute.org/gsea/msigdb/cards/KEGG_PROTEIN_EXPORT
PID_ALK1PATHWAY	0.133333	4	26	2	0.0397852	872.285	0.146056	TGFBR2	50	Up_regulated	http://www.broadinstitute.org/gsea/msigdb/cards/PID_ALK1PATHWAY
PID_INTEGRIN_A9B1_PATHWAY	0.133333	5	25	2	0.0397852	405.335	0.286858	RAC1	50	Up_regulated	http://www.broadinstitute.org/gsea/msigdb/cards/PID_INTEGRIN_A9B1_PATHWAY
REACTOME_SYNTHESIS_OF_PA	0.133333	3	27	2	0.0397852	814.133	0.203994	GSEA_111	0	Up_regulated	http://www.broadinstitute.org/gsea/msigdb/cards/REACTOME_SYNTHESIS_OF_PA
SIG_IL4RECEPTOR_IN_B_LYPHOCYTES	0.133333	3	27	2	0.0397852	814.133	0.203246	IL4R	0	Up_regulated	http://www.broadinstitute.org/gsea/msigdb/cards/SIG_IL4RECEPTOR_IN_B_LYPHOCYTES
REACTOME_DNA_REPAIR	0.132075	100	112	14	0.0401528	394.587	0.11728	ESR1	0	Up_regulated	http://www.broadinstitute.org/gsea/msigdb/cards/REACTOME_DNA_REPAIR
PID_AURORA_A_PATHWAY	0.130435	15	31	3	0.04064	301.507	0.216751	TRA@	33.3333	Up_regulated	http://www.broadinstitute.org/gsea/msigdb/cards/PID_AURORA_A_PATHWAY
BIOCARTA_CARM_ER_PATHWAY	0.130435	11	35	3	0.04064	380.878	0.182351	ESR1	0	Up_regulated	http://www.broadinstitute.org/gsea/msigdb/cards/BIOCARTA_CARM_ER_PATHWAY
PID_UPA_UPAR_PATHWAY	0.130435	4	42	3	0.04064	685.536	0.275423	RAC1	66.6667	Down_regulated	http://www.broadinstitute.org/gsea/msigdb/cards/PID_UPA_UPAR_PATHWAY
PID_IL27PATHWAY	0.129032	5	26	2	0.0410635	697.143	0.150902	IL12RB2	0	Up_regulated	http://www.broadinstitute.org/gsea/msigdb/cards/PID_IL27PATHWAY
PID_RXR_VDR_PATHWAY	0.129032	5	26	2	0.0410635	346.973	0.273878	PPARG	50	Up_regulated	http://www.broadinstitute.org/gsea/msigdb/cards/PID_RXR_VDR_PATHWAY
SIG_IL4RECEPTOR_IN_B_LYPHOCYTES	0.129032	4	27	2	0.0410635	609.7	0.203246	IL4R	0	Up_regulated	http://www.broadinstitute.org/gsea/msigdb/cards/SIG_IL4RECEPTOR_IN_B_LYPHOCYTES
PID_INTEGRIN3_PATHWAY	0.129032	19	43	4	0.0410635	265.081	0.257202	TGFBR2	50	Up_regulated	http://www.broadinstitute.org/gsea/msigdb/cards/PID_INTEGRIN3_PATHWAY
PID_P38ALPHABETADOWNSTREAMPATHWAY	0.12766	9	38	3	0.0414845	378.254	0.222878	ESR1	33.3333	Up_regulated	http://www.broadinstitute.org/gsea/msigdb/cards/PID_P38ALPHABETADOWNSTREAMPATHWAY
KEGG_PHOSPHATIDYLINOSITOL_SIGNALING_SYSTEM	0.126316	19	76	6	0.0419031	495.879	0.155257	ITPR1	0	Up_regulated	http://www.broadinstitute.org/gsea/msigdb/cards/KEGG_PHOSPHATIDYLINOSITOL_SIGNALING_SYSTEM
REACTOME_SIGNALING_BY_FGFR1_FUSION_MUTANTS	0.125	13	19	2	0.0423192	167.954	0.292544	PLCG1	50	Up_regulated	http://www.broadinstitute.org/gsea/msigdb/cards/REACTOME_SIGNALING_BY_FGFR1_FUSION_MUTANTS
PID_TOLL_ENDOGENOUS_PATHWAY	0.125	7	25	2	0.0423192	872.285	0.0828702	TLR4	0	Up_regulated	http://www.broadinstitute.org/gsea/msigdb/cards/PID_TOLL_ENDOGENOUS_PATHWAY
PID_AR_TF_PATHWAY	0.125	11	53	4	0.0423192	518.291	0.167867	AR	25	Up_regulated	http://www.broadinstitute.org/gsea/msigdb/cards/PID_AR_TF_PATHWAY
PID_RXR_VDR_PATHWAY	0.125	6	26	2	0.0423192	288.527	0.273878	PPARD	50	Up_regulated	http://www.broadinstitute.org/gsea/msigdb/cards/PID_RXR_VDR_PATHWAY
PID_PI3KPLCTRKPATHWAY	0.125	12	36	3	0.0423192	378.192	0.170989	NTRK1	66.6667	Down_regulated	http://www.broadinstitute.org/gsea/msigdb/cards/PID_PI3KPLCTRKPATHWAY
BIOCARTA_IL2RB_PATHWAY	0.125	10	38	3	0.0423192	419.496	0.182659	IL2RG	33.3333	Up_regulated	http://www.broadinstitute.org/gsea/msigdb/cards/BIOCARTA_IL2RB_PATHWAY
PID_LIS1PATHWAY	0.125	4	28	2	0.0423192	609.7	0.180107	LRP8	0	Up_regulated	http://www.broadinstitute.org/gsea/msigdb/cards/PID_LIS1PATHWAY
REACTOME_SEMA4D_INDUCED_CELL_MIGRATION_AND_GROWTH_CONE_COLLAPSE	0.125	5	27	2	0.0423192	442.474	0.228573	TGFBR2	100	Down_regulated	http://www.broadinstitute.org/gsea/msigdb/cards/REACTOME_SEMA4D_INDUCED_CELL_MIGRATION_AND_GROWTH_CONE_COLLAPSE
REACTOME_BIOSYNTHESIS_OF_THE_N_GLYCAN_PRECURSOR_DOLICHOL_LIPID_LINKED_OLIGOSACCHARIDE_LLO_AND_TRANSFER_TO_A_NASCENT_PROTEIN	0.125	3	29	2	0.0423192	625.641	0.197684	PPARD	0	Up_regulated	http://www.broadinstitute.org/gsea/msigdb/cards/REACTOME_BIOSYNTHESIS_OF_THE_N_GLYCAN_PRECURSOR_DOLICHOL_LIPID_LINKED_OLIGOSACCHARIDE_LLO_AND_TRANSFER_TO_A_NASCENT_PROTEIN
PID_IFNGPATHWAY	0.122449	9	40	3	0.0431441	466.694	0.162603	IFNGR1	33.3333	Up_regulated	http://www.broadinstitute.org/gsea/msigdb/cards/PID_IFNGPATHWAY
PID_IL4_2PATHWAY	0.120482	18	65	5	0.0437973	319.451	0.218689	IL2RG	20	Up_regulated	http://www.broadinstitute.org/gsea/msigdb/cards/PID_IL4_2PATHWAY
KEGG_P53_SIGNALING_PATHWAY	0.120482	14	69	5	0.0437973	334.266	0.250034	FCER1A	40	Up_regulated	http://www.broadinstitute.org/gsea/msigdb/cards/KEGG_P53_SIGNALING_PATHWAY
REACTOME_MEMBRANE_TRAFFICKING	0.118812	73	129	12	0.0443639	276.201	0.15021	PSEN1	0	Up_regulated	http://www.broadinstitute.org/gsea/msigdb/cards/REACTOME_MEMBRANE_TRAFFICKING
REACTOME_MEMBRANE_TRAFFICKING	0.117647	92	129	13	0.0447659	254.451	0.15021	KIT	0	Up_regulated	http://www.broadinstitute.org/gsea/msigdb/cards/REACTOME_MEMBRANE_TRAFFICKING
REACTOME_MITOCHONDRIAL_TRNA_AMINOACYLATION	0.117647	13	21	2	0.0447659	206.092	0.198222	GSEA_31	0	Up_regulated	http://www.broadinstitute.org/gsea/msigdb/cards/REACTOME_MITOCHONDRIAL_TRNA_AMINOACYLATION
PID_EPHRINBREVPATHWAY	0.117647	4	30	2	0.0447659	507.584	0.202077	EFNB2	0	Up_regulated	http://www.broadinstitute.org/gsea/msigdb/cards/PID_EPHRINBREVPATHWAY
PID_NECTIN_PATHWAY	0.117647	4	30	2	0.0447659	554	0.189507	PDGFRB	0	Up_regulated	http://www.broadinstitute.org/gsea/msigdb/cards/PID_NECTIN_PATHWAY
PID_AP1_PATHWAY	0.117647	15	70	5	0.0447659	344.439	0.25435	ESR1	80	Down_regulated	http://www.broadinstitute.org/gsea/msigdb/cards/PID_AP1_PATHWAY
PID_AURORA_A_PATHWAY	0.117647	20	31	3	0.0447659	224.825	0.216751	GRIN2A	33.3333	Up_regulated	http://www.broadinstitute.org/gsea/msigdb/cards/PID_AURORA_A_PATHWAY
PID_IL27PATHWAY	0.117647	8	26	2	0.0447659	434.43	0.150902	IL6ST	50	Up_regulated	http://www.broadinstitute.org/gsea/msigdb/cards/PID_IL27PATHWAY
BIOCARTA_INFLAM_PATHWAY	0.117647	5	29	2	0.0447659	541.512	0.194046	CD4	50	Up_regulated	http://www.broadinstitute.org/gsea/msigdb/cards/BIOCARTA_INFLAM_PATHWAY
BIOCARTA_MCALPAIN_PATHWAY	0.117647	9	25	2	0.0447659	450.668	0.135278	EGFR	50	Up_regulated	http://www.broadinstitute.org/gsea/msigdb/cards/BIOCARTA_MCALPAIN_PATHWAY
PID_SHP2_PATHWAY	0.115942	11	58	4	0.0453646	399.014	0.200993	IL6R	25	Up_regulated	http://www.broadinstitute.org/gsea/msigdb/cards/PID_SHP2_PATHWAY
PID_IL2_1PATHWAY	0.115942	14	55	4	0.0453646	298.1	0.211931	IL2RG	50	Up_regulated	http://www.broadinstitute.org/gsea/msigdb/cards/PID_IL2_1PATHWAY
KEGG_FOCAL_ADHESION	0.115044	25	201	13	0.0456849	481.498	0.227607	PDGFRB	69.2308	Down_regulated	http://www.broadinstitute.org/gsea/msigdb/cards/KEGG_FOCAL_ADHESION
REACTOME_GPVI_MEDIATED_ACTIVATION_CASCADE	0.114286	4	31	2	0.0459583	1018.17	0.104394	RAC1	50	Up_regulated	http://www.broadinstitute.org/gsea/msigdb/cards/REACTOME_GPVI_MEDIATED_ACTIVATION_CASCADE
REACTOME_SEMA4D_INDUCED_CELL_MIGRATION_AND_GROWTH_CONE_COLLAPSE	0.114286	8	27	2	0.0459583	275.186	0.228573	TNFRSF9	100	Down_regulated	http://www.broadinstitute.org/gsea/msigdb/cards/REACTOME_SEMA4D_INDUCED_CELL_MIGRATION_AND_GROWTH_CONE_COLLAPSE
PID_ALK1PATHWAY	0.114286	9	26	2	0.0459583	385.78	0.146056	TGFBR1	50	Up_regulated	http://www.broadinstitute.org/gsea/msigdb/cards/PID_ALK1PATHWAY
REACTOME_RESPIRATORY_ELECTRON_TRANSPORT_ATP_SYNTHESIS_BY_CHEMIOSMOTIC_COUPLING_AND_HEAT_PRODUCTION_BY_UNCOUPLING_PROTEINS_	0.113821	25	98	7	0.046127	249.972	0.21237	TGFBR2	0	Up_regulated	http://www.broadinstitute.org/gsea/msigdb/cards/REACTOME_RESPIRATORY_ELECTRON_TRANSPORT_ATP_SYNTHESIS_BY_CHEMIOSMOTIC_COUPLING_AND_HEAT_PRODUCTION_BY_UNCOUPLING_PROTEINS_
KEGG_ADIPOCYTOKINE_SIGNALING_PATHWAY	0.113636	21	67	5	0.0461944	235.033	0.236402	TNFRSF1B	20	Up_regulated	http://www.broadinstitute.org/gsea/msigdb/cards/KEGG_ADIPOCYTOKINE_SIGNALING_PATHWAY
KEGG_PURINE_METABOLISM	0.11236	19	159	10	0.0466643	515.205	0.18886	ESR1	0	Up_regulated	http://www.broadinstitute.org/gsea/msigdb/cards/KEGG_PURINE_METABOLISM
BIOCARTA_PAR1_PATHWAY	0.111111	17	37	3	0.0471311	644.646	0.0667825	FCER1A	0	Up_regulated	http://www.broadinstitute.org/gsea/msigdb/cards/BIOCARTA_PAR1_PATHWAY
PID_LYSOPHOSPHOLIPID_PATHWAY	0.111111	24	66	5	0.0471311	219.762	0.231838	LPAR2	40	Up_regulated	http://www.broadinstitute.org/gsea/msigdb/cards/PID_LYSOPHOSPHOLIPID_PATHWAY
BIOCARTA_MTA3_PATHWAY	0.111111	17	19	2	0.0471311	285.179	0.143538	ESR1	50	Up_regulated	http://www.broadinstitute.org/gsea/msigdb/cards/BIOCARTA_MTA3_PATHWAY
KEGG_VALINE_LEUCINE_AND_ISOLEUCINE_DEGRADATION	0.111111	10	44	3	0.0471311	172.972	0.328993	EGFR	0	Up_regulated	http://www.broadinstitute.org/gsea/msigdb/cards/KEGG_VALINE_LEUCINE_AND_ISOLEUCINE_DEGRADATION
KEGG_CITRATE_CYCLE_TCA_CYCLE	0.111111	4	32	2	0.0471311	319.475	0.290233	RPSA	0	Up_regulated	http://www.broadinstitute.org/gsea/msigdb/cards/KEGG_CITRATE_CYCLE_TCA_CYCLE
PID_ALK1PATHWAY	0.111111	10	26	2	0.0471311	346.86	0.146056	ACVRL1	50	Up_regulated	http://www.broadinstitute.org/gsea/msigdb/cards/PID_ALK1PATHWAY
PID_INTEGRIN_A9B1_PATHWAY	0.111111	11	25	2	0.0471311	182.251	0.286858	ITGA9	50	Up_regulated	http://www.broadinstitute.org/gsea/msigdb/cards/PID_INTEGRIN_A9B1_PATHWAY
PID_SHP2_PATHWAY	0.111111	14	58	4	0.0471311	311.96	0.200993	FRS2	50	Up_regulated	http://www.broadinstitute.org/gsea/msigdb/cards/PID_SHP2_PATHWAY
REACTOME_METABOLISM_OF_RNA	0.110831	67	330	22	0.0472367	359.154	0.155699	PSEN1	0	Up_regulated	http://www.broadinstitute.org/gsea/msigdb/cards/REACTOME_METABOLISM_OF_RNA
REACTOME_TRANSCRIPTION	0.110236	44	210	14	0.0474626	363.464	0.154738	PPARA	7.14286	Up_regulated	http://www.broadinstitute.org/gsea/msigdb/cards/REACTOME_TRANSCRIPTION
KEGG_PPAR_SIGNALING_PATHWAY	0.109589	4	69	4	0.0477103	696.226	0.296825	PPARA	0	Up_regulated	http://www.broadinstitute.org/gsea/msigdb/cards/KEGG_PPAR_SIGNALING_PATHWAY
PID_ATF2_PATHWAY	0.109589	14	59	4	0.0477103	327.14	0.208029	PDGFRA	25	Up_regulated	http://www.broadinstitute.org/gsea/msigdb/cards/PID_ATF2_PATHWAY
KEGG_PPAR_SIGNALING_PATHWAY	0.109589	4	69	4	0.0477103	696.226	0.296825	PPARA	25	Up_regulated	http://www.broadinstitute.org/gsea/msigdb/cards/KEGG_PPAR_SIGNALING_PATHWAY
SIG_INSULIN_RECEPTOR_PATHWAY_IN_CARDIAC_MYOCYTES	0.109091	4	51	3	0.0479023	685.536	0.199198	EFNB2	0	Up_regulated	http://www.broadinstitute.org/gsea/msigdb/cards/SIG_INSULIN_RECEPTOR_PATHWAY_IN_CARDIAC_MYOCYTES
PID_PS1PATHWAY	0.109091	9	46	3	0.0479023	317.743	0.216615	PPARD	66.6667	Down_regulated	http://www.broadinstitute.org/gsea/msigdb/cards/PID_PS1PATHWAY
KEGG_ONE_CARBON_POOL_BY_FOLATE	0.108108	20	17	2	0.0482848	132.724	0.291715	FGFR2	100	Down_regulated	http://www.broadinstitute.org/gsea/msigdb/cards/KEGG_ONE_CARBON_POOL_BY_FOLATE
PID_EPOPATHWAY	0.108108	3	34	2	0.0482848	678	0.180481	EPOR	0	Up_regulated	http://www.broadinstitute.org/gsea/msigdb/cards/PID_EPOPATHWAY
REACTOME_INTEGRIN_CELL_SURFACE_INTERACTIONS	0.107527	14	79	5	0.0485133	357.095	0.21836	ITGB4	60	Up_regulated	http://www.broadinstitute.org/gsea/msigdb/cards/REACTOME_INTEGRIN_CELL_SURFACE_INTERACTIONS
PID_NFAT_TFPATHWAY	0.107143	9	47	3	0.0486653	273.735	0.263821	PPARG	66.6667	Down_regulated	http://www.broadinstitute.org/gsea/msigdb/cards/PID_NFAT_TFPATHWAY
PID_LYSOPHOSPHOLIPID_PATHWAY	0.106667	9	66	4	0.0488547	383.116	0.231838	EGFR	0	Up_regulated	http://www.broadinstitute.org/gsea/msigdb/cards/PID_LYSOPHOSPHOLIPID_PATHWAY
REACTOME_MEMBRANE_TRAFFICKING	0.106667	21	129	8	0.0488547	443.76	0.15021	ESR1	0	Up_regulated	http://www.broadinstitute.org/gsea/msigdb/cards/REACTOME_MEMBRANE_TRAFFICKING
REACTOME_TCA_CYCLE_AND_RESPIRATORY_ELECTRON_TRANSPORT	0.105691	105	141	13	0.0492467	130.326	0.214001	KIT	0	Up_regulated	http://www.broadinstitute.org/gsea/msigdb/cards/REACTOME_TCA_CYCLE_AND_RESPIRATORY_ELECTRON_TRANSPORT
KEGG_PATHWAYS_IN_CANCER	0.105516	89	328	22	0.0493177	266.222	0.186054	PDGFRB	22.7273	Up_regulated	http://www.broadinstitute.org/gsea/msigdb/cards/KEGG_PATHWAYS_IN_CANCER
BIOCARTA_NO1_PATHWAY	0.105263	5	33	2	0.0494202	977.28	0.0859485	KDR	0	Up_regulated	http://www.broadinstitute.org/gsea/msigdb/cards/BIOCARTA_NO1_PATHWAY
KEGG_BUTANOATE_METABOLISM	0.105263	4	34	2	0.0494202	319.475	0.272141	GSEA_16	0	Up_regulated	http://www.broadinstitute.org/gsea/msigdb/cards/KEGG_BUTANOATE_METABOLISM
KEGG_PROPANOATE_METABOLISM	0.105263	5	33	2	0.0494202	209.952	0.337635	GSEA_32	0	Up_regulated	http://www.broadinstitute.org/gsea/msigdb/cards/KEGG_PROPANOATE_METABOLISM
PID_INTEGRIN2_PATHWAY	0.105263	9	29	2	0.0494202	191.119	0.287694	ESR1	100	Down_regulated	http://www.broadinstitute.org/gsea/msigdb/cards/PID_INTEGRIN2_PATHWAY
PID_EPOPATHWAY	0.105263	4	34	2	0.0494202	507.584	0.180481	EPOR	0	Up_regulated	http://www.broadinstitute.org/gsea/msigdb/cards/PID_EPOPATHWAY
REACTOME_GPVI_MEDIATED_ACTIVATION_CASCADE	0.105263	7	31	2	0.0494202	580.381	0.104394	RAC1	50	Up_regulated	http://www.broadinstitute.org/gsea/msigdb/cards/REACTOME_GPVI_MEDIATED_ACTIVATION_CASCADE
REACTOME_FRS2_MEDIATED_CASCADE	0.105263	2	36	2	0.0494202	1529.25	0.128363	FRS2	50	Up_regulated	http://www.broadinstitute.org/gsea/msigdb/cards/REACTOME_FRS2_MEDIATED_CASCADE
PID_EPHA_FWDPATHWAY	0.105263	4	34	2	0.0494202	609.7	0.153555	PLCG1	50	Up_regulated	http://www.broadinstitute.org/gsea/msigdb/cards/PID_EPHA_FWDPATHWAY
BIOCARTA_PPARA_PATHWAY	0.103896	19	58	4	0.0499811	184.438	0.248767	PPARA	25	Up_regulated	http://www.broadinstitute.org/gsea/msigdb/cards/BIOCARTA_PPARA_PATHWAY
KEGG_NEUROTROPHIN_SIGNALING_PATHWAY	0.103704	9	126	7	0.0500609	893.743	0.149769	FRS2	28.5714	Up_regulated	http://www.broadinstitute.org/gsea/msigdb/cards/KEGG_NEUROTROPHIN_SIGNALING_PATHWAY
REACTOME_METABOLISM_OF_RNA	0.103627	56	330	20	0.0500928	357.893	0.155699	RPSA	0	Up_regulated	http://www.broadinstitute.org/gsea/msigdb/cards/REACTOME_METABOLISM_OF_RNA
BIOCARTA_DEATH_PATHWAY	0.103448	25	33	3	0.0501671	240.29	0.139051	TNFRSF25	0	Up_regulated	http://www.broadinstitute.org/gsea/msigdb/cards/BIOCARTA_DEATH_PATHWAY
KEGG_STEROID_HORMONE_BIOSYNTHESIS	0.103448	3	55	3	0.0501671	1667.73	0.123867	GSEA_66	0	Up_regulated	http://www.broadinstitute.org/gsea/msigdb/cards/KEGG_STEROID_HORMONE_BIOSYNTHESIS
REACTOME_MHC_CLASS_II_ANTIGEN_PRESENTATION	0.103448	25	91	6	0.0501671	235.407	0.198884	IGF1R	0	Up_regulated	http://www.broadinstitute.org/gsea/msigdb/cards/REACTOME_MHC_CLASS_II_ANTIGEN_PRESENTATION
KEGG_BUTANOATE_METABOLISM	0.102564	5	34	2	0.0505377	254.824	0.272141	ESR1	0	Up_regulated	http://www.broadinstitute.org/gsea/msigdb/cards/KEGG_BUTANOATE_METABOLISM
REACTOME_FRS2_MEDIATED_CASCADE	0.102564	3	36	2	0.0505377	1018.33	0.128363	FRS2	50	Up_regulated	http://www.broadinstitute.org/gsea/msigdb/cards/REACTOME_FRS2_MEDIATED_CASCADE
PID_HDAC_CLASSI_PATHWAY	0.102564	12	66	4	0.0505377	402.339	0.140328	PPARG	0	Up_regulated	http://www.broadinstitute.org/gsea/msigdb/cards/PID_HDAC_CLASSI_PATHWAY
REACTOME_METABOLISM_OF_PROTEINS	0.102339	166	518	35	0.0506327	174.923	0.178396	TGFBR2	5.71429	Up_regulated	http://www.broadinstitute.org/gsea/msigdb/cards/REACTOME_METABOLISM_OF_PROTEINS
KEGG_PROPANOATE_METABOLISM	0.101695	26	33	3	0.0509063	86.9442	0.337635	PAWR	0	Up_regulated	http://www.broadinstitute.org/gsea/msigdb/cards/KEGG_PROPANOATE_METABOLISM
REACTOME_METABOLISM_OF_VITAMINS_AND_COFACTORS	0.101695	8	51	3	0.0509063	241.468	0.262695	IFNAR1	0	Up_regulated	http://www.broadinstitute.org/gsea/msigdb/cards/REACTOME_METABOLISM_OF_VITAMINS_AND_COFACTORS
PID_CASPASE_PATHWAY	0.1	28	52	4	0.051638	177.598	0.191819	TNFRSF25	25	Up_regulated	http://www.broadinstitute.org/gsea/msigdb/cards/PID_CASPASE_PATHWAY
KEGG_GLUTATHIONE_METABOLISM	0.1	10	50	3	0.051638	199.347	0.257371	PDGFRB	0	Up_regulated	http://www.broadinstitute.org/gsea/msigdb/cards/KEGG_GLUTATHIONE_METABOLISM
PID_ILK_PATHWAY	0.1	15	45	3	0.051638	154.746	0.269895	TRA@	33.3333	Up_regulated	http://www.broadinstitute.org/gsea/msigdb/cards/PID_ILK_PATHWAY
PID_TCRCALCIUMPATHWAY	0.1	11	29	2	0.051638	155.699	0.275101	FGFR2	100	Down_regulated	http://www.broadinstitute.org/gsea/msigdb/cards/PID_TCRCALCIUMPATHWAY
PID_HDAC_CLASSII_PATHWAY	0.1	6	34	2	0.051638	288.527	0.191748	ESR1	50	Up_regulated	http://www.broadinstitute.org/gsea/msigdb/cards/PID_HDAC_CLASSII_PATHWAY
KEGG_HUNTINGTONS_DISEASE	0.0987654	139	185	16	0.0521818	130.728	0.183982	ITPR1	0	Up_regulated	http://www.broadinstitute.org/gsea/msigdb/cards/KEGG_HUNTINGTONS_DISEASE
KEGG_FOCAL_ADHESION	0.0986547	22	201	11	0.052231	390.72	0.227607	PDGFRB	72.7273	Down_regulated	http://www.broadinstitute.org/gsea/msigdb/cards/KEGG_FOCAL_ADHESION
KEGG_PROSTATE_CANCER	0.0980392	13	89	5	0.0525061	445.775	0.152596	PDGFRA	40	Up_regulated	http://www.broadinstitute.org/gsea/msigdb/cards/KEGG_PROSTATE_CANCER
PID_INTEGRIN2_PATHWAY	0.097561	12	29	2	0.0527215	142.417	0.287694	ITGB4	100	Down_regulated	http://www.broadinstitute.org/gsea/msigdb/cards/PID_INTEGRIN2_PATHWAY
BIOCARTA_G2_PATHWAY	0.097561	17	24	2	0.0527215	285.179	0.105959	RPSA	50	Up_regulated	http://www.broadinstitute.org/gsea/msigdb/cards/BIOCARTA_G2_PATHWAY
PID_NCADHERINPATHWAY	0.097561	8	33	2	0.0527215	232.313	0.203578	LRP5	50	Up_regulated	http://www.broadinstitute.org/gsea/msigdb/cards/PID_NCADHERINPATHWAY
PID_FASPATHWAY	0.097561	3	38	2	0.0527215	1018.33	0.10702	FAS	50	Up_regulated	http://www.broadinstitute.org/gsea/msigdb/cards/PID_FASPATHWAY
BIOCARTA_PPARA_PATHWAY	0.0967742	4	58	3	0.0530791	506.832	0.248767	LPL	0	Up_regulated	http://www.broadinstitute.org/gsea/msigdb/cards/BIOCARTA_PPARA_PATHWAY
REACTOME_NUCLEAR_RECEPTOR_TRANSCRIPTION_PATHWAY	0.0952381	14	49	3	0.0537889	226.727	0.167022	GSEA_81	33.3333	Up_regulated	http://www.broadinstitute.org/gsea/msigdb/cards/REACTOME_NUCLEAR_RECEPTOR_TRANSCRIPTION_PATHWAY
KEGG_CITRATE_CYCLE_TCA_CYCLE	0.0930233	11	32	2	0.0548406	113.778	0.290233	GSEA_29	0	Up_regulated	http://www.broadinstitute.org/gsea/msigdb/cards/KEGG_CITRATE_CYCLE_TCA_CYCLE
REACTOME_TRIGLYCERIDE_BIOSYNTHESIS	0.0930233	5	38	2	0.0548406	209.952	0.314728	PPARD	0	Up_regulated	http://www.broadinstitute.org/gsea/msigdb/cards/REACTOME_TRIGLYCERIDE_BIOSYNTHESIS
PID_RET_PATHWAY	0.0930233	4	39	2	0.0548406	379.938	0.21999	FRS2	0	Up_regulated	http://www.broadinstitute.org/gsea/msigdb/cards/PID_RET_PATHWAY
BIOCARTA_GH_PATHWAY	0.0930233	15	28	2	0.0548406	132.68	0.226679	INSR	0	Up_regulated	http://www.broadinstitute.org/gsea/msigdb/cards/BIOCARTA_GH_PATHWAY
REACTOME_STRIATED_MUSCLE_CONTRACTION	0.0930233	16	27	2	0.0548406	252.046	0.134642	GSEA_53	100	Down_regulated	http://www.broadinstitute.org/gsea/msigdb/cards/REACTOME_STRIATED_MUSCLE_CONTRACTION
ST_WNT_BETA_CATENIN_PATHWAY	0.0930233	9	34	2	0.0548406	166.787	0.246506	LRP1	50	Up_regulated	http://www.broadinstitute.org/gsea/msigdb/cards/ST_WNT_BETA_CATENIN_PATHWAY
KEGG_FOCAL_ADHESION	0.0930233	14	201	10	0.0548406	515.273	0.227607	KDR	70	Down_regulated	http://www.broadinstitute.org/gsea/msigdb/cards/KEGG_FOCAL_ADHESION
KEGG_GAP_JUNCTION	0.0925926	18	90	5	0.0550491	319.451	0.156041	EGFR	80	Down_regulated	http://www.broadinstitute.org/gsea/msigdb/cards/KEGG_GAP_JUNCTION
REACTOME_TCA_CYCLE_AND_RESPIRATORY_ELECTRON_TRANSPORT	0.0915033	12	141	7	0.0555825	375.492	0.214001	PAWR	0	Up_regulated	http://www.broadinstitute.org/gsea/msigdb/cards/REACTOME_TCA_CYCLE_AND_RESPIRATORY_ELECTRON_TRANSPORT
BIOCARTA_FCER1_PATHWAY	0.0909091	3	41	2	0.0558771	625.641	0.165257	FCER1A	0	Up_regulated	http://www.broadinstitute.org/gsea/msigdb/cards/BIOCARTA_FCER1_PATHWAY
PID_SHP2_PATHWAY	0.0909091	8	58	3	0.0558771	308.647	0.200993	FRS2	33.3333	Up_regulated	http://www.broadinstitute.org/gsea/msigdb/cards/PID_SHP2_PATHWAY
PID_FASPATHWAY	0.0909091	6	38	2	0.0558771	507.417	0.10702	FAS	50	Up_regulated	http://www.broadinstitute.org/gsea/msigdb/cards/PID_FASPATHWAY
REACTOME_METABOLISM_OF_AMINO_ACIDS_AND_DERIVATIVES	0.0906516	153	200	16	0.0560057	106.96	0.190182	IFNGR1	6.25	Up_regulated	http://www.broadinstitute.org/gsea/msigdb/cards/REACTOME_METABOLISM_OF_AMINO_ACIDS_AND_DERIVATIVES
KEGG_ENDOCYTOSIS	0.0904523	16	183	9	0.0561055	480.376	0.170298	EGFR	44.4444	Up_regulated	http://www.broadinstitute.org/gsea/msigdb/cards/KEGG_ENDOCYTOSIS
REACTOME_METABOLISM_OF_MRNA	0.0901408	71	284	16	0.056262	202.238	0.155819	RPSA	12.5	Up_regulated	http://www.broadinstitute.org/gsea/msigdb/cards/REACTOME_METABOLISM_OF_MRNA
KEGG_ARRHYTHMOGENIC_RIGHT_VENTRICULAR_CARDIOMYOPATHY_ARVC	0.0898876	13	76	4	0.0563898	283.706	0.19581	ITGB4	75	Down_regulated	http://www.broadinstitute.org/gsea/msigdb/cards/KEGG_ARRHYTHMOGENIC_RIGHT_VENTRICULAR_CARDIOMYOPATHY_ARVC
PID_SHP2_PATHWAY	0.0895522	9	58	3	0.0565599	273.735	0.200993	NTRK2	0	Up_regulated	http://www.broadinstitute.org/gsea/msigdb/cards/PID_SHP2_PATHWAY
BIOCARTA_TOLL_PATHWAY	0.0888889	8	37	2	0.0568989	379.689	0.10315	PPARA	0	Up_regulated	http://www.broadinstitute.org/gsea/msigdb/cards/BIOCARTA_TOLL_PATHWAY
REACTOME_METABOLISM_OF_RNA	0.0886427	31	330	16	0.0570256	426.022	0.155699	RPSA	0	Up_regulated	http://www.broadinstitute.org/gsea/msigdb/cards/REACTOME_METABOLISM_OF_RNA
KEGG_VALINE_LEUCINE_AND_ISOLEUCINE_DEGRADATION	0.0882353	24	44	3	0.0572363	68.8068	0.328993	TGFBR2	0	Up_regulated	http://www.broadinstitute.org/gsea/msigdb/cards/KEGG_VALINE_LEUCINE_AND_ISOLEUCINE_DEGRADATION
PID_KITPATHWAY	0.0882353	16	52	3	0.0572363	210.402	0.16397	EPOR	33.3333	Up_regulated	http://www.broadinstitute.org/gsea/msigdb/cards/PID_KITPATHWAY
PID_TRKRPATHWAY	0.0869565	7	62	3	0.0579063	298.422	0.222124	NGFR	66.6667	Down_regulated	http://www.broadinstitute.org/gsea/msigdb/cards/PID_TRKRPATHWAY
KEGG_GRAFT_VERSUS_HOST_DISEASE	0.0869565	4	42	2	0.0579063	677.778	0.12775	IL13RA1	100	Down_regulated	http://www.broadinstitute.org/gsea/msigdb/cards/KEGG_GRAFT_VERSUS_HOST_DISEASE
PID_FASPATHWAY	0.0869565	8	38	2	0.0579063	379.689	0.10702	FAS	50	Up_regulated	http://www.broadinstitute.org/gsea/msigdb/cards/PID_FASPATHWAY
PID_LYSOPHOSPHOLIPID_PATHWAY	0.0869565	3	66	3	0.0579063	653.356	0.231838	GSEA_121	33.3333	Up_regulated	http://www.broadinstitute.org/gsea/msigdb/cards/PID_LYSOPHOSPHOLIPID_PATHWAY
KEGG_ADHERENS_JUNCTION	0.0860215	18	75	4	0.0584048	220.357	0.173577	TGFBR1	50	Up_regulated	http://www.broadinstitute.org/gsea/msigdb/cards/KEGG_ADHERENS_JUNCTION
KEGG_SPLICEOSOME	0.0857143	12	128	6	0.0585702	382.603	0.16429	RPSA	0	Up_regulated	http://www.broadinstitute.org/gsea/msigdb/cards/KEGG_SPLICEOSOME
KEGG_ADIPOCYTOKINE_SIGNALING_PATHWAY	0.0857143	3	67	3	0.0585702	609.599	0.236402	LEPR	0	Up_regulated	http://www.broadinstitute.org/gsea/msigdb/cards/KEGG_ADIPOCYTOKINE_SIGNALING_PATHWAY
KEGG_RIBOSOME	0.0851064	6	88	4	0.0588998	315.138	0.262146	RPSA	0	Up_regulated	http://www.broadinstitute.org/gsea/msigdb/cards/KEGG_RIBOSOME
REACTOME_SIGNALING_BY_RHO_GTPASES	0.084507	29	113	6	0.059228	185.132	0.181716	AR	50	Up_regulated	http://www.broadinstitute.org/gsea/msigdb/cards/REACTOME_SIGNALING_BY_RHO_GTPASES
PID_SHP2_PATHWAY	0.084507	13	58	3	0.059228	187.801	0.200993	NTRK2	33.3333	Up_regulated	http://www.broadinstitute.org/gsea/msigdb/cards/PID_SHP2_PATHWAY
KEGG_ADIPOCYTOKINE_SIGNALING_PATHWAY	0.084507	4	67	3	0.059228	455.774	0.236402	LEPR	0	Up_regulated	http://www.broadinstitute.org/gsea/msigdb/cards/KEGG_ADIPOCYTOKINE_SIGNALING_PATHWAY
ST_FAS_SIGNALING_PATHWAY	0.084507	6	65	3	0.059228	363.242	0.19959	FAS	0	Up_regulated	http://www.broadinstitute.org/gsea/msigdb/cards/ST_FAS_SIGNALING_PATHWAY
PID_INTEGRIN1_PATHWAY	0.084507	5	66	3	0.059228	351.62	0.28613	ITGA9	66.6667	Down_regulated	http://www.broadinstitute.org/gsea/msigdb/cards/PID_INTEGRIN1_PATHWAY
PID_CD8TCRDOWNSTREAMPATHWAY	0.084507	6	65	3	0.059228	455.176	0.166818	CD3E	66.6667	Down_regulated	http://www.broadinstitute.org/gsea/msigdb/cards/PID_CD8TCRDOWNSTREAMPATHWAY
PID_P73PATHWAY	0.0842105	16	79	4	0.0593915	212.275	0.184208	NTRK1	0	Up_regulated	http://www.broadinstitute.org/gsea/msigdb/cards/PID_P73PATHWAY
REACTOME_METABOLISM_OF_LIPIDS_AND_LIPOPROTEINS	0.0840951	69	478	23	0.0594554	213.424	0.204586	PPARA	0	Up_regulated	http://www.broadinstitute.org/gsea/msigdb/cards/REACTOME_METABOLISM_OF_LIPIDS_AND_LIPOPROTEINS
PID_IL4_2PATHWAY	0.0833333	7	65	3	0.0598798	298.422	0.218689	IL2RG	33.3333	Up_regulated	http://www.broadinstitute.org/gsea/msigdb/cards/PID_IL4_2PATHWAY
KEGG_FATTY_ACID_METABOLISM	0.0833333	6	42	2	0.0598798	153.829	0.307748	PSEN1	0	Up_regulated	http://www.broadinstitute.org/gsea/msigdb/cards/KEGG_FATTY_ACID_METABOLISM
KEGG_GLYCOLYSIS_GLUCONEOGENESIS	0.0833333	10	62	3	0.0598798	192.047	0.237089	PPARA	0	Up_regulated	http://www.broadinstitute.org/gsea/msigdb/cards/KEGG_GLYCOLYSIS_GLUCONEOGENESIS
KEGG_RIBOSOME	0.0833333	8	88	4	0.0598798	234.441	0.262146	RPSA	0	Up_regulated	http://www.broadinstitute.org/gsea/msigdb/cards/KEGG_RIBOSOME
KEGG_FOCAL_ADHESION	0.0829493	16	201	9	0.0600958	361.515	0.227607	KDR	77.7778	Down_regulated	http://www.broadinstitute.org/gsea/msigdb/cards/KEGG_FOCAL_ADHESION
KEGG_HYPERTROPHIC_CARDIOMYOPATHY_HCM	0.0824742	12	85	4	0.0603649	320.543	0.171848	ITGA9	50	Up_regulated	http://www.broadinstitute.org/gsea/msigdb/cards/KEGG_HYPERTROPHIC_CARDIOMYOPATHY_HCM
REACTOME_METABOLISM_OF_PROTEINS	0.0821918	66	518	24	0.0605258	235.408	0.178396	RPSA	0	Up_regulated	http://www.broadinstitute.org/gsea/msigdb/cards/REACTOME_METABOLISM_OF_PROTEINS
PID_A6B1_A6B4_INTEGRIN_PATHWAY	0.0816327	3	46	2	0.0608467	352.464	0.273667	MST1R	0	Up_regulated	http://www.broadinstitute.org/gsea/msigdb/cards/PID_A6B1_A6B4_INTEGRIN_PATHWAY
KEGG_FATTY_ACID_METABOLISM	0.0816327	7	42	2	0.0608467	131.308	0.307748	RPSA	0	Up_regulated	http://www.broadinstitute.org/gsea/msigdb/cards/KEGG_FATTY_ACID_METABOLISM
PID_A6B1_A6B4_INTEGRIN_PATHWAY	0.0816327	3	46	2	0.0608467	352.464	0.273667	ITGA6	50	Up_regulated	http://www.broadinstitute.org/gsea/msigdb/cards/PID_A6B1_A6B4_INTEGRIN_PATHWAY
PID_P38ALPHABETADOWNSTREAMPATHWAY	0.0816327	11	38	2	0.0608467	135.786	0.222878	TGFBR2	100	Down_regulated	http://www.broadinstitute.org/gsea/msigdb/cards/PID_P38ALPHABETADOWNSTREAMPATHWAY
REACTOME_TCA_CYCLE_AND_RESPIRATORY_ELECTRON_TRANSPORT	0.0812183	56	141	8	0.0610864	94.1021	0.214001	ESR1	0	Up_regulated	http://www.broadinstitute.org/gsea/msigdb/cards/REACTOME_TCA_CYCLE_AND_RESPIRATORY_ELECTRON_TRANSPORT
REACTOME_METABOLISM_OF_RNA	0.0810811	114	330	18	0.0611661	124.685	0.155699	NTRK1	0	Up_regulated	http://www.broadinstitute.org/gsea/msigdb/cards/REACTOME_METABOLISM_OF_RNA
PID_AR_PATHWAY	0.0810811	13	61	3	0.0611661	141.201	0.244768	AR	0	Up_regulated	http://www.broadinstitute.org/gsea/msigdb/cards/PID_AR_PATHWAY
PID_TRKRPATHWAY	0.0810811	12	62	3	0.0611661	171.74	0.222124	FRS2	66.6667	Down_regulated	http://www.broadinstitute.org/gsea/msigdb/cards/PID_TRKRPATHWAY
KEGG_ADIPOCYTOKINE_SIGNALING_PATHWAY	0.0810811	7	67	3	0.0611661	258.006	0.236402	LEPR	0	Up_regulated	http://www.broadinstitute.org/gsea/msigdb/cards/KEGG_ADIPOCYTOKINE_SIGNALING_PATHWAY
WNT_SIGNALING	0.0808081	10	89	4	0.0613253	258.823	0.21991	FZD1	75	Down_regulated	http://www.broadinstitute.org/gsea/msigdb/cards/WNT_SIGNALING
KEGG_RIBOSOME	0.0808081	11	88	4	0.0613253	168.426	0.262146	RPSA	0	Up_regulated	http://www.broadinstitute.org/gsea/msigdb/cards/KEGG_RIBOSOME
KEGG_RIBOSOME	0.0792079	13	88	4	0.0622732	141.348	0.262146	RPSA	0	Up_regulated	http://www.broadinstitute.org/gsea/msigdb/cards/KEGG_RIBOSOME
KEGG_HYPERTROPHIC_CARDIOMYOPATHY_HCM	0.0792079	16	85	4	0.0622732	238.58	0.171848	ITGA9	50	Up_regulated	http://www.broadinstitute.org/gsea/msigdb/cards/KEGG_HYPERTROPHIC_CARDIOMYOPATHY_HCM
KEGG_OOCYTE_MEIOSIS	0.0787402	13	114	5	0.0625552	319.714	0.163544	IL1R1	60	Up_regulated	http://www.broadinstitute.org/gsea/msigdb/cards/KEGG_OOCYTE_MEIOSIS
PID_TELOMERASEPATHWAY	0.0784314	34	68	4	0.0627425	124.229	0.157759	IL12RB2	25	Up_regulated	http://www.broadinstitute.org/gsea/msigdb/cards/PID_TELOMERASEPATHWAY
REACTOME_TRANSLATION	0.0784314	33	222	10	0.0627425	228.603	0.156766	RPSA	10	Up_regulated	http://www.broadinstitute.org/gsea/msigdb/cards/REACTOME_TRANSLATION
KEGG_ALDOSTERONE_REGULATED_SODIUM_REABSORPTION	0.0784314	9	42	2	0.0627425	191.119	0.188992	PPARG	0	Up_regulated	http://www.broadinstitute.org/gsea/msigdb/cards/KEGG_ALDOSTERONE_REGULATED_SODIUM_REABSORPTION
REACTOME_NUCLEAR_SIGNALING_BY_ERBB4	0.0784314	13	38	2	0.0627425	141.551	0.177236	ESR1	0	Up_regulated	http://www.broadinstitute.org/gsea/msigdb/cards/REACTOME_NUCLEAR_SIGNALING_BY_ERBB4
REACTOME_SIGNALING_BY_FGFR_MUTANTS	0.0784314	7	44	2	0.0627425	230.1	0.182188	FRS2	0	Up_regulated	http://www.broadinstitute.org/gsea/msigdb/cards/REACTOME_SIGNALING_BY_FGFR_MUTANTS
KEGG_PPAR_SIGNALING_PATHWAY	0.0779221	8	69	3	0.0630537	192.205	0.296825	PPARA	0	Up_regulated	http://www.broadinstitute.org/gsea/msigdb/cards/KEGG_PPAR_SIGNALING_PATHWAY
KEGG_P53_SIGNALING_PATHWAY	0.0779221	8	69	3	0.0630537	210.678	0.250034	TGFBR2	66.6667	Down_regulated	http://www.broadinstitute.org/gsea/msigdb/cards/KEGG_P53_SIGNALING_PATHWAY
REACTOME_IMMUNE_SYSTEM	0.0775781	124	933	41	0.0632655	248.864	0.145971	FZD2	9.7561	Up_regulated	http://www.broadinstitute.org/gsea/msigdb/cards/REACTOME_IMMUNE_SYSTEM
KEGG_LEUKOCYTE_TRANSENDOTHELIAL_MIGRATION	0.0775194	11	118	5	0.0633017	472.997	0.137576	RAC1	80	Down_regulated	http://www.broadinstitute.org/gsea/msigdb/cards/KEGG_LEUKOCYTE_TRANSENDOTHELIAL_MIGRATION
KEGG_CELL_ADHESION_MOLECULES_CAMS	0.0773481	47	134	7	0.0634078	147.991	0.16376	CD4	71.4286	Down_regulated	http://www.broadinstitute.org/gsea/msigdb/cards/KEGG_CELL_ADHESION_MOLECULES_CAMS
KEGG_HUNTINGTONS_DISEASE	0.0769231	101	185	11	0.0636722	83.4097	0.183982	PDGFRB	0	Up_regulated	http://www.broadinstitute.org/gsea/msigdb/cards/KEGG_HUNTINGTONS_DISEASE
PID_FRA_PATHWAY	0.0769231	15	37	2	0.0636722	70.6987	0.355939	ITGB4	0	Up_regulated	http://www.broadinstitute.org/gsea/msigdb/cards/PID_FRA_PATHWAY
KEGG_PPAR_SIGNALING_PATHWAY	0.0769231	9	69	3	0.0636722	170.216	0.296825	PPARG	0	Up_regulated	http://www.broadinstitute.org/gsea/msigdb/cards/KEGG_PPAR_SIGNALING_PATHWAY
KEGG_P53_SIGNALING_PATHWAY	0.0769231	9	69	3	0.0636722	186.639	0.250034	PPARA	66.6667	Down_regulated	http://www.broadinstitute.org/gsea/msigdb/cards/KEGG_P53_SIGNALING_PATHWAY
PID_NFAT_TFPATHWAY	0.0769231	5	47	2	0.0636722	219.64	0.263821	PPARG	50	Up_regulated	http://www.broadinstitute.org/gsea/msigdb/cards/PID_NFAT_TFPATHWAY
PID_AJDISS_2PATHWAY	0.0769231	4	48	2	0.0636722	288.764	0.227769	NTRK2	50	Up_regulated	http://www.broadinstitute.org/gsea/msigdb/cards/PID_AJDISS_2PATHWAY
PID_DELTANP63PATHWAY	0.0769231	5	47	2	0.0636722	269.158	0.225403	CD28	100	Down_regulated	http://www.broadinstitute.org/gsea/msigdb/cards/PID_DELTANP63PATHWAY
KEGG_LEUKOCYTE_TRANSENDOTHELIAL_MIGRATION	0.0763359	13	118	5	0.0640407	398.828	0.137576	RAC1	60	Up_regulated	http://www.broadinstitute.org/gsea/msigdb/cards/KEGG_LEUKOCYTE_TRANSENDOTHELIAL_MIGRATION
PID_AP1_PATHWAY	0.0759494	9	70	3	0.0642854	206.46	0.25435	ESR1	66.6667	Down_regulated	http://www.broadinstitute.org/gsea/msigdb/cards/PID_AP1_PATHWAY
PID_RHOA_PATHWAY	0.0754717	8	45	2	0.06459	188.101	0.191541	TGFBR2	50	Up_regulated	http://www.broadinstitute.org/gsea/msigdb/cards/PID_RHOA_PATHWAY
PID_MYC_ACTIVPATHWAY	0.0747664	28	79	4	0.0650447	87.6611	0.228012	TNFRSF10B	0	Up_regulated	http://www.broadinstitute.org/gsea/msigdb/cards/PID_MYC_ACTIVPATHWAY
KEGG_FOCAL_ADHESION	0.0744186	14	201	8	0.0652709	326.593	0.227607	EGFR	62.5	Down_regulated	http://www.broadinstitute.org/gsea/msigdb/cards/KEGG_FOCAL_ADHESION
KEGG_GLUTATHIONE_METABOLISM	0.0740741	4	50	2	0.0654965	223.928	0.257371	PPARA	0	Up_regulated	http://www.broadinstitute.org/gsea/msigdb/cards/KEGG_GLUTATHIONE_METABOLISM
KEGG_ALDOSTERONE_REGULATED_SODIUM_REABSORPTION	0.0740741	12	42	2	0.0654965	142.417	0.188992	NGFR	50	Up_regulated	http://www.broadinstitute.org/gsea/msigdb/cards/KEGG_ALDOSTERONE_REGULATED_SODIUM_REABSORPTION
PID_AJDISS_2PATHWAY	0.0740741	6	48	2	0.0654965	191.244	0.227769	NTRK2	50	Up_regulated	http://www.broadinstitute.org/gsea/msigdb/cards/PID_AJDISS_2PATHWAY
PID_CASPASE_PATHWAY	0.0740741	2	52	2	0.0654965	642.736	0.191819	TNFRSF1A	50	Up_regulated	http://www.broadinstitute.org/gsea/msigdb/cards/PID_CASPASE_PATHWAY
KEGG_LEUKOCYTE_TRANSENDOTHELIAL_MIGRATION	0.0729927	19	118	5	0.0662136	270.016	0.137576	RAPGEF5	100	Down_regulated	http://www.broadinstitute.org/gsea/msigdb/cards/KEGG_LEUKOCYTE_TRANSENDOTHELIAL_MIGRATION
KEGG_ALDOSTERONE_REGULATED_SODIUM_REABSORPTION	0.0727273	13	42	2	0.0663918	131.179	0.188992	INSR	50	Up_regulated	http://www.broadinstitute.org/gsea/msigdb/cards/KEGG_ALDOSTERONE_REGULATED_SODIUM_REABSORPTION
REACTOME_BMAL1_CLOCK_NPAS2_ACTIVATES_CIRCADIAN_EXPRESSION	0.0727273	19	36	2	0.0663918	77.0553	0.222467	PPARA	0	Up_regulated	http://www.broadinstitute.org/gsea/msigdb/cards/REACTOME_BMAL1_CLOCK_NPAS2_ACTIVATES_CIRCADIAN_EXPRESSION
PID_ER_NONGENOMIC_PATHWAY	0.0727273	14	41	2	0.0663918	142.417	0.153222	ESR1	0	Up_regulated	http://www.broadinstitute.org/gsea/msigdb/cards/PID_ER_NONGENOMIC_PATHWAY
KEGG_VALINE_LEUCINE_AND_ISOLEUCINE_DEGRADATION	0.0714286	12	44	2	0.0672762	62.3366	0.328993	EGFR	0	Up_regulated	http://www.broadinstitute.org/gsea/msigdb/cards/KEGG_VALINE_LEUCINE_AND_ISOLEUCINE_DEGRADATION
PID_AJDISS_2PATHWAY	0.0714286	8	48	2	0.0672762	142.487	0.227769	NTRK2	0	Up_regulated	http://www.broadinstitute.org/gsea/msigdb/cards/PID_AJDISS_2PATHWAY
KEGG_STARCH_AND_SUCROSE_METABOLISM	0.0714286	4	52	2	0.0672762	379.938	0.147685	GSEA_61	0	Up_regulated	http://www.broadinstitute.org/gsea/msigdb/cards/KEGG_STARCH_AND_SUCROSE_METABOLISM
PID_AP1_PATHWAY	0.0714286	14	70	3	0.0672762	130.714	0.25435	ESR1	66.6667	Down_regulated	http://www.broadinstitute.org/gsea/msigdb/cards/PID_AP1_PATHWAY
REACTOME_INTEGRIN_CELL_SURFACE_INTERACTIONS	0.0714286	5	79	3	0.0672762	363.481	0.21836	ITGB4	66.6667	Down_regulated	http://www.broadinstitute.org/gsea/msigdb/cards/REACTOME_INTEGRIN_CELL_SURFACE_INTERACTIONS
KEGG_CELL_CYCLE	0.070922	13	128	5	0.067627	310.856	0.154602	CD8A	80	Down_regulated	http://www.broadinstitute.org/gsea/msigdb/cards/KEGG_CELL_CYCLE
PID_TAP63PATHWAY	0.0701754	3	54	2	0.0681501	368.606	0.215747	FAS	50	Up_regulated	http://www.broadinstitute.org/gsea/msigdb/cards/PID_TAP63PATHWAY
REACTOME_CELL_CELL_COMMUNICATION	0.0699301	23	120	5	0.0683236	187.618	0.154247	ITGB4	20	Up_regulated	http://www.broadinstitute.org/gsea/msigdb/cards/REACTOME_CELL_CELL_COMMUNICATION
PID_P75NTRPATHWAY	0.0697674	17	69	3	0.0684391	124.586	0.196506	NGFR	33.3333	Up_regulated	http://www.broadinstitute.org/gsea/msigdb/cards/PID_P75NTRPATHWAY
KEGG_RETINOL_METABOLISM	0.0697674	22	64	3	0.0684391	142.311	0.132072	IL4R	0	Up_regulated	http://www.broadinstitute.org/gsea/msigdb/cards/KEGG_RETINOL_METABOLISM
KEGG_APOPTOSIS	0.0689655	28	88	4	0.0690136	159.986	0.116979	TNFRSF10B	0	Up_regulated	http://www.broadinstitute.org/gsea/msigdb/cards/KEGG_APOPTOSIS
PID_P73PATHWAY	0.0689655	8	79	3	0.0690136	241.468	0.184208	NTRK1	0	Up_regulated	http://www.broadinstitute.org/gsea/msigdb/cards/PID_P73PATHWAY
KEGG_AMYOTROPHIC_LATERAL_SCLEROSIS_ALS	0.0689655	5	53	2	0.0690136	285.179	0.149963	TNFRSF1A	0	Up_regulated	http://www.broadinstitute.org/gsea/msigdb/cards/KEGG_AMYOTROPHIC_LATERAL_SCLEROSIS_ALS
REACTOME_GLYCEROPHOSPHOLIPID_BIOSYNTHESIS	0.0681818	6	82	3	0.0695837	265.901	0.215222	ESR1	0	Up_regulated	http://www.broadinstitute.org/gsea/msigdb/cards/REACTOME_GLYCEROPHOSPHOLIPID_BIOSYNTHESIS
PID_INSULIN_PATHWAY	0.0677966	14	45	2	0.0698671	88.5955	0.206748	INSR	0	Up_regulated	http://www.broadinstitute.org/gsea/msigdb/cards/PID_INSULIN_PATHWAY
REACTOME_LIPID_DIGESTION_MOBILIZATION_AND_TRANSPORT	0.0677966	13	46	2	0.0698671	114.325	0.209789	TNFRSF1B	0	Up_regulated	http://www.broadinstitute.org/gsea/msigdb/cards/REACTOME_LIPID_DIGESTION_MOBILIZATION_AND_TRANSPORT
KEGG_ARGININE_AND_PROLINE_METABOLISM	0.0677966	5	54	2	0.0698671	192.901	0.232941	RPSA	0	Up_regulated	http://www.broadinstitute.org/gsea/msigdb/cards/KEGG_ARGININE_AND_PROLINE_METABOLISM
REACTOME_SCF_BETA_TRCP_MEDIATED_DEGRADATION_OF_EMI1	0.0677966	8	51	2	0.0698671	188.101	0.144259	KIT	100	Down_regulated	http://www.broadinstitute.org/gsea/msigdb/cards/REACTOME_SCF_BETA_TRCP_MEDIATED_DEGRADATION_OF_EMI1
PID_KITPATHWAY	0.0677966	7	52	2	0.0698671	215.506	0.16397	KIT	0	Up_regulated	http://www.broadinstitute.org/gsea/msigdb/cards/PID_KITPATHWAY
REACTOME_NUCLEAR_RECEPTOR_TRANSCRIPTION_PATHWAY	0.0677966	10	49	2	0.0698671	140.718	0.167022	PPARD	0	Up_regulated	http://www.broadinstitute.org/gsea/msigdb/cards/REACTOME_NUCLEAR_RECEPTOR_TRANSCRIPTION_PATHWAY
PID_IL2_1PATHWAY	0.0677966	4	55	2	0.0698671	263.393	0.211931	IL2RG	0	Up_regulated	http://www.broadinstitute.org/gsea/msigdb/cards/PID_IL2_1PATHWAY
PID_LKB1_PATHWAY	0.0677966	12	47	2	0.0698671	124.161	0.162029	ESR1	50	Up_regulated	http://www.broadinstitute.org/gsea/msigdb/cards/PID_LKB1_PATHWAY
KEGG_ECM_RECEPTOR_INTERACTION	0.0674157	5	84	3	0.0701494	330.056	0.230307	CD44	66.6667	Down_regulated	http://www.broadinstitute.org/gsea/msigdb/cards/KEGG_ECM_RECEPTOR_INTERACTION
REACTOME_FATTY_ACID_TRIACYLGLYCEROL_AND_KETONE_BODY_METABOLISM	0.0669145	101	168	9	0.0705242	40.4933	0.270894	ITGA9	0	Up_regulated	http://www.broadinstitute.org/gsea/msigdb/cards/REACTOME_FATTY_ACID_TRIACYLGLYCEROL_AND_KETONE_BODY_METABOLISM
KEGG_PATHWAYS_IN_CANCER	0.0666667	62	328	13	0.0707108	129.11	0.186054	PDGFRA	15.3846	Up_regulated	http://www.broadinstitute.org/gsea/msigdb/cards/KEGG_PATHWAYS_IN_CANCER
KEGG_FATTY_ACID_METABOLISM	0.0666667	18	42	2	0.0707108	48.7595	0.307748	PPARD	0	Up_regulated	http://www.broadinstitute.org/gsea/msigdb/cards/KEGG_FATTY_ACID_METABOLISM
PID_CD8TCRPATHWAY	0.0666667	7	53	2	0.0707108	266.026	0.123224	BMPR1B	0	Up_regulated	http://www.broadinstitute.org/gsea/msigdb/cards/PID_CD8TCRPATHWAY
PID_BETACATENIN_NUC_PATHWAY	0.0666667	10	80	3	0.0707108	185.25	0.195213	AR	66.6667	Down_regulated	http://www.broadinstitute.org/gsea/msigdb/cards/PID_BETACATENIN_NUC_PATHWAY
PID_AVB3_INTEGRIN_PATHWAY	0.0666667	15	75	3	0.0707108	109.725	0.234213	CD3E	33.3333	Up_regulated	http://www.broadinstitute.org/gsea/msigdb/cards/PID_AVB3_INTEGRIN_PATHWAY
KEGG_STEROID_HORMONE_BIOSYNTHESIS	0.0666667	5	55	2	0.0707108	442.474	0.123867	GSEA_63	0	Up_regulated	http://www.broadinstitute.org/gsea/msigdb/cards/KEGG_STEROID_HORMONE_BIOSYNTHESIS
REACTOME_METABOLISM_OF_VITAMINS_AND_COFACTORS	0.0666667	9	51	2	0.0707108	93.7978	0.262695	GSEA_67	0	Up_regulated	http://www.broadinstitute.org/gsea/msigdb/cards/REACTOME_METABOLISM_OF_VITAMINS_AND_COFACTORS
ST_INTEGRIN_SIGNALING_PATHWAY	0.0666667	8	82	3	0.0707108	186.731	0.228069	FGFR2	100	Down_regulated	http://www.broadinstitute.org/gsea/msigdb/cards/ST_INTEGRIN_SIGNALING_PATHWAY
KEGG_FOCAL_ADHESION	0.0660377	11	201	7	0.0711886	319.665	0.227607	ITGA6	85.7143	Down_regulated	http://www.broadinstitute.org/gsea/msigdb/cards/KEGG_FOCAL_ADHESION
PID_ERBB1_DOWNSTREAM_PATHWAY	0.0655738	17	105	4	0.0715449	185.6	0.146727	EGFR	25	Up_regulated	http://www.broadinstitute.org/gsea/msigdb/cards/PID_ERBB1_DOWNSTREAM_PATHWAY
KEGG_PEROXISOME	0.0652174	14	78	3	0.0718209	90.9142	0.246897	EGFR	0	Up_regulated	http://www.broadinstitute.org/gsea/msigdb/cards/KEGG_PEROXISOME
REACTOME_METABOLISM_OF_MRNA	0.0648649	86	284	12	0.0720958	85.5971	0.155819	TNFRSF25	8.33333	Up_regulated	http://www.broadinstitute.org/gsea/msigdb/cards/REACTOME_METABOLISM_OF_MRNA
KEGG_ALZHEIMERS_DISEASE	0.0648148	47	169	7	0.072135	77.9495	0.202538	TLR4	14.2857	Up_regulated	http://www.broadinstitute.org/gsea/msigdb/cards/KEGG_ALZHEIMERS_DISEASE
KEGG_LEUKOCYTE_TRANSENDOTHELIAL_MIGRATION	0.0645161	6	118	4	0.0723697	558.251	0.137576	RAC1	75	Down_regulated	http://www.broadinstitute.org/gsea/msigdb/cards/KEGG_LEUKOCYTE_TRANSENDOTHELIAL_MIGRATION
PID_SHP2_PATHWAY	0.0645161	4	58	2	0.0723697	275.502	0.200993	NTRK2	50	Up_regulated	http://www.broadinstitute.org/gsea/msigdb/cards/PID_SHP2_PATHWAY
REACTOME_RESPONSE_TO_ELEVATED_PLATELET_CYTOSOLIC_CA2_	0.0638298	5	89	3	0.0729144	404.334	0.173303	MST1R	100	Down_regulated	http://www.broadinstitute.org/gsea/msigdb/cards/REACTOME_RESPONSE_TO_ELEVATED_PLATELET_CYTOSOLIC_CA2_
KEGG_LEUKOCYTE_TRANSENDOTHELIAL_MIGRATION	0.0636943	39	118	5	0.0730229	126.935	0.137576	LRP8	60	Up_regulated	http://www.broadinstitute.org/gsea/msigdb/cards/KEGG_LEUKOCYTE_TRANSENDOTHELIAL_MIGRATION
REACTOME_METABOLISM_OF_MRNA	0.0634921	31	284	10	0.0731853	188.032	0.155819	ESR1	10	Up_regulated	http://www.broadinstitute.org/gsea/msigdb/cards/REACTOME_METABOLISM_OF_MRNA
KEGG_ARACHIDONIC_ACID_METABOLISM	0.0634921	5	58	2	0.0731853	323.629	0.134776	F2RL1	50	Up_regulated	http://www.broadinstitute.org/gsea/msigdb/cards/KEGG_ARACHIDONIC_ACID_METABOLISM
KEGG_SMALL_CELL_LUNG_CANCER	0.0631579	11	84	3	0.0734552	167.897	0.186342	ITGA6	0	Up_regulated	http://www.broadinstitute.org/gsea/msigdb/cards/KEGG_SMALL_CELL_LUNG_CANCER
KEGG_RIBOSOME	0.0631579	7	88	3	0.0734552	149.838	0.262146	RPSA	0	Up_regulated	http://www.broadinstitute.org/gsea/msigdb/cards/KEGG_RIBOSOME
KEGG_ALZHEIMERS_DISEASE	0.0630631	53	169	7	0.0735321	67.7098	0.202538	TGFBR2	0	Up_regulated	http://www.broadinstitute.org/gsea/msigdb/cards/KEGG_ALZHEIMERS_DISEASE
REACTOME_MEMBRANE_TRAFFICKING	0.0628931	30	129	5	0.0736704	115.993	0.15021	NTRK2	20	Up_regulated	http://www.broadinstitute.org/gsea/msigdb/cards/REACTOME_MEMBRANE_TRAFFICKING
KEGG_FOCAL_ADHESION	0.0627803	22	201	7	0.0737624	153.227	0.227607	IGF1R	85.7143	Down_regulated	http://www.broadinstitute.org/gsea/msigdb/cards/KEGG_FOCAL_ADHESION
REACTOME_METABOLISM_OF_LIPIDS_AND_LIPOPROTEINS	0.0625978	161	478	20	0.0739117	48.1732	0.204586	PPARG	0	Up_regulated	http://www.broadinstitute.org/gsea/msigdb/cards/REACTOME_METABOLISM_OF_LIPIDS_AND_LIPOPROTEINS
KEGG_LEUKOCYTE_TRANSENDOTHELIAL_MIGRATION	0.0625	10	118	4	0.073992	331.98	0.137576	RAC1	75	Down_regulated	http://www.broadinstitute.org/gsea/msigdb/cards/KEGG_LEUKOCYTE_TRANSENDOTHELIAL_MIGRATION
KEGG_APOPTOSIS	0.0625	8	88	3	0.073992	323.576	0.116979	IL1R1	0	Up_regulated	http://www.broadinstitute.org/gsea/msigdb/cards/KEGG_APOPTOSIS
KEGG_HEMATOPOIETIC_CELL_LINEAGE	0.0625	8	88	3	0.073992	282.522	0.158071	CD44	33.3333	Up_regulated	http://www.broadinstitute.org/gsea/msigdb/cards/KEGG_HEMATOPOIETIC_CELL_LINEAGE
WNT_SIGNALING	0.0612245	9	89	3	0.0750541	160.747	0.21991	FZD1	33.3333	Up_regulated	http://www.broadinstitute.org/gsea/msigdb/cards/WNT_SIGNALING
KEGG_PATHWAYS_IN_CANCER	0.0608899	99	328	13	0.0753375	72.4231	0.186054	EGFR	7.69231	Up_regulated	http://www.broadinstitute.org/gsea/msigdb/cards/KEGG_PATHWAYS_IN_CANCER
REACTOME_SIGNALING_BY_RHO_GTPASES	0.0606061	19	113	4	0.0755795	125.518	0.181716	RAC1	75	Down_regulated	http://www.broadinstitute.org/gsea/msigdb/cards/REACTOME_SIGNALING_BY_RHO_GTPASES
REACTOME_ADAPTIVE_IMMUNE_SYSTEM	0.0606061	22	539	17	0.0755795	477.388	0.151414	RAC1	17.6471	Up_regulated	http://www.broadinstitute.org/gsea/msigdb/cards/REACTOME_ADAPTIVE_IMMUNE_SYSTEM
PID_TRKRPATHWAY	0.0606061	4	62	2	0.0755795	232.656	0.222124	NGFR	50	Up_regulated	http://www.broadinstitute.org/gsea/msigdb/cards/PID_TRKRPATHWAY
KEGG_GLYCOLYSIS_GLUCONEOGENESIS	0.0606061	4	62	2	0.0755795	215.824	0.237089	OED	0	Up_regulated	http://www.broadinstitute.org/gsea/msigdb/cards/KEGG_GLYCOLYSIS_GLUCONEOGENESIS
REACTOME_TRANSLATION	0.0606061	9	222	7	0.0755795	430.719	0.156766	RPSA	0	Up_regulated	http://www.broadinstitute.org/gsea/msigdb/cards/REACTOME_TRANSLATION
KEGG_GLYCOLYSIS_GLUCONEOGENESIS	0.0606061	4	62	2	0.0755795	215.824	0.237089	PPARG	0	Up_regulated	http://www.broadinstitute.org/gsea/msigdb/cards/KEGG_GLYCOLYSIS_GLUCONEOGENESIS
KEGG_REGULATION_OF_ACTIN_CYTOSKELETON	0.0598291	18	216	7	0.0762496	238.276	0.175733	F2R	85.7143	Down_regulated	http://www.broadinstitute.org/gsea/msigdb/cards/KEGG_REGULATION_OF_ACTIN_CYTOSKELETON
REACTOME_CELL_CYCLE	0.0595238	83	421	15	0.0765159	117.253	0.140287	FGFR2	6.66667	Up_regulated	http://www.broadinstitute.org/gsea/msigdb/cards/REACTOME_CELL_CYCLE
KEGG_RIBOSOME	0.0594059	13	88	3	0.0766193	78.0403	0.262146	ERBB3	0	Up_regulated	http://www.broadinstitute.org/gsea/msigdb/cards/KEGG_RIBOSOME
KEGG_APOPTOSIS	0.0594059	13	88	3	0.0766193	196.994	0.116979	FAS	33.3333	Up_regulated	http://www.broadinstitute.org/gsea/msigdb/cards/KEGG_APOPTOSIS
REACTOME_DOWNSTREAM_SIGNAL_TRANSDUCTION	0.0594059	6	95	3	0.0766193	301.953	0.164721	PDGFRA	0	Up_regulated	http://www.broadinstitute.org/gsea/msigdb/cards/REACTOME_DOWNSTREAM_SIGNAL_TRANSDUCTION
PID_PDGFRBPATHWAY	0.0588235	7	129	4	0.0771337	320.136	0.171704	PDGFRB	0	Up_regulated	http://www.broadinstitute.org/gsea/msigdb/cards/PID_PDGFRBPATHWAY
PID_TRKRPATHWAY	0.0588235	6	62	2	0.0771337	153.829	0.222124	NGFR	50	Up_regulated	http://www.broadinstitute.org/gsea/msigdb/cards/PID_TRKRPATHWAY
REACTOME_SIGNALING_BY_TGF_BETA_RECEPTOR_COMPLEX	0.0588235	5	63	2	0.0771337	192.901	0.201033	TGFBR1	0	Up_regulated	http://www.broadinstitute.org/gsea/msigdb/cards/REACTOME_SIGNALING_BY_TGF_BETA_RECEPTOR_COMPLEX
PID_MYC_REPRESSPATHWAY	0.0588235	5	63	2	0.0771337	201.071	0.188888	PDGFRB	0	Up_regulated	http://www.broadinstitute.org/gsea/msigdb/cards/PID_MYC_REPRESSPATHWAY
ST_FAS_SIGNALING_PATHWAY	0.057971	4	65	2	0.0778988	242.082	0.19959	TNFRSF6B	50	Up_regulated	http://www.broadinstitute.org/gsea/msigdb/cards/ST_FAS_SIGNALING_PATHWAY
REACTOME_MEMBRANE_TRAFFICKING	0.057554	10	129	4	0.0782784	232.951	0.15021	GSEA_105	0	Up_regulated	http://www.broadinstitute.org/gsea/msigdb/cards/REACTOME_MEMBRANE_TRAFFICKING
KEGG_SPLICEOSOME	0.057554	11	128	4	0.0782784	183.312	0.16429	RPSA	0	Up_regulated	http://www.broadinstitute.org/gsea/msigdb/cards/KEGG_SPLICEOSOME
REACTOME_CELL_CYCLE	0.0571429	69	421	14	0.0786561	125.769	0.140287	FZD1	21.4286	Up_regulated	http://www.broadinstitute.org/gsea/msigdb/cards/REACTOME_CELL_CYCLE
PID_ENDOTHELINPATHWAY	0.0571429	7	63	2	0.0786561	155.801	0.191404	NOTCH3	100	Down_regulated	http://www.broadinstitute.org/gsea/msigdb/cards/PID_ENDOTHELINPATHWAY
PID_TCR_PATHWAY	0.0571429	4	66	2	0.0786561	319.475	0.141245	FCER1A	100	Down_regulated	http://www.broadinstitute.org/gsea/msigdb/cards/PID_TCR_PATHWAY
PID_ERBB1_DOWNSTREAM_PATHWAY	0.0567376	36	105	4	0.0790318	83.7882	0.146727	EGFR	25	Up_regulated	http://www.broadinstitute.org/gsea/msigdb/cards/PID_ERBB1_DOWNSTREAM_PATHWAY
KEGG_FOCAL_ADHESION	0.0566038	11	201	6	0.0791567	233.155	0.227607	PDGFRB	66.6667	Down_regulated	http://www.broadinstitute.org/gsea/msigdb/cards/KEGG_FOCAL_ADHESION
KEGG_INSULIN_SIGNALING_PATHWAY	0.056338	5	137	4	0.0794057	403.731	0.184618	INSR	0	Up_regulated	http://www.broadinstitute.org/gsea/msigdb/cards/KEGG_INSULIN_SIGNALING_PATHWAY
PID_TXA2PATHWAY	0.056338	14	57	2	0.0794057	93.7208	0.17788	EGFR	50	Up_regulated	http://www.broadinstitute.org/gsea/msigdb/cards/PID_TXA2PATHWAY
PID_LYSOPHOSPHOLIPID_PATHWAY	0.056338	5	66	2	0.0794057	171.891	0.231838	LPAR2	0	Up_regulated	http://www.broadinstitute.org/gsea/msigdb/cards/PID_LYSOPHOSPHOLIPID_PATHWAY
KEGG_FOCAL_ADHESION	0.0562249	48	201	7	0.0795122	63.3063	0.227607	TRA@	14.2857	Up_regulated	http://www.broadinstitute.org/gsea/msigdb/cards/KEGG_FOCAL_ADHESION
REACTOME_METABOLISM_OF_AMINO_ACIDS_AND_DERIVATIVES	0.056	50	200	7	0.0797247	65.9183	0.190182	INSR	14.2857	Up_regulated	http://www.broadinstitute.org/gsea/msigdb/cards/REACTOME_METABOLISM_OF_AMINO_ACIDS_AND_DERIVATIVES
KEGG_INSULIN_SIGNALING_PATHWAY	0.0559441	6	137	4	0.0797778	335.167	0.184618	TRA@	25	Up_regulated	http://www.broadinstitute.org/gsea/msigdb/cards/KEGG_INSULIN_SIGNALING_PATHWAY
KEGG_FOCAL_ADHESION	0.0555556	15	201	6	0.0801479	167.936	0.227607	PDGFRB	66.6667	Down_regulated	http://www.broadinstitute.org/gsea/msigdb/cards/KEGG_FOCAL_ADHESION
KEGG_PATHOGENIC_ESCHERICHIA_COLI_INFECTION	0.0555556	13	59	2	0.0801479	95.6977	0.180361	MDFI	100	Down_regulated	http://www.broadinstitute.org/gsea/msigdb/cards/KEGG_PATHOGENIC_ESCHERICHIA_COLI_INFECTION
PID_AR_PATHWAY	0.0555556	11	61	2	0.0801479	73.3078	0.244768	AR	0	Up_regulated	http://www.broadinstitute.org/gsea/msigdb/cards/PID_AR_PATHWAY
PID_HDAC_CLASSI_PATHWAY	0.0555556	6	66	2	0.0801479	200.972	0.140328	TNFRSF1A	50	Up_regulated	http://www.broadinstitute.org/gsea/msigdb/cards/PID_HDAC_CLASSI_PATHWAY
REACTOME_CELL_CYCLE_MITOTIC	0.0551378	74	325	11	0.0805497	91.5722	0.143526	ESR1	36.3636	Up_regulated	http://www.broadinstitute.org/gsea/msigdb/cards/REACTOME_CELL_CYCLE_MITOTIC
REACTOME_PPARA_ACTIVATES_GENE_EXPRESSION	0.0550459	5	104	3	0.0806387	225.603	0.241549	PPARA	0	Up_regulated	http://www.broadinstitute.org/gsea/msigdb/cards/REACTOME_PPARA_ACTIVATES_GENE_EXPRESSION
REACTOME_DOWNSTREAM_SIGNALING_OF_ACTIVATED_FGFR	0.0550459	9	100	3	0.0806387	222.122	0.145241	FGFR2	0	Up_regulated	http://www.broadinstitute.org/gsea/msigdb/cards/REACTOME_DOWNSTREAM_SIGNALING_OF_ACTIVATED_FGFR
KEGG_INSULIN_SIGNALING_PATHWAY	0.0547945	9	137	4	0.0808829	220.902	0.184618	INSR	0	Up_regulated	http://www.broadinstitute.org/gsea/msigdb/cards/KEGG_INSULIN_SIGNALING_PATHWAY
KEGG_MELANOMA	0.0547945	2	71	2	0.0808829	678.555	0.141201	PDGFRA	50	Up_regulated	http://www.broadinstitute.org/gsea/msigdb/cards/KEGG_MELANOMA
REACTOME_METABOLISM_OF_PROTEINS	0.0541455	73	518	16	0.08152	82.9728	0.178396	IL4R	6.25	Up_regulated	http://www.broadinstitute.org/gsea/msigdb/cards/REACTOME_METABOLISM_OF_PROTEINS
REACTOME_PI3K_CASCADE	0.0540541	3	71	2	0.0816106	352.464	0.16973	FGFR2	0	Up_regulated	http://www.broadinstitute.org/gsea/msigdb/cards/REACTOME_PI3K_CASCADE
KEGG_PPAR_SIGNALING_PATHWAY	0.0540541	5	69	2	0.0816106	136.876	0.296825	PPARD	0	Up_regulated	http://www.broadinstitute.org/gsea/msigdb/cards/KEGG_PPAR_SIGNALING_PATHWAY
PID_HIF1_TFPATHWAY	0.0540541	8	66	2	0.0816106	119.134	0.205286	NOTCH4	100	Down_regulated	http://www.broadinstitute.org/gsea/msigdb/cards/PID_HIF1_TFPATHWAY
REACTOME_IMMUNE_SYSTEM	0.0537313	72	933	27	0.0819318	190.984	0.145971	PLCG1	11.1111	Up_regulated	http://www.broadinstitute.org/gsea/msigdb/cards/REACTOME_IMMUNE_SYSTEM
KEGG_INSULIN_SIGNALING_PATHWAY	0.0536913	12	137	4	0.0819718	163.78	0.184618	INSR	25	Up_regulated	http://www.broadinstitute.org/gsea/msigdb/cards/KEGG_INSULIN_SIGNALING_PATHWAY
KEGG_T_CELL_RECEPTOR_SIGNALING_PATHWAY	0.0535714	4	108	3	0.0820919	506.832	0.125866	CD3E	0	Up_regulated	http://www.broadinstitute.org/gsea/msigdb/cards/KEGG_T_CELL_RECEPTOR_SIGNALING_PATHWAY
REACTOME_PPARA_ACTIVATES_GENE_EXPRESSION	0.0535714	8	104	3	0.0820919	138.839	0.241549	GSEA_62	33.3333	Up_regulated	http://www.broadinstitute.org/gsea/msigdb/cards/REACTOME_PPARA_ACTIVATES_GENE_EXPRESSION
REACTOME_SIGNALING_BY_ERBB2	0.0535714	11	101	3	0.0820919	162.129	0.158013	ERBB3	0	Up_regulated	http://www.broadinstitute.org/gsea/msigdb/cards/REACTOME_SIGNALING_BY_ERBB2
REACTOME_METABOLISM_OF_PROTEINS	0.0535433	117	518	17	0.0821201	49.0214	0.178396	SRPR	5.88235	Up_regulated	http://www.broadinstitute.org/gsea/msigdb/cards/REACTOME_METABOLISM_OF_PROTEINS
REACTOME_METABOLISM_OF_LIPIDS_AND_LIPOPROTEINS	0.0533752	159	478	17	0.0822892	31.5612	0.204586	PPARG	0	Up_regulated	http://www.broadinstitute.org/gsea/msigdb/cards/REACTOME_METABOLISM_OF_LIPIDS_AND_LIPOPROTEINS
KEGG_MELANOMA	0.0533333	4	71	2	0.0823314	337.39	0.141201	PDGFRA	50	Up_regulated	http://www.broadinstitute.org/gsea/msigdb/cards/KEGG_MELANOMA
KEGG_PPAR_SIGNALING_PATHWAY	0.0533333	6	69	2	0.0823314	113.422	0.296825	PPARG	0	Up_regulated	http://www.broadinstitute.org/gsea/msigdb/cards/KEGG_PPAR_SIGNALING_PATHWAY
KEGG_ENDOCYTOSIS	0.0530973	43	183	6	0.0825701	71.0358	0.170298	KDR	33.3333	Up_regulated	http://www.broadinstitute.org/gsea/msigdb/cards/KEGG_ENDOCYTOSIS
KEGG_REGULATION_OF_ACTIN_CYTOSKELETON	0.0528634	11	216	6	0.082808	290.909	0.175733	EGFR	83.3333	Down_regulated	http://www.broadinstitute.org/gsea/msigdb/cards/KEGG_REGULATION_OF_ACTIN_CYTOSKELETON
PID_P53DOWNSTREAMPATHWAY	0.0526316	15	137	4	0.0830452	121.495	0.19231	EGFR	0	Up_regulated	http://www.broadinstitute.org/gsea/msigdb/cards/PID_P53DOWNSTREAMPATHWAY
KEGG_ENDOCYTOSIS	0.052356	8	183	5	0.0833289	297.245	0.170298	EGFR	0	Up_regulated	http://www.broadinstitute.org/gsea/msigdb/cards/KEGG_ENDOCYTOSIS
KEGG_INSULIN_SIGNALING_PATHWAY	0.0519481	17	137	4	0.0837524	113.393	0.184618	INSR	25	Up_regulated	http://www.broadinstitute.org/gsea/msigdb/cards/KEGG_INSULIN_SIGNALING_PATHWAY
REACTOME_SIGNALING_BY_NOTCH1	0.0519481	7	70	2	0.0837524	121.686	0.19056	PSEN1	50	Up_regulated	http://www.broadinstitute.org/gsea/msigdb/cards/REACTOME_SIGNALING_BY_NOTCH1
REACTOME_METABOLISM_OF_PROTEINS	0.0518639	99	518	16	0.0838403	54.1462	0.178396	PLCG1	6.25	Up_regulated	http://www.broadinstitute.org/gsea/msigdb/cards/REACTOME_METABOLISM_OF_PROTEINS
KEGG_REGULATION_OF_ACTIN_CYTOSKELETON	0.0517241	16	216	6	0.0839867	196.456	0.175733	F2R	83.3333	Down_regulated	http://www.broadinstitute.org/gsea/msigdb/cards/KEGG_REGULATION_OF_ACTIN_CYTOSKELETON
KEGG_REGULATION_OF_ACTIN_CYTOSKELETON	0.0514706	56	216	7	0.0842535	67.9352	0.175733	ITGA6	71.4286	Down_regulated	http://www.broadinstitute.org/gsea/msigdb/cards/KEGG_REGULATION_OF_ACTIN_CYTOSKELETON
REACTOME_FORMATION_OF_THE_TERNARY_COMPLEX_AND_SUBSEQUENTLY_THE_43S_COMPLEX	0.0512821	4	74	2	0.084453	223.928	0.16431	RPSA	0	Up_regulated	http://www.broadinstitute.org/gsea/msigdb/cards/REACTOME_FORMATION_OF_THE_TERNARY_COMPLEX_AND_SUBSEQUENTLY_THE_43S_COMPLEX
REACTOME_DIABETES_PATHWAYS	0.0509554	24	133	4	0.0848008	68.6767	0.213345	MUSK	50	Up_regulated	http://www.broadinstitute.org/gsea/msigdb/cards/REACTOME_DIABETES_PATHWAYS
KEGG_ENDOCYTOSIS	0.0508475	53	183	6	0.0849164	55.6101	0.170298	ERBB3	83.3333	Down_regulated	http://www.broadinstitute.org/gsea/msigdb/cards/KEGG_ENDOCYTOSIS
REACTOME_METABOLISM_OF_LIPIDS_AND_LIPOPROTEINS	0.0506823	35	478	13	0.0850939	136.48	0.204586	PPARG	0	Up_regulated	http://www.broadinstitute.org/gsea/msigdb/cards/REACTOME_METABOLISM_OF_LIPIDS_AND_LIPOPROTEINS
KEGG_REGULATION_OF_ACTIN_CYTOSKELETON	0.0506329	21	216	6	0.0851471	147.002	0.175733	ITGA6	66.6667	Down_regulated	http://www.broadinstitute.org/gsea/msigdb/cards/KEGG_REGULATION_OF_ACTIN_CYTOSKELETON
KEGG_OXIDATIVE_PHOSPHORYLATION	0.0506329	23	135	4	0.0851471	71.9849	0.182809	IL4R	0	Up_regulated	http://www.broadinstitute.org/gsea/msigdb/cards/KEGG_OXIDATIVE_PHOSPHORYLATION
KEGG_CYTOKINE_CYTOKINE_RECEPTOR_INTERACTION	0.0505415	10	267	7	0.0852457	439.429	0.1439	IL2RG	71.4286	Down_regulated	http://www.broadinstitute.org/gsea/msigdb/cards/KEGG_CYTOKINE_CYTOKINE_RECEPTOR_INTERACTION
KEGG_CYTOKINE_CYTOKINE_RECEPTOR_INTERACTION	0.0503597	11	267	7	0.0854426	398.278	0.1439	IL2RG	71.4286	Down_regulated	http://www.broadinstitute.org/gsea/msigdb/cards/KEGG_CYTOKINE_CYTOKINE_RECEPTOR_INTERACTION
KEGG_FOCAL_ADHESION	0.0502092	38	201	6	0.0856063	59.5758	0.227607	ITGA9	50	Up_regulated	http://www.broadinstitute.org/gsea/msigdb/cards/KEGG_FOCAL_ADHESION
KEGG_ADIPOCYTOKINE_SIGNALING_PATHWAY	0.0493827	14	67	2	0.0865164	54.7759	0.236402	PPARA	0	Up_regulated	http://www.broadinstitute.org/gsea/msigdb/cards/KEGG_ADIPOCYTOKINE_SIGNALING_PATHWAY
REACTOME_ANTIGEN_PROCESSING_CROSS_PRESENTATION	0.0493827	5	76	2	0.0865164	230.251	0.137846	CD36	0	Up_regulated	http://www.broadinstitute.org/gsea/msigdb/cards/REACTOME_ANTIGEN_PROCESSING_CROSS_PRESENTATION
KEGG_PATHWAYS_IN_CANCER	0.04914	79	328	10	0.0867873	52.8864	0.186054	TGFBR2	30	Up_regulated	http://www.broadinstitute.org/gsea/msigdb/cards/KEGG_PATHWAYS_IN_CANCER
REACTOME_CELL_CYCLE	0.0487805	71	421	12	0.0871919	86.1228	0.140287	EGFR	41.6667	Up_regulated	http://www.broadinstitute.org/gsea/msigdb/cards/REACTOME_CELL_CYCLE
PID_P53DOWNSTREAMPATHWAY	0.0487805	27	137	4	0.0871919	64.1862	0.19231	ITGA9	25	Up_regulated	http://www.broadinstitute.org/gsea/msigdb/cards/PID_P53DOWNSTREAMPATHWAY
REACTOME_CELL_JUNCTION_ORGANIZATION	0.0487805	4	78	2	0.0871919	288.764	0.149469	ITGB4	50	Up_regulated	http://www.broadinstitute.org/gsea/msigdb/cards/REACTOME_CELL_JUNCTION_ORGANIZATION
REACTOME_IMMUNE_SYSTEM	0.0486815	53	933	24	0.0873039	213.744	0.145971	PLCG1	12.5	Up_regulated	http://www.broadinstitute.org/gsea/msigdb/cards/REACTOME_IMMUNE_SYSTEM
KEGG_CYTOKINE_CYTOKINE_RECEPTOR_INTERACTION	0.0486111	21	267	7	0.0873838	202.369	0.1439	IL2RG	71.4286	Down_regulated	http://www.broadinstitute.org/gsea/msigdb/cards/KEGG_CYTOKINE_CYTOKINE_RECEPTOR_INTERACTION
KEGG_ENDOCYTOSIS	0.048583	64	183	6	0.0874157	44.241	0.170298	TGFBR2	0	Up_regulated	http://www.broadinstitute.org/gsea/msigdb/cards/KEGG_ENDOCYTOSIS
REACTOME_INTEGRATION_OF_ENERGY_METABOLISM	0.0483871	4	120	3	0.0876389	316.848	0.187039	TGFBR1	0	Up_regulated	http://www.broadinstitute.org/gsea/msigdb/cards/REACTOME_INTEGRATION_OF_ENERGY_METABOLISM
REACTOME_FORMATION_OF_THE_TERNARY_COMPLEX_AND_SUBSEQUENTLY_THE_43S_COMPLEX	0.0481928	9	74	2	0.0878614	97.4018	0.16431	RPSA	0	Up_regulated	http://www.broadinstitute.org/gsea/msigdb/cards/REACTOME_FORMATION_OF_THE_TERNARY_COMPLEX_AND_SUBSEQUENTLY_THE_43S_COMPLEX
KEGG_LEUKOCYTE_TRANSENDOTHELIAL_MIGRATION	0.047619	8	118	3	0.088525	232.974	0.137576	RAC1	33.3333	Up_regulated	http://www.broadinstitute.org/gsea/msigdb/cards/KEGG_LEUKOCYTE_TRANSENDOTHELIAL_MIGRATION
REACTOME_HIV_INFECTION	0.0469484	6	207	5	0.0893137	375.32	0.150317	CD28	80	Down_regulated	http://www.broadinstitute.org/gsea/msigdb/cards/REACTOME_HIV_INFECTION
KEGG_PPAR_SIGNALING_PATHWAY	0.0465116	17	69	2	0.089835	37.5787	0.296825	PPARG	0	Up_regulated	http://www.broadinstitute.org/gsea/msigdb/cards/KEGG_PPAR_SIGNALING_PATHWAY
REACTOME_METABOLISM_OF_CARBOHYDRATES	0.0465116	11	247	6	0.089835	214.346	0.183452	LEPR	0	Up_regulated	http://www.broadinstitute.org/gsea/msigdb/cards/REACTOME_METABOLISM_OF_CARBOHYDRATES
REACTOME_METABOLISM_OF_RNA	0.0465116	14	330	8	0.089835	236.868	0.155699	ESR1	0	Up_regulated	http://www.broadinstitute.org/gsea/msigdb/cards/REACTOME_METABOLISM_OF_RNA
REACTOME_MEIOSIS	0.0461538	14	116	3	0.0902667	110.715	0.138499	PLCG1	33.3333	Up_regulated	http://www.broadinstitute.org/gsea/msigdb/cards/REACTOME_MEIOSIS
REACTOME_TCA_CYCLE_AND_RESPIRATORY_ELECTRON_TRANSPORT	0.045977	33	141	4	0.0904817	38.6393	0.214001	PPARD	0	Up_regulated	http://www.broadinstitute.org/gsea/msigdb/cards/REACTOME_TCA_CYCLE_AND_RESPIRATORY_ELECTRON_TRANSPORT
REACTOME_METABOLISM_OF_AMINO_ACIDS_AND_DERIVATIVES	0.0458716	18	200	5	0.0906104	102.253	0.190182	PPARG	20	Up_regulated	http://www.broadinstitute.org/gsea/msigdb/cards/REACTOME_METABOLISM_OF_AMINO_ACIDS_AND_DERIVATIVES
KEGG_FOCAL_ADHESION	0.0458716	17	201	5	0.0906104	100.352	0.227607	ITGB4	60	Up_regulated	http://www.broadinstitute.org/gsea/msigdb/cards/KEGG_FOCAL_ADHESION
KEGG_PATHWAYS_IN_CANCER	0.0457143	22	328	8	0.090803	148.077	0.186054	PDGFRB	12.5	Up_regulated	http://www.broadinstitute.org/gsea/msigdb/cards/KEGG_PATHWAYS_IN_CANCER
REACTOME_METABOLISM_OF_PROTEINS	0.0455235	141	518	15	0.0910377	25.5243	0.178396	PPARD	6.66667	Up_regulated	http://www.broadinstitute.org/gsea/msigdb/cards/REACTOME_METABOLISM_OF_PROTEINS
KEGG_FOCAL_ADHESION	0.0454545	19	201	5	0.0911229	88.8003	0.227607	ITGA9	80	Down_regulated	http://www.broadinstitute.org/gsea/msigdb/cards/KEGG_FOCAL_ADHESION
KEGG_REGULATION_OF_ACTIN_CYTOSKELETON	0.045283	49	216	6	0.0913354	56.7486	0.175733	EGFR	83.3333	Down_regulated	http://www.broadinstitute.org/gsea/msigdb/cards/KEGG_REGULATION_OF_ACTIN_CYTOSKELETON
KEGG_REGULATION_OF_ACTIN_CYTOSKELETON	0.0451128	50	216	6	0.0915474	55.4002	0.175733	FGFR2	33.3333	Up_regulated	http://www.broadinstitute.org/gsea/msigdb/cards/KEGG_REGULATION_OF_ACTIN_CYTOSKELETON
KEGG_ECM_RECEPTOR_INTERACTION	0.0449438	5	84	2	0.0917587	145.365	0.230307	CD44	50	Up_regulated	http://www.broadinstitute.org/gsea/msigdb/cards/KEGG_ECM_RECEPTOR_INTERACTION
KEGG_FOCAL_ADHESION	0.044843	22	201	5	0.0918852	75.4186	0.227607	IGF1R	80	Down_regulated	http://www.broadinstitute.org/gsea/msigdb/cards/KEGG_FOCAL_ADHESION
REACTOME_METABOLISM_OF_LIPIDS_AND_LIPOPROTEINS	0.0446247	15	478	11	0.0921606	248.043	0.204586	PPARG	0	Up_regulated	http://www.broadinstitute.org/gsea/msigdb/cards/REACTOME_METABOLISM_OF_LIPIDS_AND_LIPOPROTEINS
KEGG_AXON_GUIDANCE	0.0444444	6	129	3	0.0923893	179.378	0.204967	EFNB2	0	Up_regulated	http://www.broadinstitute.org/gsea/msigdb/cards/KEGG_AXON_GUIDANCE
KEGG_ANTIGEN_PROCESSING_AND_PRESENTATION	0.043956	2	89	2	0.0930147	469.153	0.153286	CD4	50	Up_regulated	http://www.broadinstitute.org/gsea/msigdb/cards/KEGG_ANTIGEN_PROCESSING_AND_PRESENTATION
KEGG_REGULATION_OF_ACTIN_CYTOSKELETON	0.0438596	12	216	5	0.0931391	182.879	0.175733	ITGA6	80	Down_regulated	http://www.broadinstitute.org/gsea/msigdb/cards/KEGG_REGULATION_OF_ACTIN_CYTOSKELETON
KEGG_PARKINSONS_DISEASE	0.0437956	4	133	3	0.093222	238.105	0.199453	ESR1	33.3333	Up_regulated	http://www.broadinstitute.org/gsea/msigdb/cards/KEGG_PARKINSONS_DISEASE
PID_TELOMERASEPATHWAY	0.0434783	24	68	2	0.093635	42.7935	0.157759	SSTR2	0	Up_regulated	http://www.broadinstitute.org/gsea/msigdb/cards/PID_TELOMERASEPATHWAY
KEGG_SPLICEOSOME	0.0431655	11	128	3	0.0940458	101.636	0.16429	RPSA	0	Up_regulated	http://www.broadinstitute.org/gsea/msigdb/cards/KEGG_SPLICEOSOME
REACTOME_IMMUNE_SYSTEM	0.0429887	44	933	21	0.0942795	198.992	0.145971	LEPR	23.8095	Up_regulated	http://www.broadinstitute.org/gsea/msigdb/cards/REACTOME_IMMUNE_SYSTEM
KEGG_LYSOSOME	0.0428571	19	121	3	0.0944543	52.7557	0.195652	TGFBR2	0	Up_regulated	http://www.broadinstitute.org/gsea/msigdb/cards/KEGG_LYSOSOME
KEGG_ALZHEIMERS_DISEASE	0.0427807	18	169	4	0.0945561	69.8793	0.202538	F2RL1	0	Up_regulated	http://www.broadinstitute.org/gsea/msigdb/cards/KEGG_ALZHEIMERS_DISEASE
KEGG_REGULATION_OF_ACTIN_CYTOSKELETON	0.042735	18	216	5	0.0946171	118.77	0.175733	FGFR2	80	Down_regulated	http://www.broadinstitute.org/gsea/msigdb/cards/KEGG_REGULATION_OF_ACTIN_CYTOSKELETON
KEGG_REGULATION_OF_ACTIN_CYTOSKELETON	0.0425532	19	216	5	0.0948607	112.025	0.175733	EGFR	80	Down_regulated	http://www.broadinstitute.org/gsea/msigdb/cards/KEGG_REGULATION_OF_ACTIN_CYTOSKELETON
KEGG_INSULIN_SIGNALING_PATHWAY	0.0422535	5	137	3	0.095265	225.603	0.184618	INSR	0	Up_regulated	http://www.broadinstitute.org/gsea/msigdb/cards/KEGG_INSULIN_SIGNALING_PATHWAY
KEGG_INSULIN_SIGNALING_PATHWAY	0.041958	6	137	3	0.0956671	187.039	0.184618	INSR	0	Up_regulated	http://www.broadinstitute.org/gsea/msigdb/cards/KEGG_INSULIN_SIGNALING_PATHWAY
REACTOME_NGF_SIGNALLING_VIA_TRKA_FROM_THE_PLASMA_MEMBRANE	0.041958	6	137	3	0.0956671	183.13	0.183753	NTRK2	0	Up_regulated	http://www.broadinstitute.org/gsea/msigdb/cards/REACTOME_NGF_SIGNALLING_VIA_TRKA_FROM_THE_PLASMA_MEMBRANE
KEGG_OXIDATIVE_PHOSPHORYLATION	0.0416667	9	135	3	0.0960671	108.584	0.182809	OED	0	Up_regulated	http://www.broadinstitute.org/gsea/msigdb/cards/KEGG_OXIDATIVE_PHOSPHORYLATION
KEGG_ENDOCYTOSIS	0.0416667	9	183	4	0.0960671	166.835	0.170298	EGFR	75	Down_regulated	http://www.broadinstitute.org/gsea/msigdb/cards/KEGG_ENDOCYTOSIS
PID_P53DOWNSTREAMPATHWAY	0.0413793	8	137	3	0.0964651	130.388	0.19231	TNFRSF10B	0	Up_regulated	http://www.broadinstitute.org/gsea/msigdb/cards/PID_P53DOWNSTREAMPATHWAY
REACTOME_CELL_CYCLE_MITOTIC	0.0410557	16	325	7	0.0969174	195.713	0.143526	LPAR2	85.7143	Down_regulated	http://www.broadinstitute.org/gsea/msigdb/cards/REACTOME_CELL_CYCLE_MITOTIC
REACTOME_IMMUNE_SYSTEM	0.0406504	51	933	20	0.0974902	149.14	0.145971	AR	5	Up_regulated	http://www.broadinstitute.org/gsea/msigdb/cards/REACTOME_IMMUNE_SYSTEM
REACTOME_METABOLISM_OF_MRNA	0.040404	13	284	6	0.0978419	165.986	0.155819	RPSA	0	Up_regulated	http://www.broadinstitute.org/gsea/msigdb/cards/REACTOME_METABOLISM_OF_MRNA
REACTOME_METABOLISM_OF_LIPIDS_AND_LIPOPROTEINS	0.0401606	20	478	10	0.098192	147.626	0.204586	IL4R	10	Up_regulated	http://www.broadinstitute.org/gsea/msigdb/cards/REACTOME_METABOLISM_OF_LIPIDS_AND_LIPOPROTEINS
KEGG_MAPK_SIGNALING_PATHWAY	0.0401338	32	267	6	0.0982308	78.1183	0.150943	PDGFRB	0	Up_regulated	http://www.broadinstitute.org/gsea/msigdb/cards/KEGG_MAPK_SIGNALING_PATHWAY
REACTOME_RESPONSE_TO_ELEVATED_PLATELET_CYTOSOLIC_CA2_	0.04	11	89	2	0.0984246	79.0028	0.173303	MDFI	0	Up_regulated	http://www.broadinstitute.org/gsea/msigdb/cards/REACTOME_RESPONSE_TO_ELEVATED_PLATELET_CYTOSOLIC_CA2_
KEGG_SYSTEMIC_LUPUS_ERYTHEMATOSUS	0.0392157	13	140	3	0.0995767	98.3432	0.142423	CSF2RB	33.3333	Up_regulated	http://www.broadinstitute.org/gsea/msigdb/cards/KEGG_SYSTEMIC_LUPUS_ERYTHEMATOSUS
KEGG_FOCAL_ADHESION	0.038835	5	201	4	0.100146	231.459	0.227607	ITGA6	75	Down_regulated	http://www.broadinstitute.org/gsea/msigdb/cards/KEGG_FOCAL_ADHESION
REACTOME_CELL_CYCLE	0.0386847	96	421	10	0.100373	37.6466	0.140287	IL6R	30	Up_regulated	http://www.broadinstitute.org/gsea/msigdb/cards/REACTOME_CELL_CYCLE
REACTOME_CELL_CYCLE_MITOTIC	0.038674	37	325	7	0.100389	77.2663	0.143526	PTCH1	71.4286	Down_regulated	http://www.broadinstitute.org/gsea/msigdb/cards/REACTOME_CELL_CYCLE_MITOTIC
REACTOME_CELL_CYCLE_MITOTIC	0.0385675	38	325	7	0.100551	74.899	0.143526	EFNB2	71.4286	Down_regulated	http://www.broadinstitute.org/gsea/msigdb/cards/REACTOME_CELL_CYCLE_MITOTIC
REACTOME_METABOLISM_OF_PROTEINS	0.0385289	53	518	11	0.100609	52.8055	0.178396	SRPR	0	Up_regulated	http://www.broadinstitute.org/gsea/msigdb/cards/REACTOME_METABOLISM_OF_PROTEINS
REACTOME_APOPTOSIS	0.0384615	8	148	3	0.100712	145.085	0.153494	TNFRSF1A	0	Up_regulated	http://www.broadinstitute.org/gsea/msigdb/cards/REACTOME_APOPTOSIS
REACTOME_METABOLISM_OF_AMINO_ACIDS_AND_DERIVATIVES	0.0380952	10	200	4	0.101273	121.075	0.190182	PPARG	0	Up_regulated	http://www.broadinstitute.org/gsea/msigdb/cards/REACTOME_METABOLISM_OF_AMINO_ACIDS_AND_DERIVATIVES
KEGG_FOCAL_ADHESION	0.0379147	10	201	4	0.101553	111.866	0.227607	TRA@	25	Up_regulated	http://www.broadinstitute.org/gsea/msigdb/cards/KEGG_FOCAL_ADHESION
REACTOME_METABOLISM_OF_LIPIDS_AND_LIPOPROTEINS	0.0376712	106	478	11	0.101932	19.1664	0.204586	F2R	0	Up_regulated	http://www.broadinstitute.org/gsea/msigdb/cards/REACTOME_METABOLISM_OF_LIPIDS_AND_LIPOPROTEINS
KEGG_JAK_STAT_SIGNALING_PATHWAY	0.0372671	6	155	3	0.102568	219.738	0.14825	TRA@	66.6667	Down_regulated	http://www.broadinstitute.org/gsea/msigdb/cards/KEGG_JAK_STAT_SIGNALING_PATHWAY
REACTOME_IMMUNE_SYSTEM	0.037037	147	933	20	0.102934	30.6479	0.145971	PPARG	10	Up_regulated	http://www.broadinstitute.org/gsea/msigdb/cards/REACTOME_IMMUNE_SYSTEM
REACTOME_METABOLISM_OF_LIPIDS_AND_LIPOPROTEINS	0.0368852	10	478	9	0.103177	252.931	0.204586	PPARG	0	Up_regulated	http://www.broadinstitute.org/gsea/msigdb/cards/REACTOME_METABOLISM_OF_LIPIDS_AND_LIPOPROTEINS
KEGG_FOCAL_ADHESION	0.0368664	16	201	4	0.103207	67.07	0.227607	ITGA9	50	Up_regulated	http://www.broadinstitute.org/gsea/msigdb/cards/KEGG_FOCAL_ADHESION
REACTOME_PPARA_ACTIVATES_GENE_EXPRESSION	0.0366972	5	104	2	0.103479	98.945	0.241549	PPARA	0	Up_regulated	http://www.broadinstitute.org/gsea/msigdb/cards/REACTOME_PPARA_ACTIVATES_GENE_EXPRESSION
REACTOME_METABOLISM_OF_LIPIDS_AND_LIPOPROTEINS	0.03663	68	478	10	0.103588	31.0333	0.204586	AR	0	Up_regulated	http://www.broadinstitute.org/gsea/msigdb/cards/REACTOME_METABOLISM_OF_LIPIDS_AND_LIPOPROTEINS
REACTOME_METABOLISM_OF_AMINO_ACIDS_AND_DERIVATIVES	0.0365297	19	200	4	0.103751	60.1433	0.190182	PPARA	25	Up_regulated	http://www.broadinstitute.org/gsea/msigdb/cards/REACTOME_METABOLISM_OF_AMINO_ACIDS_AND_DERIVATIVES
KEGG_FOCAL_ADHESION	0.0361991	20	201	4	0.10429	52.1631	0.227607	RAC1	50	Up_regulated	http://www.broadinstitute.org/gsea/msigdb/cards/KEGG_FOCAL_ADHESION
KEGG_WNT_SIGNALING_PATHWAY	0.0361446	15	151	3	0.10438	59.2881	0.194347	PPARD	66.6667	Down_regulated	http://www.broadinstitute.org/gsea/msigdb/cards/KEGG_WNT_SIGNALING_PATHWAY
REACTOME_METABOLISM_OF_PROTEINS	0.036036	37	518	10	0.104559	67.7705	0.178396	FZD1	60	Up_regulated	http://www.broadinstitute.org/gsea/msigdb/cards/REACTOME_METABOLISM_OF_PROTEINS
REACTOME_FATTY_ACID_TRIACYLGLYCEROL_AND_KETONE_BODY_METABOLISM	0.0350877	3	168	3	0.106151	205.839	0.270894	PPARG	0	Up_regulated	http://www.broadinstitute.org/gsea/msigdb/cards/REACTOME_FATTY_ACID_TRIACYLGLYCEROL_AND_KETONE_BODY_METABOLISM
KEGG_PATHWAYS_IN_CANCER	0.0349854	15	328	6	0.106326	123.191	0.186054	PPARG	66.6667	Down_regulated	http://www.broadinstitute.org/gsea/msigdb/cards/KEGG_PATHWAYS_IN_CANCER
REACTOME_FATTY_ACID_TRIACYLGLYCEROL_AND_KETONE_BODY_METABOLISM	0.0346821	5	168	3	0.106848	121.154	0.270894	PPARG	0	Up_regulated	http://www.broadinstitute.org/gsea/msigdb/cards/REACTOME_FATTY_ACID_TRIACYLGLYCEROL_AND_KETONE_BODY_METABOLISM
KEGG_MAPK_SIGNALING_PATHWAY	0.0346021	22	267	5	0.106987	80.8007	0.150943	IL12RB2	0	Up_regulated	http://www.broadinstitute.org/gsea/msigdb/cards/KEGG_MAPK_SIGNALING_PATHWAY
REACTOME_METABOLISM_OF_PROTEINS	0.0342679	124	518	11	0.107571	12.9914	0.178396	LPAR2	0	Up_regulated	http://www.broadinstitute.org/gsea/msigdb/cards/REACTOME_METABOLISM_OF_PROTEINS
KEGG_PATHWAYS_IN_CANCER	0.0339943	25	328	6	0.108054	69.4236	0.186054	TRA@	16.6667	Up_regulated	http://www.broadinstitute.org/gsea/msigdb/cards/KEGG_PATHWAYS_IN_CANCER
KEGG_REGULATION_OF_ACTIN_CYTOSKELETON	0.0337553	21	216	4	0.10848	62.7584	0.175733	FGFR2	25	Up_regulated	http://www.broadinstitute.org/gsea/msigdb/cards/KEGG_REGULATION_OF_ACTIN_CYTOSKELETON
KEGG_ALZHEIMERS_DISEASE	0.0335196	10	169	3	0.108904	72.6917	0.202538	PSEN1	0	Up_regulated	http://www.broadinstitute.org/gsea/msigdb/cards/KEGG_ALZHEIMERS_DISEASE
REACTOME_MRNA_SPLICING	0.0327869	11	111	2	0.110244	53.598	0.157261	GSEA_112	0	Up_regulated	http://www.broadinstitute.org/gsea/msigdb/cards/REACTOME_MRNA_SPLICING
REACTOME_METABOLISM_OF_RNA	0.0326087	38	330	6	0.110576	41.0427	0.155699	RPSA	0	Up_regulated	http://www.broadinstitute.org/gsea/msigdb/cards/REACTOME_METABOLISM_OF_RNA
KEGG_ALZHEIMERS_DISEASE	0.0326087	15	169	3	0.110576	46.5704	0.202538	IL6R	0	Up_regulated	http://www.broadinstitute.org/gsea/msigdb/cards/KEGG_ALZHEIMERS_DISEASE
REACTOME_METABOLISM_OF_LIPIDS_AND_LIPOPROTEINS	0.0321932	19	478	8	0.111358	96.9984	0.204586	PPARG	0	Up_regulated	http://www.broadinstitute.org/gsea/msigdb/cards/REACTOME_METABOLISM_OF_LIPIDS_AND_LIPOPROTEINS
KEGG_ALZHEIMERS_DISEASE	0.0320856	18	169	3	0.111563	37.8777	0.202538	PSEN1	0	Up_regulated	http://www.broadinstitute.org/gsea/msigdb/cards/KEGG_ALZHEIMERS_DISEASE
REACTOME_SIGNALING_BY_RHO_GTPASES	0.032	12	113	2	0.111726	48.8158	0.181716	PAWR	100	Down_regulated	http://www.broadinstitute.org/gsea/msigdb/cards/REACTOME_SIGNALING_BY_RHO_GTPASES
KEGG_FOCAL_ADHESION	0.0318725	50	201	4	0.11197	16.6442	0.227607	TRA@	75	Down_regulated	http://www.broadinstitute.org/gsea/msigdb/cards/KEGG_FOCAL_ADHESION
REACTOME_CELL_CYCLE	0.031746	83	421	8	0.112214	26.8081	0.140287	TNFRSF10A	50	Up_regulated	http://www.broadinstitute.org/gsea/msigdb/cards/REACTOME_CELL_CYCLE
REACTOME_METABOLISM_OF_CARBOHYDRATES	0.0310078	11	247	4	0.113659	92.645	0.183452	PLCG1	0	Up_regulated	http://www.broadinstitute.org/gsea/msigdb/cards/REACTOME_METABOLISM_OF_CARBOHYDRATES
KEGG_NEUROTROPHIN_SIGNALING_PATHWAY	0.0310078	3	126	2	0.113659	218.091	0.149769	NTRK2	0	Up_regulated	http://www.broadinstitute.org/gsea/msigdb/cards/KEGG_NEUROTROPHIN_SIGNALING_PATHWAY
REACTOME_IMMUNE_SYSTEM	0.0306122	47	933	15	0.11445	85.8172	0.145971	CSF2RB	20	Up_regulated	http://www.broadinstitute.org/gsea/msigdb/cards/REACTOME_IMMUNE_SYSTEM
KEGG_AXON_GUIDANCE	0.0305344	2	129	2	0.114608	242.999	0.204967	EFNB2	50	Up_regulated	http://www.broadinstitute.org/gsea/msigdb/cards/KEGG_AXON_GUIDANCE
REACTOME_PEPTIDE_LIGAND_BINDING_RECEPTORS	0.030303	10	188	3	0.115078	114.923	0.141843	LPL	33.3333	Up_regulated	http://www.broadinstitute.org/gsea/msigdb/cards/REACTOME_PEPTIDE_LIGAND_BINDING_RECEPTORS
KEGG_AXON_GUIDANCE	0.030303	3	129	2	0.115078	160.695	0.204967	EFNB2	50	Up_regulated	http://www.broadinstitute.org/gsea/msigdb/cards/KEGG_AXON_GUIDANCE
REACTOME_CELL_CYCLE_MITOTIC	0.03003	8	325	5	0.115638	203.676	0.143526	TGFBR2	0	Up_regulated	http://www.broadinstitute.org/gsea/msigdb/cards/REACTOME_CELL_CYCLE_MITOTIC
REACTOME_IMMUNE_SYSTEM	0.0299401	69	933	15	0.115824	50.2628	0.145971	F2R	6.66667	Up_regulated	http://www.broadinstitute.org/gsea/msigdb/cards/REACTOME_IMMUNE_SYSTEM
REACTOME_IMMUNE_SYSTEM	0.0298805	71	933	15	0.115948	48.1516	0.145971	TLR2	13.3333	Up_regulated	http://www.broadinstitute.org/gsea/msigdb/cards/REACTOME_IMMUNE_SYSTEM
KEGG_SPLICEOSOME	0.0298507	6	128	2	0.11601	83.6203	0.16429	ESR1	0	Up_regulated	http://www.broadinstitute.org/gsea/msigdb/cards/KEGG_SPLICEOSOME
REACTOME_DEVELOPMENTAL_BIOLOGY	0.0297872	74	396	7	0.116142	19.4003	0.176835	PPARG	57.1429	Up_regulated	http://www.broadinstitute.org/gsea/msigdb/cards/REACTOME_DEVELOPMENTAL_BIOLOGY
REACTOME_HOST_INTERACTIONS_OF_HIV_FACTORS	0.0296296	3	132	2	0.116472	182.971	0.156188	RAC1	0	Up_regulated	http://www.broadinstitute.org/gsea/msigdb/cards/REACTOME_HOST_INTERACTIONS_OF_HIV_FACTORS
REACTOME_METABOLISM_OF_AMINO_ACIDS_AND_DERIVATIVES	0.0294118	4	200	3	0.116931	175.287	0.190182	GSEA_38	0	Up_regulated	http://www.broadinstitute.org/gsea/msigdb/cards/REACTOME_METABOLISM_OF_AMINO_ACIDS_AND_DERIVATIVES
KEGG_PATHWAYS_IN_CANCER	0.0293255	13	328	5	0.117114	98.3038	0.186054	PTCH1	60	Up_regulated	http://www.broadinstitute.org/gsea/msigdb/cards/KEGG_PATHWAYS_IN_CANCER
REACTOME_HEMOSTASIS	0.0292887	12	466	7	0.117192	166.531	0.16514	LRP8	71.4286	Down_regulated	http://www.broadinstitute.org/gsea/msigdb/cards/REACTOME_HEMOSTASIS
REACTOME_METABOLISM_OF_AMINO_ACIDS_AND_DERIVATIVES	0.0291262	6	200	3	0.117539	114.911	0.190182	RBP1	0	Up_regulated	http://www.broadinstitute.org/gsea/msigdb/cards/REACTOME_METABOLISM_OF_AMINO_ACIDS_AND_DERIVATIVES
REACTOME_TRANSMEMBRANE_TRANSPORT_OF_SMALL_MOLECULES	0.029106	68	413	7	0.117583	25.7837	0.142915	CD44	100	Down_regulated	http://www.broadinstitute.org/gsea/msigdb/cards/REACTOME_TRANSMEMBRANE_TRANSPORT_OF_SMALL_MOLECULES
KEGG_CYTOKINE_CYTOKINE_RECEPTOR_INTERACTION	0.0290909	8	267	4	0.117615	177.03	0.1439	IL4R	75	Down_regulated	http://www.broadinstitute.org/gsea/msigdb/cards/KEGG_CYTOKINE_CYTOKINE_RECEPTOR_INTERACTION
KEGG_PATHWAYS_IN_CANCER	0.0290698	16	328	5	0.11766	78.0971	0.186054	PDGFRB	20	Up_regulated	http://www.broadinstitute.org/gsea/msigdb/cards/KEGG_PATHWAYS_IN_CANCER
REACTOME_METABOLISM_OF_PROTEINS	0.0288288	37	518	8	0.118181	40.4921	0.178396	FZD1	50	Up_regulated	http://www.broadinstitute.org/gsea/msigdb/cards/REACTOME_METABOLISM_OF_PROTEINS
KEGG_FOCAL_ADHESION	0.0285714	9	201	3	0.118742	68.9274	0.227607	ITGB4	33.3333	Up_regulated	http://www.broadinstitute.org/gsea/msigdb/cards/KEGG_FOCAL_ADHESION
KEGG_FOCAL_ADHESION	0.0285714	9	201	3	0.118742	68.9274	0.227607	EGFR	66.6667	Down_regulated	http://www.broadinstitute.org/gsea/msigdb/cards/KEGG_FOCAL_ADHESION
REACTOME_METABOLISM_OF_LIPIDS_AND_LIPOPROTEINS	0.0285132	13	478	7	0.11887	112.207	0.204586	PPARG	0	Up_regulated	http://www.broadinstitute.org/gsea/msigdb/cards/REACTOME_METABOLISM_OF_LIPIDS_AND_LIPOPROTEINS
REACTOME_METABOLISM_OF_AMINO_ACIDS_AND_DERIVATIVES	0.028436	11	200	3	0.11904	60.0616	0.190182	PPARA	0	Up_regulated	http://www.broadinstitute.org/gsea/msigdb/cards/REACTOME_METABOLISM_OF_AMINO_ACIDS_AND_DERIVATIVES
REACTOME_CELL_CYCLE_MITOTIC	0.0284091	27	325	5	0.119099	53.7349	0.143526	EFNB2	40	Up_regulated	http://www.broadinstitute.org/gsea/msigdb/cards/REACTOME_CELL_CYCLE_MITOTIC
PID_P53DOWNSTREAMPATHWAY	0.0283688	4	137	2	0.119188	117.144	0.19231	FAS	0	Up_regulated	http://www.broadinstitute.org/gsea/msigdb/cards/PID_P53DOWNSTREAMPATHWAY
REACTOME_IMMUNE_SYSTEM	0.0280561	65	933	14	0.119885	46.2303	0.145971	CD28	35.7143	Up_regulated	http://www.broadinstitute.org/gsea/msigdb/cards/REACTOME_IMMUNE_SYSTEM
PID_P53DOWNSTREAMPATHWAY	0.027972	6	137	2	0.120074	76.8035	0.19231	EGFR	0	Up_regulated	http://www.broadinstitute.org/gsea/msigdb/cards/PID_P53DOWNSTREAMPATHWAY
REACTOME_TRANSMEMBRANE_TRANSPORT_OF_SMALL_MOLECULES	0.0278422	18	413	6	0.120367	95.1021	0.142915	GSEA_86	16.6667	Up_regulated	http://www.broadinstitute.org/gsea/msigdb/cards/REACTOME_TRANSMEMBRANE_TRANSPORT_OF_SMALL_MOLECULES
KEGG_NEUROACTIVE_LIGAND_RECEPTOR_INTERACTION	0.0277778	16	272	4	0.120513	100.769	0.110667	GSEA_50	25	Up_regulated	http://www.broadinstitute.org/gsea/msigdb/cards/KEGG_NEUROACTIVE_LIGAND_RECEPTOR_INTERACTION
REACTOME_METABOLISM_OF_RNA	0.0276243	32	330	5	0.120862	33.7185	0.155699	BMPR1B	0	Up_regulated	http://www.broadinstitute.org/gsea/msigdb/cards/REACTOME_METABOLISM_OF_RNA
KEGG_REGULATION_OF_ACTIN_CYTOSKELETON	0.027027	6	216	3	0.122244	132.729	0.175733	FGFR2	66.6667	Down_regulated	http://www.broadinstitute.org/gsea/msigdb/cards/KEGG_REGULATION_OF_ACTIN_CYTOSKELETON
REACTOME_CELL_CYCLE	0.0269058	25	421	6	0.12253	65.3481	0.140287	FCER1A	33.3333	Up_regulated	http://www.broadinstitute.org/gsea/msigdb/cards/REACTOME_CELL_CYCLE
KEGG_REGULATION_OF_ACTIN_CYTOSKELETON	0.0264317	11	216	3	0.12366	69.78	0.175733	ITGB4	66.6667	Down_regulated	http://www.broadinstitute.org/gsea/msigdb/cards/KEGG_REGULATION_OF_ACTIN_CYTOSKELETON
PID_P53DOWNSTREAMPATHWAY	0.025974	17	137	2	0.124774	24.6641	0.19231	LPL	0	Up_regulated	http://www.broadinstitute.org/gsea/msigdb/cards/PID_P53DOWNSTREAMPATHWAY
REACTOME_CELL_CYCLE	0.0255864	48	421	6	0.125736	28.9428	0.140287	RPSA	66.6667	Down_regulated	http://www.broadinstitute.org/gsea/msigdb/cards/REACTOME_CELL_CYCLE
REACTOME_IMMUNE_SYSTEM	0.0251938	99	933	13	0.126729	18.426	0.145971	CSF2RB	0	Up_regulated	http://www.broadinstitute.org/gsea/msigdb/cards/REACTOME_IMMUNE_SYSTEM
REACTOME_HEMOSTASIS	0.025	14	466	6	0.127226	101.792	0.16514	LRP8	50	Up_regulated	http://www.broadinstitute.org/gsea/msigdb/cards/REACTOME_HEMOSTASIS
REACTOME_HEMOSTASIS	0.0248963	16	466	6	0.127493	87.6468	0.16514	LRP8	66.6667	Down_regulated	http://www.broadinstitute.org/gsea/msigdb/cards/REACTOME_HEMOSTASIS
REACTOME_METABOLISM_OF_LIPIDS_AND_LIPOPROTEINS	0.0247934	6	478	6	0.12776	188.566	0.204586	PPARA	0	Up_regulated	http://www.broadinstitute.org/gsea/msigdb/cards/REACTOME_METABOLISM_OF_LIPIDS_AND_LIPOPROTEINS
REACTOME_ADAPTIVE_IMMUNE_SYSTEM	0.0247788	26	539	7	0.127799	59.7471	0.151414	CD4	0	Up_regulated	http://www.broadinstitute.org/gsea/msigdb/cards/REACTOME_ADAPTIVE_IMMUNE_SYSTEM
REACTOME_METABOLISM_OF_LIPIDS_AND_LIPOPROTEINS	0.0247423	7	478	6	0.127894	159.943	0.204586	PPARG	0	Up_regulated	http://www.broadinstitute.org/gsea/msigdb/cards/REACTOME_METABOLISM_OF_LIPIDS_AND_LIPOPROTEINS
KEGG_PURINE_METABOLISM	0.0243902	5	159	2	0.128819	77.1828	0.18886	GSEA_122	0	Up_regulated	http://www.broadinstitute.org/gsea/msigdb/cards/KEGG_PURINE_METABOLISM
REACTOME_CELL_CYCLE_MITOTIC	0.0236686	13	325	4	0.130768	76.3	0.143526	PTCH1	75	Down_regulated	http://www.broadinstitute.org/gsea/msigdb/cards/REACTOME_CELL_CYCLE_MITOTIC
REACTOME_IMMUNE_SYSTEM	0.0235064	88	933	12	0.131216	18.2896	0.145971	IL6R	16.6667	Up_regulated	http://www.broadinstitute.org/gsea/msigdb/cards/REACTOME_IMMUNE_SYSTEM
REACTOME_METABOLISM_OF_LIPIDS_AND_LIPOPROTEINS	0.0234375	34	478	6	0.131408	24.2303	0.204586	PPARA	0	Up_regulated	http://www.broadinstitute.org/gsea/msigdb/cards/REACTOME_METABOLISM_OF_LIPIDS_AND_LIPOPROTEINS
KEGG_PATHWAYS_IN_CANCER	0.0233918	14	328	4	0.131535	56.4463	0.186054	PLCG1	25	Up_regulated	http://www.broadinstitute.org/gsea/msigdb/cards/KEGG_PATHWAYS_IN_CANCER
REACTOME_TRANSMEMBRANE_TRANSPORT_OF_SMALL_MOLECULES	0.0233645	15	413	5	0.131611	79.2128	0.142915	GSEA_30	20	Up_regulated	http://www.broadinstitute.org/gsea/msigdb/cards/REACTOME_TRANSMEMBRANE_TRANSPORT_OF_SMALL_MOLECULES
KEGG_PATHWAYS_IN_CANCER	0.0233236	15	328	4	0.131725	52.1831	0.186054	FGFR2	50	Up_regulated	http://www.broadinstitute.org/gsea/msigdb/cards/KEGG_PATHWAYS_IN_CANCER
KEGG_PATHWAYS_IN_CANCER	0.0232558	16	328	4	0.131915	48.4549	0.186054	FGFR2	50	Up_regulated	http://www.broadinstitute.org/gsea/msigdb/cards/KEGG_PATHWAYS_IN_CANCER
KEGG_PATHWAYS_IN_CANCER	0.0231884	17	328	4	0.132105	45.1675	0.186054	FGFR2	50	Up_regulated	http://www.broadinstitute.org/gsea/msigdb/cards/KEGG_PATHWAYS_IN_CANCER
REACTOME_AXON_GUIDANCE	0.023166	8	251	3	0.132168	80.3135	0.174477	TGFBR2	66.6667	Down_regulated	http://www.broadinstitute.org/gsea/msigdb/cards/REACTOME_AXON_GUIDANCE
KEGG_ALZHEIMERS_DISEASE	0.0231214	4	169	2	0.132294	83.3056	0.202538	ITPR1	0	Up_regulated	http://www.broadinstitute.org/gsea/msigdb/cards/KEGG_ALZHEIMERS_DISEASE
REACTOME_CELL_CYCLE	0.0230415	13	421	5	0.132521	92.8572	0.140287	FGFR2	20	Up_regulated	http://www.broadinstitute.org/gsea/msigdb/cards/REACTOME_CELL_CYCLE
REACTOME_AXON_GUIDANCE	0.0229885	10	251	3	0.132671	63.1021	0.174477	RAC1	66.6667	Down_regulated	http://www.broadinstitute.org/gsea/msigdb/cards/REACTOME_AXON_GUIDANCE
KEGG_ALZHEIMERS_DISEASE	0.0227273	7	169	2	0.13342	45.9455	0.202538	ESR1	0	Up_regulated	http://www.broadinstitute.org/gsea/msigdb/cards/KEGG_ALZHEIMERS_DISEASE
REACTOME_METABOLISM_OF_PROTEINS	0.0221402	24	518	6	0.135141	36.7145	0.178396	RPSA	0	Up_regulated	http://www.broadinstitute.org/gsea/msigdb/cards/REACTOME_METABOLISM_OF_PROTEINS
KEGG_CALCIUM_SIGNALING_PATHWAY	0.0220994	3	178	2	0.135262	171.122	0.138177	F2R	0	Up_regulated	http://www.broadinstitute.org/gsea/msigdb/cards/KEGG_CALCIUM_SIGNALING_PATHWAY
REACTOME_IMMUNE_SYSTEM	0.0219124	71	933	11	0.135823	21.2075	0.145971	AR	9.09091	Up_regulated	http://www.broadinstitute.org/gsea/msigdb/cards/REACTOME_IMMUNE_SYSTEM
REACTOME_METABOLISM_OF_PROTEINS	0.0217786	33	518	6	0.136228	23.8607	0.178396	ITGA6	16.6667	Up_regulated	http://www.broadinstitute.org/gsea/msigdb/cards/REACTOME_METABOLISM_OF_PROTEINS
REACTOME_CYTOKINE_SIGNALING_IN_IMMUNE_SYSTEM	0.0216606	7	270	3	0.136587	90.2689	0.16107	MST1R	66.6667	Down_regulated	http://www.broadinstitute.org/gsea/msigdb/cards/REACTOME_CYTOKINE_SIGNALING_IN_IMMUNE_SYSTEM
KEGG_ENDOCYTOSIS	0.0215054	3	183	2	0.137063	126.986	0.170298	EGFR	0	Up_regulated	http://www.broadinstitute.org/gsea/msigdb/cards/KEGG_ENDOCYTOSIS
KEGG_ENDOCYTOSIS	0.0213904	4	183	2	0.137419	94.2625	0.170298	FGFR2	0	Up_regulated	http://www.broadinstitute.org/gsea/msigdb/cards/KEGG_ENDOCYTOSIS
REACTOME_G_ALPHA_Q_SIGNALLING_EVENTS	0.0213904	3	184	2	0.137419	171.122	0.13679	F2RL1	0	Up_regulated	http://www.broadinstitute.org/gsea/msigdb/cards/REACTOME_G_ALPHA_Q_SIGNALLING_EVENTS
REACTOME_G_ALPHA_Q_SIGNALLING_EVENTS	0.0212766	4	184	2	0.137773	127.368	0.13679	LPAR2	0	Up_regulated	http://www.broadinstitute.org/gsea/msigdb/cards/REACTOME_G_ALPHA_Q_SIGNALLING_EVENTS
REACTOME_HEMOSTASIS	0.0207469	16	466	5	0.13945	59.2715	0.16514	PLCG1	60	Up_regulated	http://www.broadinstitute.org/gsea/msigdb/cards/REACTOME_HEMOSTASIS
REACTOME_METABOLISM_OF_LIPIDS_AND_LIPOPROTEINS	0.0206186	7	478	5	0.139864	109.418	0.204586	PPARA	0	Up_regulated	http://www.broadinstitute.org/gsea/msigdb/cards/REACTOME_METABOLISM_OF_LIPIDS_AND_LIPOPROTEINS
REACTOME_G_ALPHA_Q_SIGNALLING_EVENTS	0.0203046	13	184	2	0.140891	36.5424	0.13679	GSEA_69	50	Up_regulated	http://www.broadinstitute.org/gsea/msigdb/cards/REACTOME_G_ALPHA_Q_SIGNALLING_EVENTS
REACTOME_DEVELOPMENTAL_BIOLOGY	0.0198511	7	396	4	0.142406	102.087	0.176835	PPARG	0	Up_regulated	http://www.broadinstitute.org/gsea/msigdb/cards/REACTOME_DEVELOPMENTAL_BIOLOGY
REACTOME_DEVELOPMENTAL_BIOLOGY	0.019802	8	396	4	0.142572	88.3588	0.176835	PPARA	50	Up_regulated	http://www.broadinstitute.org/gsea/msigdb/cards/REACTOME_DEVELOPMENTAL_BIOLOGY
REACTOME_METABOLISM_OF_AMINO_ACIDS_AND_DERIVATIVES	0.0195122	5	200	2	0.143565	60.4879	0.190182	EGFR	0	Up_regulated	http://www.broadinstitute.org/gsea/msigdb/cards/REACTOME_METABOLISM_OF_AMINO_ACIDS_AND_DERIVATIVES
REACTOME_GASTRIN_CREB_SIGNALLING_PATHWAY_VIA_PKC_AND_MAPK	0.0190476	5	205	2	0.145194	85.9483	0.143995	EGFR	0	Up_regulated	http://www.broadinstitute.org/gsea/msigdb/cards/REACTOME_GASTRIN_CREB_SIGNALLING_PATHWAY_VIA_PKC_AND_MAPK
REACTOME_IMMUNE_SYSTEM	0.0189673	16	933	9	0.14548	103.135	0.145971	IL1R1	77.7778	Down_regulated	http://www.broadinstitute.org/gsea/msigdb/cards/REACTOME_IMMUNE_SYSTEM
REACTOME_IMMUNE_SYSTEM	0.0188877	20	933	9	0.145765	79.1158	0.145971	TLR2	33.3333	Up_regulated	http://www.broadinstitute.org/gsea/msigdb/cards/REACTOME_IMMUNE_SYSTEM
REACTOME_METABOLISM_OF_PROTEINS	0.018797	14	518	5	0.146092	47.589	0.178396	RPSA	0	Up_regulated	http://www.broadinstitute.org/gsea/msigdb/cards/REACTOME_METABOLISM_OF_PROTEINS
REACTOME_CLASS_A1_RHODOPSIN_LIKE_RECEPTORS	0.01875	15	305	3	0.146261	45.1525	0.133906	CNR1	33.3333	Up_regulated	http://www.broadinstitute.org/gsea/msigdb/cards/REACTOME_CLASS_A1_RHODOPSIN_LIKE_RECEPTORS
REACTOME_METABOLISM_OF_PROTEINS	0.0186567	18	518	5	0.1466	34.9722	0.178396	CD8A	0	Up_regulated	http://www.broadinstitute.org/gsea/msigdb/cards/REACTOME_METABOLISM_OF_PROTEINS
REACTOME_GASTRIN_CREB_SIGNALLING_PATHWAY_VIA_PKC_AND_MAPK	0.0186047	10	205	2	0.14679	41.056	0.143995	EGFR	50	Up_regulated	http://www.broadinstitute.org/gsea/msigdb/cards/REACTOME_GASTRIN_CREB_SIGNALLING_PATHWAY_VIA_PKC_AND_MAPK
REACTOME_METABOLISM_OF_AMINO_ACIDS_AND_DERIVATIVES	0.0184332	17	200	2	0.14742	15.1564	0.190182	GSEA_68	0	Up_regulated	http://www.broadinstitute.org/gsea/msigdb/cards/REACTOME_METABOLISM_OF_AMINO_ACIDS_AND_DERIVATIVES
REACTOME_IMMUNE_SYSTEM	0.0183673	47	933	9	0.147664	24.6939	0.145971	CD8A	11.1111	Up_regulated	http://www.broadinstitute.org/gsea/msigdb/cards/REACTOME_IMMUNE_SYSTEM
REACTOME_IMMUNE_SYSTEM	0.0183299	49	933	9	0.147803	23.1001	0.145971	ITGA6	33.3333	Up_regulated	http://www.broadinstitute.org/gsea/msigdb/cards/REACTOME_IMMUNE_SYSTEM
REACTOME_PLATELET_ACTIVATION_SIGNALING_AND_AGGREGATION	0.0182648	11	208	2	0.148046	33.606	0.155494	RAC1	50	Up_regulated	http://www.broadinstitute.org/gsea/msigdb/cards/REACTOME_PLATELET_ACTIVATION_SIGNALING_AND_AGGREGATION
KEGG_REGULATION_OF_ACTIN_CYTOSKELETON	0.0182648	3	216	2	0.148046	119.246	0.175733	FGFR2	50	Up_regulated	http://www.broadinstitute.org/gsea/msigdb/cards/KEGG_REGULATION_OF_ACTIN_CYTOSKELETON
REACTOME_SIGNALLING_BY_NGF	0.018018	5	217	2	0.148975	66.8526	0.164084	RAC1	0	Up_regulated	http://www.broadinstitute.org/gsea/msigdb/cards/REACTOME_SIGNALLING_BY_NGF
KEGG_PATHWAYS_IN_CANCER	0.0178571	8	328	3	0.149588	57.315	0.186054	FZD5	66.6667	Down_regulated	http://www.broadinstitute.org/gsea/msigdb/cards/KEGG_PATHWAYS_IN_CANCER
REACTOME_ADAPTIVE_IMMUNE_SYSTEM	0.0177936	23	539	5	0.149832	32.6755	0.151414	TGFBR2	0	Up_regulated	http://www.broadinstitute.org/gsea/msigdb/cards/REACTOME_ADAPTIVE_IMMUNE_SYSTEM
KEGG_PATHWAYS_IN_CANCER	0.0177515	10	328	3	0.149995	44.7094	0.186054	ITGA6	33.3333	Up_regulated	http://www.broadinstitute.org/gsea/msigdb/cards/KEGG_PATHWAYS_IN_CANCER
KEGG_PATHWAYS_IN_CANCER	0.0176991	11	328	3	0.150197	40.1304	0.186054	ITGA6	66.6667	Down_regulated	http://www.broadinstitute.org/gsea/msigdb/cards/KEGG_PATHWAYS_IN_CANCER
KEGG_PATHWAYS_IN_CANCER	0.0175953	13	328	3	0.150601	33.0938	0.186054	TGFBR1	33.3333	Up_regulated	http://www.broadinstitute.org/gsea/msigdb/cards/KEGG_PATHWAYS_IN_CANCER
REACTOME_HEMOSTASIS	0.0168421	9	466	4	0.153614	70.6048	0.16514	LRP8	50	Up_regulated	http://www.broadinstitute.org/gsea/msigdb/cards/REACTOME_HEMOSTASIS
REACTOME_IMMUNE_SYSTEM	0.0165975	31	933	8	0.154627	34.1867	0.145971	CSF2RB	37.5	Up_regulated	http://www.broadinstitute.org/gsea/msigdb/cards/REACTOME_IMMUNE_SYSTEM
REACTOME_METABOLISM_OF_LIPIDS_AND_LIPOPROTEINS	0.0164609	8	478	4	0.1552	58.9344	0.204586	GSEA_14	25	Up_regulated	http://www.broadinstitute.org/gsea/msigdb/cards/REACTOME_METABOLISM_OF_LIPIDS_AND_LIPOPROTEINS
REACTOME_IMMUNE_SYSTEM	0.0163934	43	933	8	0.155485	20.9443	0.145971	IL1R1	87.5	Down_regulated	http://www.broadinstitute.org/gsea/msigdb/cards/REACTOME_IMMUNE_SYSTEM
REACTOME_METABOLISM_OF_LIPIDS_AND_LIPOPROTEINS	0.0163265	12	478	4	0.155769	36.771	0.204586	PPARA	0	Up_regulated	http://www.broadinstitute.org/gsea/msigdb/cards/REACTOME_METABOLISM_OF_LIPIDS_AND_LIPOPROTEINS
REACTOME_SLC_MEDIATED_TRANSMEMBRANE_TRANSPORT	0.0163265	4	241	2	0.155769	85.8066	0.14685	GSEA_126	50	Up_regulated	http://www.broadinstitute.org/gsea/msigdb/cards/REACTOME_SLC_MEDIATED_TRANSMEMBRANE_TRANSPORT
REACTOME_METABOLISM_OF_LIPIDS_AND_LIPOPROTEINS	0.0162602	14	478	4	0.156052	30.465	0.204586	PPARD	0	Up_regulated	http://www.broadinstitute.org/gsea/msigdb/cards/REACTOME_METABOLISM_OF_LIPIDS_AND_LIPOPROTEINS
REACTOME_DEVELOPMENTAL_BIOLOGY	0.0149626	5	396	3	0.161872	80.6632	0.176835	PPARG	0	Up_regulated	http://www.broadinstitute.org/gsea/msigdb/cards/REACTOME_DEVELOPMENTAL_BIOLOGY
REACTOME_DEVELOPMENTAL_BIOLOGY	0.0147783	10	396	3	0.162746	37.4575	0.176835	PPARA	33.3333	Up_regulated	http://www.broadinstitute.org/gsea/msigdb/cards/REACTOME_DEVELOPMENTAL_BIOLOGY
KEGG_MAPK_SIGNALING_PATHWAY	0.0147601	4	267	2	0.162833	75.5623	0.150943	IL1R1	50	Up_regulated	http://www.broadinstitute.org/gsea/msigdb/cards/KEGG_MAPK_SIGNALING_PATHWAY
REACTOME_IMMUNE_SYSTEM	0.0147524	16	933	7	0.16287	59.4185	0.145971	TLR1	14.2857	Up_regulated	http://www.broadinstitute.org/gsea/msigdb/cards/REACTOME_IMMUNE_SYSTEM
REACTOME_DEVELOPMENTAL_BIOLOGY	0.0146699	13	396	3	0.163266	27.5253	0.176835	GSEA_70	0	Up_regulated	http://www.broadinstitute.org/gsea/msigdb/cards/REACTOME_DEVELOPMENTAL_BIOLOGY
REACTOME_IMMUNE_SYSTEM	0.0146444	23	933	7	0.163389	37.4547	0.145971	IL2RG	0	Up_regulated	http://www.broadinstitute.org/gsea/msigdb/cards/REACTOME_IMMUNE_SYSTEM
REACTOME_ADAPTIVE_IMMUNE_SYSTEM	0.0145985	9	539	4	0.163611	61.1365	0.151414	CD3E	25	Up_regulated	http://www.broadinstitute.org/gsea/msigdb/cards/REACTOME_ADAPTIVE_IMMUNE_SYSTEM
KEGG_MAPK_SIGNALING_PATHWAY	0.0145455	8	267	2	0.163868	35.8549	0.150943	TGFBR1	50	Up_regulated	http://www.broadinstitute.org/gsea/msigdb/cards/KEGG_MAPK_SIGNALING_PATHWAY
KEGG_CYTOKINE_CYTOKINE_RECEPTOR_INTERACTION	0.0144928	9	267	2	0.164125	37.1762	0.1439	GSEA_87	50	Up_regulated	http://www.broadinstitute.org/gsea/msigdb/cards/KEGG_CYTOKINE_CYTOKINE_RECEPTOR_INTERACTION
REACTOME_GPCR_DOWNSTREAM_SIGNALING	0.0144578	25	805	6	0.164296	50.3897	0.0981956	CHRM2	16.6667	Up_regulated	http://www.broadinstitute.org/gsea/msigdb/cards/REACTOME_GPCR_DOWNSTREAM_SIGNALING
REACTOME_ADAPTIVE_IMMUNE_SYSTEM	0.0144144	16	539	4	0.164509	31.1222	0.151414	RAC1	75	Down_regulated	http://www.broadinstitute.org/gsea/msigdb/cards/REACTOME_ADAPTIVE_IMMUNE_SYSTEM
REACTOME_TRANSMEMBRANE_TRANSPORT_OF_SMALL_MOLECULES	0.0143541	5	413	3	0.164806	90.0892	0.142915	GSEA_77	0	Up_regulated	http://www.broadinstitute.org/gsea/msigdb/cards/REACTOME_TRANSMEMBRANE_TRANSPORT_OF_SMALL_MOLECULES
REACTOME_TRANSMEMBRANE_TRANSPORT_OF_SMALL_MOLECULES	0.0140515	14	413	3	0.166319	28.5193	0.142915	CD36	0	Up_regulated	http://www.broadinstitute.org/gsea/msigdb/cards/REACTOME_TRANSMEMBRANE_TRANSPORT_OF_SMALL_MOLECULES
REACTOME_CELL_CYCLE	0.0138249	13	421	3	0.167477	31.139	0.140287	BMPR1B	66.6667	Down_regulated	http://www.broadinstitute.org/gsea/msigdb/cards/REACTOME_CELL_CYCLE
REACTOME_ADAPTIVE_IMMUNE_SYSTEM	0.0137694	42	539	4	0.167764	7.76718	0.151414	MDFI	50	Up_regulated	http://www.broadinstitute.org/gsea/msigdb/cards/REACTOME_ADAPTIVE_IMMUNE_SYSTEM
REACTOME_IMMUNE_SYSTEM	0.012766	7	933	6	0.17319	110.775	0.145971	CD3E	33.3333	Up_regulated	http://www.broadinstitute.org/gsea/msigdb/cards/REACTOME_IMMUNE_SYSTEM
REACTOME_HEMOSTASIS	0.012766	4	466	3	0.17319	93.3363	0.16514	LRP8	66.6667	Down_regulated	http://www.broadinstitute.org/gsea/msigdb/cards/REACTOME_HEMOSTASIS
REACTOME_SIGNALING_BY_GPCR	0.0126449	29	920	6	0.173878	32.8834	0.10497	EGFR	16.6667	Up_regulated	http://www.broadinstitute.org/gsea/msigdb/cards/REACTOME_SIGNALING_BY_GPCR
REACTOME_HEMOSTASIS	0.0126316	9	466	3	0.173954	38.2709	0.16514	LRP8	0	Up_regulated	http://www.broadinstitute.org/gsea/msigdb/cards/REACTOME_HEMOSTASIS
REACTOME_IMMUNE_SYSTEM	0.012474	29	933	6	0.174861	18.5259	0.145971	CD3E	16.6667	Up_regulated	http://www.broadinstitute.org/gsea/msigdb/cards/REACTOME_IMMUNE_SYSTEM
REACTOME_METABOLISM_OF_LIPIDS_AND_LIPOPROTEINS	0.0124481	4	478	3	0.175012	69.196	0.204586	PPARA	0	Up_regulated	http://www.broadinstitute.org/gsea/msigdb/cards/REACTOME_METABOLISM_OF_LIPIDS_AND_LIPOPROTEINS
REACTOME_HEMOSTASIS	0.0124481	16	466	3	0.175012	19.1181	0.16514	GSEA_78	66.6667	Down_regulated	http://www.broadinstitute.org/gsea/msigdb/cards/REACTOME_HEMOSTASIS
REACTOME_METABOLISM_OF_LIPIDS_AND_LIPOPROTEINS	0.0124224	5	478	3	0.175162	54.184	0.204586	PPARA	0	Up_regulated	http://www.broadinstitute.org/gsea/msigdb/cards/REACTOME_METABOLISM_OF_LIPIDS_AND_LIPOPROTEINS
REACTOME_METABOLISM_OF_LIPIDS_AND_LIPOPROTEINS	0.0124224	5	478	3	0.175162	54.184	0.204586	PPARG	0	Up_regulated	http://www.broadinstitute.org/gsea/msigdb/cards/REACTOME_METABOLISM_OF_LIPIDS_AND_LIPOPROTEINS
REACTOME_IMMUNE_SYSTEM	0.0123839	36	933	6	0.175386	13.0682	0.145971	KIT	33.3333	Up_regulated	http://www.broadinstitute.org/gsea/msigdb/cards/REACTOME_IMMUNE_SYSTEM
REACTOME_IMMUNE_SYSTEM	0.012333	40	933	6	0.175685	10.8561	0.145971	LRP8	0	Up_regulated	http://www.broadinstitute.org/gsea/msigdb/cards/REACTOME_IMMUNE_SYSTEM
REACTOME_GENERIC_TRANSCRIPTION_PATHWAY	0.011236	4	352	2	0.182479	82.1072	0.0987592	ESR2	50	Up_regulated	http://www.broadinstitute.org/gsea/msigdb/cards/REACTOME_GENERIC_TRANSCRIPTION_PATHWAY
REACTOME_IMMUNE_SYSTEM	0.0105374	16	933	5	0.18721	27.6794	0.145971	TLR7	80	Down_regulated	http://www.broadinstitute.org/gsea/msigdb/cards/REACTOME_IMMUNE_SYSTEM
REACTOME_SIGNALING_BY_GPCR	0.00862069	8	920	4	0.202255	63.3287	0.10497	LPAR2	0	Up_regulated	http://www.broadinstitute.org/gsea/msigdb/cards/REACTOME_SIGNALING_BY_GPCR
REACTOME_IMMUNE_SYSTEM	0.0085197	6	933	4	0.203149	55.6771	0.145971	CD3E	50	Up_regulated	http://www.broadinstitute.org/gsea/msigdb/cards/REACTOME_IMMUNE_SYSTEM
REACTOME_HEMOSTASIS	0.00851064	4	466	2	0.20323	40.1697	0.16514	RAC1	0	Up_regulated	http://www.broadinstitute.org/gsea/msigdb/cards/REACTOME_HEMOSTASIS
REACTOME_IMMUNE_SYSTEM	0.00849257	9	933	4	0.203391	34.5727	0.145971	IL2RG	25	Up_regulated	http://www.broadinstitute.org/gsea/msigdb/cards/REACTOME_IMMUNE_SYSTEM
REACTOME_IMMUNE_SYSTEM	0.00849257	9	933	4	0.203391	34.5727	0.145971	CD3E	50	Up_regulated	http://www.broadinstitute.org/gsea/msigdb/cards/REACTOME_IMMUNE_SYSTEM
REACTOME_IMMUNE_SYSTEM	0.00845666	13	933	4	0.203713	21.6814	0.145971	GHR	75	Down_regulated	http://www.broadinstitute.org/gsea/msigdb/cards/REACTOME_IMMUNE_SYSTEM
REACTOME_IMMUNE_SYSTEM	0.00843882	15	933	4	0.203874	17.8498	0.145971	IL13RA2	50	Up_regulated	http://www.broadinstitute.org/gsea/msigdb/cards/REACTOME_IMMUNE_SYSTEM
REACTOME_IMMUNE_SYSTEM	0.00842993	16	933	4	0.203954	16.3016	0.145971	SSTR2	0	Up_regulated	http://www.broadinstitute.org/gsea/msigdb/cards/REACTOME_IMMUNE_SYSTEM
REACTOME_IMMUNE_SYSTEM	0.0084122	18	933	4	0.204114	13.7361	0.145971	CD3E	25	Up_regulated	http://www.broadinstitute.org/gsea/msigdb/cards/REACTOME_IMMUNE_SYSTEM
REACTOME_IMMUNE_SYSTEM	0.00837696	22	933	4	0.204434	10.0535	0.145971	IL2RG	25	Up_regulated	http://www.broadinstitute.org/gsea/msigdb/cards/REACTOME_IMMUNE_SYSTEM
REACTOME_METABOLISM_OF_LIPIDS_AND_LIPOPROTEINS	0.00831601	3	478	2	0.204989	40.5596	0.204586	CD36	0	Up_regulated	http://www.broadinstitute.org/gsea/msigdb/cards/REACTOME_METABOLISM_OF_LIPIDS_AND_LIPOPROTEINS
REACTOME_METABOLISM_OF_LIPIDS_AND_LIPOPROTEINS	0.00829876	4	478	2	0.205148	29.4479	0.204586	IL6ST	0	Up_regulated	http://www.broadinstitute.org/gsea/msigdb/cards/REACTOME_METABOLISM_OF_LIPIDS_AND_LIPOPROTEINS
REACTOME_METABOLISM_OF_LIPIDS_AND_LIPOPROTEINS	0.00829876	4	478	2	0.205148	29.4479	0.204586	PPARD	0	Up_regulated	http://www.broadinstitute.org/gsea/msigdb/cards/REACTOME_METABOLISM_OF_LIPIDS_AND_LIPOPROTEINS
REACTOME_METABOLISM_OF_PROTEINS	0.00764818	5	518	2	0.211395	21.7426	0.178396	RPSA	0	Up_regulated	http://www.broadinstitute.org/gsea/msigdb/cards/REACTOME_METABOLISM_OF_PROTEINS
REACTOME_ADAPTIVE_IMMUNE_SYSTEM	0.00739372	2	539	2	0.214	73.6166	0.151414	CD3E	50	Up_regulated	http://www.broadinstitute.org/gsea/msigdb/cards/REACTOME_ADAPTIVE_IMMUNE_SYSTEM
REACTOME_SIGNALING_BY_GPCR	0.00648649	5	920	3	0.224167	58.1391	0.10497	EGFR	66.6667	Down_regulated	http://www.broadinstitute.org/gsea/msigdb/cards/REACTOME_SIGNALING_BY_GPCR
REACTOME_IMMUNE_SYSTEM	0.00641026	3	933	3	0.225091	65.5732	0.145971	CD4	66.6667	Down_regulated	http://www.broadinstitute.org/gsea/msigdb/cards/REACTOME_IMMUNE_SYSTEM
REACTOME_IMMUNE_SYSTEM	0.00639659	5	933	3	0.225259	36.9915	0.145971	IL6R	0	Up_regulated	http://www.broadinstitute.org/gsea/msigdb/cards/REACTOME_IMMUNE_SYSTEM
REACTOME_IMMUNE_SYSTEM	0.0063358	14	933	3	0.226006	9.74812	0.145971	TLR4	66.6667	Down_regulated	http://www.broadinstitute.org/gsea/msigdb/cards/REACTOME_IMMUNE_SYSTEM
REACTOME_SIGNALING_BY_GPCR	0.00433369	3	920	2	0.256273	43.4889	0.10497	FZD6	0	Up_regulated	http://www.broadinstitute.org/gsea/msigdb/cards/REACTOME_SIGNALING_BY_GPCR
REACTOME_SIGNALING_BY_GPCR	0.00432432	5	920	2	0.256448	24.5482	0.10497	EGFR	0	Up_regulated	http://www.broadinstitute.org/gsea/msigdb/cards/REACTOME_SIGNALING_BY_GPCR
REACTOME_IMMUNE_SYSTEM	0.0042735	3	933	2	0.257405	27.8249	0.145971	TLR1	50	Up_regulated	http://www.broadinstitute.org/gsea/msigdb/cards/REACTOME_IMMUNE_SYSTEM

## Sheet: TP 192 vs. control
Name of Pathway	Sorensen-Dice_Score_(SDS),	Target_size,	Reference_size,	Overlap_size,	P-value(based_on_the_SDS),	chi_squared_statistic,	Network_activity_score,	Receptor,	Down_regulated(%),	Regulation,	URL
REACTOME_FORMATION_OF_ATP_BY_CHEMIOSMOTIC_COUPLING	0.521739	7	16	6	0.00422369	2583.42	0.329585	CD4	0	Up_regulated	http://www.broadinstitute.org/gsea/msigdb/cards/REACTOME_FORMATION_OF_ATP_BY_CHEMIOSMOTIC_COUPLING
KEGG_VALINE_LEUCINE_AND_ISOLEUCINE_DEGRADATION	0.5	40	44	21	0.004793	1779.74	0.399583	PPARG	0	Up_regulated	http://www.broadinstitute.org/gsea/msigdb/cards/KEGG_VALINE_LEUCINE_AND_ISOLEUCINE_DEGRADATION
REACTOME_VEGF_LIGAND_RECEPTOR_INTERACTIONS	0.461538	3	10	3	0.00596039	4527	0.206263	KDR	66.6667	Down_regulated	http://www.broadinstitute.org/gsea/msigdb/cards/REACTOME_VEGF_LIGAND_RECEPTOR_INTERACTIONS
KEGG_CITRATE_CYCLE_TCA_CYCLE	0.431373	19	32	11	0.00704423	1527.03	0.38026	GHR	0	Up_regulated	http://www.broadinstitute.org/gsea/msigdb/cards/KEGG_CITRATE_CYCLE_TCA_CYCLE
KEGG_PEROXISOME	0.414414	33	78	23	0.00772962	2040.25	0.286067	PPARG	0	Up_regulated	http://www.broadinstitute.org/gsea/msigdb/cards/KEGG_PEROXISOME
KEGG_GLUTATHIONE_METABOLISM	0.379747	29	50	15	0.00933127	1600.61	0.274124	PPARG	0	Up_regulated	http://www.broadinstitute.org/gsea/msigdb/cards/KEGG_GLUTATHIONE_METABOLISM
REACTOME_REMOVAL_OF_THE_FLAP_INTERMEDIATE_FROM_THE_C_STRAND	0.375	6	10	3	0.00957413	1506.25	0.274307	IFNGR1	0	Up_regulated	http://www.broadinstitute.org/gsea/msigdb/cards/REACTOME_REMOVAL_OF_THE_FLAP_INTERMEDIATE_FROM_THE_C_STRAND
KEGG_FOLATE_BIOSYNTHESIS	0.333333	7	11	3	0.0119969	1549.46	0.20634	PPARD	0	Up_regulated	http://www.broadinstitute.org/gsea/msigdb/cards/KEGG_FOLATE_BIOSYNTHESIS
KEGG_AMINOACYL_TRNA_BIOSYNTHESIS	0.328358	26	41	11	0.0123256	1265.19	0.24708	PPARD	9.09091	Up_regulated	http://www.broadinstitute.org/gsea/msigdb/cards/KEGG_AMINOACYL_TRNA_BIOSYNTHESIS
KEGG_GLYOXYLATE_AND_DICARBOXYLATE_METABOLISM	0.322581	15	16	5	0.0127191	908.633	0.353677	IL4R	40	Up_regulated	http://www.broadinstitute.org/gsea/msigdb/cards/KEGG_GLYOXYLATE_AND_DICARBOXYLATE_METABOLISM
REACTOME_VITAMIN_B5_PANTOTHENATE_METABOLISM	0.315789	8	11	3	0.0131988	966.642	0.30056	NGFR	0	Up_regulated	http://www.broadinstitute.org/gsea/msigdb/cards/REACTOME_VITAMIN_B5_PANTOTHENATE_METABOLISM
REACTOME_PROSTANOID_LIGAND_RECEPTORS	0.307692	3	10	2	0.0137962	2010.67	0.263007	GSEA_153	50	Up_regulated	http://www.broadinstitute.org/gsea/msigdb/cards/REACTOME_PROSTANOID_LIGAND_RECEPTORS
PID_INTEGRIN5_PATHWAY	0.296296	10	17	4	0.0146872	1203	0.308159	LRP8	75	Down_regulated	http://www.broadinstitute.org/gsea/msigdb/cards/PID_INTEGRIN5_PATHWAY
KEGG_CITRATE_CYCLE_TCA_CYCLE	0.295082	29	32	9	0.0147858	662.512	0.38026	EGFR	0	Up_regulated	http://www.broadinstitute.org/gsea/msigdb/cards/KEGG_CITRATE_CYCLE_TCA_CYCLE
REACTOME_TCA_CYCLE_AND_RESPIRATORY_ELECTRON_TRANSPORT	0.291188	120	141	38	0.015107	828.527	0.268986	ERBB3	0	Up_regulated	http://www.broadinstitute.org/gsea/msigdb/cards/REACTOME_TCA_CYCLE_AND_RESPIRATORY_ELECTRON_TRANSPORT
REACTOME_IL_7_SIGNALING	0.285714	3	11	2	0.0155716	1608	0.247051	IL2RG	0	Up_regulated	http://www.broadinstitute.org/gsea/msigdb/cards/REACTOME_IL_7_SIGNALING
KEGG_OXIDATIVE_PHOSPHORYLATION	0.280156	122	135	36	0.0160599	834.737	0.239812	ERBB2	0	Up_regulated	http://www.broadinstitute.org/gsea/msigdb/cards/KEGG_OXIDATIVE_PHOSPHORYLATION
BIOCARTA_TCYTOTOXIC_PATHWAY	0.272727	8	14	3	0.0167397	1355.25	0.202692	TRA@	0	Up_regulated	http://www.broadinstitute.org/gsea/msigdb/cards/BIOCARTA_TCYTOTOXIC_PATHWAY
BIOCARTA_TCAPOPTOSIS_PATHWAY	0.266667	4	11	2	0.0173187	2011.33	0.037518	CD3E	0	Up_regulated	http://www.broadinstitute.org/gsea/msigdb/cards/BIOCARTA_TCAPOPTOSIS_PATHWAY
BIOCARTA_LEPTIN_PATHWAY	0.266667	4	11	2	0.0173187	860	0.320057	LEPR	0	Up_regulated	http://www.broadinstitute.org/gsea/msigdb/cards/BIOCARTA_LEPTIN_PATHWAY
SA_FAS_SIGNALING	0.266667	6	9	2	0.0173187	1340	0.046462	FAS	0	Up_regulated	http://www.broadinstitute.org/gsea/msigdb/cards/SA_FAS_SIGNALING
REACTOME_GLYCOLYSIS	0.25641	10	29	5	0.0183521	1155.38	0.246813	GSEA_35	0	Up_regulated	http://www.broadinstitute.org/gsea/msigdb/cards/REACTOME_GLYCOLYSIS
KEGG_CITRATE_CYCLE_TCA_CYCLE	0.25641	7	32	5	0.0183521	856.996	0.38026	BMPR1B	0	Up_regulated	http://www.broadinstitute.org/gsea/msigdb/cards/KEGG_CITRATE_CYCLE_TCA_CYCLE
BIOCARTA_P53_PATHWAY	0.25	8	16	3	0.0190346	1355.25	0.180058	IL2RG	66.6667	Down_regulated	http://www.broadinstitute.org/gsea/msigdb/cards/BIOCARTA_P53_PATHWAY
KEGG_TERPENOID_BACKBONE_BIOSYNTHESIS	0.25	9	15	3	0.0190346	544.637	0.358042	ESR1	0	Up_regulated	http://www.broadinstitute.org/gsea/msigdb/cards/KEGG_TERPENOID_BACKBONE_BIOSYNTHESIS
KEGG_WNT_SIGNALING_PATHWAY	0.247191	27	151	22	0.0193431	1914.98	0.198355	LRP5	9.09091	Up_regulated	http://www.broadinstitute.org/gsea/msigdb/cards/KEGG_WNT_SIGNALING_PATHWAY
KEGG_ALZHEIMERS_DISEASE	0.242915	78	169	30	0.0198243	833.424	0.2229	IL2RG	0	Up_regulated	http://www.broadinstitute.org/gsea/msigdb/cards/KEGG_ALZHEIMERS_DISEASE
BIOCARTA_THELPER_PATHWAY	0.24	11	14	3	0.0201606	984.49	0.202692	CD4	0	Up_regulated	http://www.broadinstitute.org/gsea/msigdb/cards/BIOCARTA_THELPER_PATHWAY
KEGG_ALPHA_LINOLENIC_ACID_METABOLISM	0.24	6	19	3	0.0201606	1506.25	0.14368	PLCG1	0	Up_regulated	http://www.broadinstitute.org/gsea/msigdb/cards/KEGG_ALPHA_LINOLENIC_ACID_METABOLISM
REACTOME_PYRIMIDINE_CATABOLISM	0.235294	5	12	2	0.0207181	963.52	0.23225	LPAR2	100	Down_regulated	http://www.broadinstitute.org/gsea/msigdb/cards/REACTOME_PYRIMIDINE_CATABOLISM
REACTOME_PECAM1_INTERACTIONS	0.235294	7	10	2	0.0207181	860	0.185117	LPAR2	0	Up_regulated	http://www.broadinstitute.org/gsea/msigdb/cards/REACTOME_PECAM1_INTERACTIONS
REACTOME_HORMONE_SENSITIVE_LIPASE_HSL_MEDIATED_TRIACYLGLYCEROL_HYDROLYSIS	0.235294	4	13	2	0.0207181	668.222	0.411856	TGFBR1	0	Up_regulated	http://www.broadinstitute.org/gsea/msigdb/cards/REACTOME_HORMONE_SENSITIVE_LIPASE_HSL_MEDIATED_TRIACYLGLYCEROL_HYDROLYSIS
PID_IL5_PATHWAY	0.235294	3	14	2	0.0207181	892.148	0.307633	CSF2RB	0	Up_regulated	http://www.broadinstitute.org/gsea/msigdb/cards/PID_IL5_PATHWAY
REACTOME_PROLACTIN_RECEPTOR_SIGNALING	0.235294	3	14	2	0.0207181	2010.67	0.158493	GHR	0	Up_regulated	http://www.broadinstitute.org/gsea/msigdb/cards/REACTOME_PROLACTIN_RECEPTOR_SIGNALING
PID_IL2_STAT5PATHWAY	0.232558	13	30	5	0.0210508	719.086	0.260124	IL2RG	20	Up_regulated	http://www.broadinstitute.org/gsea/msigdb/cards/PID_IL2_STAT5PATHWAY
REACTOME_REGULATION_OF_INSULIN_LIKE_GROWTH_FACTOR_IGF_ACTIVITY_BY_INSULIN_LIKE_GROWTH_FACTOR_BINDING_PROTEINS_IGFBPS	0.230769	10	16	3	0.0212719	489.656	0.423061	GHR	33.3333	Up_regulated	http://www.broadinstitute.org/gsea/msigdb/cards/REACTOME_REGULATION_OF_INSULIN_LIKE_GROWTH_FACTOR_IGF_ACTIVITY_BY_INSULIN_LIKE_GROWTH_FACTOR_BINDING_PROTEINS_IGFBPS
REACTOME_TCA_CYCLE_AND_RESPIRATORY_ELECTRON_TRANSPORT	0.227848	96	141	27	0.0216391	514.802	0.268986	CD4	0	Up_regulated	http://www.broadinstitute.org/gsea/msigdb/cards/REACTOME_TCA_CYCLE_AND_RESPIRATORY_ELECTRON_TRANSPORT
KEGG_CITRATE_CYCLE_TCA_CYCLE	0.227273	12	32	5	0.0217123	496.17	0.38026	EPOR	0	Up_regulated	http://www.broadinstitute.org/gsea/msigdb/cards/KEGG_CITRATE_CYCLE_TCA_CYCLE
KEGG_PYRUVATE_METABOLISM	0.226415	13	40	6	0.0218221	611.282	0.356401	PPARA	16.6667	Up_regulated	http://www.broadinstitute.org/gsea/msigdb/cards/KEGG_PYRUVATE_METABOLISM
KEGG_HUNTINGTONS_DISEASE	0.223776	101	185	32	0.022164	764.889	0.187607	CD4	3.125	Up_regulated	http://www.broadinstitute.org/gsea/msigdb/cards/KEGG_HUNTINGTONS_DISEASE
REACTOME_IL_7_SIGNALING	0.222222	7	11	2	0.0223685	687.314	0.247051	IL2RG	0	Up_regulated	http://www.broadinstitute.org/gsea/msigdb/cards/REACTOME_IL_7_SIGNALING
BIOCARTA_ASBCELL_PATHWAY	0.222222	6	12	2	0.0223685	1340	0.0360717	CD28	0	Up_regulated	http://www.broadinstitute.org/gsea/msigdb/cards/BIOCARTA_ASBCELL_PATHWAY
BIOCARTA_TCRA_PATHWAY	0.222222	5	13	2	0.0223685	963.52	0.190759	CD3E	0	Up_regulated	http://www.broadinstitute.org/gsea/msigdb/cards/BIOCARTA_TCRA_PATHWAY
KEGG_PORPHYRIN_AND_CHLOROPHYLL_METABOLISM	0.215385	24	41	7	0.0232967	871.932	0.160497	PPARG	0	Up_regulated	http://www.broadinstitute.org/gsea/msigdb/cards/KEGG_PORPHYRIN_AND_CHLOROPHYLL_METABOLISM
REACTOME_GOLGI_ASSOCIATED_VESICLE_BIOGENESIS	0.213592	50	53	11	0.023548	594.194	0.204785	ADORA1	0	Up_regulated	http://www.broadinstitute.org/gsea/msigdb/cards/REACTOME_GOLGI_ASSOCIATED_VESICLE_BIOGENESIS
BIOCARTA_IGF1MTOR_PATHWAY	0.212766	27	20	5	0.023665	501.366	0.273176	IGF1R	0	Up_regulated	http://www.broadinstitute.org/gsea/msigdb/cards/BIOCARTA_IGF1MTOR_PATHWAY
REACTOME_ALPHA_LINOLENIC_ACID_ALA_METABOLISM	0.210526	7	12	2	0.0239858	489.96	0.309132	EGFR	0	Up_regulated	http://www.broadinstitute.org/gsea/msigdb/cards/REACTOME_ALPHA_LINOLENIC_ACID_ALA_METABOLISM
BIOCARTA_HIF_PATHWAY	0.210526	4	15	2	0.0239858	860	0.245764	LPAR2	50	Up_regulated	http://www.broadinstitute.org/gsea/msigdb/cards/BIOCARTA_HIF_PATHWAY
KEGG_ADIPOCYTOKINE_SIGNALING_PATHWAY	0.209302	19	67	9	0.0241635	723.906	0.279493	TNFRSF1B	0	Up_regulated	http://www.broadinstitute.org/gsea/msigdb/cards/KEGG_ADIPOCYTOKINE_SIGNALING_PATHWAY
KEGG_GLUTATHIONE_METABOLISM	0.207547	56	50	11	0.0244212	434.164	0.274124	PSEN1	0	Up_regulated	http://www.broadinstitute.org/gsea/msigdb/cards/KEGG_GLUTATHIONE_METABOLISM
BIOCARTA_PS1_PATHWAY	0.206897	15	14	3	0.0245176	513.344	0.254787	DLL1	0	Up_regulated	http://www.broadinstitute.org/gsea/msigdb/cards/BIOCARTA_PS1_PATHWAY
KEGG_PROPANOATE_METABOLISM	0.205128	6	33	4	0.0247821	666.109	0.363428	EPS15	0	Up_regulated	http://www.broadinstitute.org/gsea/msigdb/cards/KEGG_PROPANOATE_METABOLISM
REACTOME_IL_7_SIGNALING	0.2	9	11	2	0.0255703	533.867	0.247051	IL2RG	0	Up_regulated	http://www.broadinstitute.org/gsea/msigdb/cards/REACTOME_IL_7_SIGNALING
KEGG_CITRATE_CYCLE_TCA_CYCLE	0.2	8	32	4	0.0255703	477.601	0.38026	FGFR2	0	Up_regulated	http://www.broadinstitute.org/gsea/msigdb/cards/KEGG_CITRATE_CYCLE_TCA_CYCLE
REACTOME_GOLGI_ASSOCIATED_VESICLE_BIOGENESIS	0.196078	49	53	10	0.026195	499.57	0.204785	PDGFRA	0	Up_regulated	http://www.broadinstitute.org/gsea/msigdb/cards/REACTOME_GOLGI_ASSOCIATED_VESICLE_BIOGENESIS
REACTOME_NEPHRIN_INTERACTIONS	0.193548	11	20	3	0.0266087	819.545	0.144462	TRA@	0	Up_regulated	http://www.broadinstitute.org/gsea/msigdb/cards/REACTOME_NEPHRIN_INTERACTIONS
REACTOME_METABOLISM_OF_VITAMINS_AND_COFACTORS	0.193548	11	51	6	0.0266087	724.36	0.251975	GSEA_67	0	Up_regulated	http://www.broadinstitute.org/gsea/msigdb/cards/REACTOME_METABOLISM_OF_VITAMINS_AND_COFACTORS
KEGG_PARKINSONS_DISEASE	0.192308	75	133	20	0.0268147	451.958	0.226117	IL2RG	0	Up_regulated	http://www.broadinstitute.org/gsea/msigdb/cards/KEGG_PARKINSONS_DISEASE
KEGG_GLUTATHIONE_METABOLISM	0.191781	23	50	7	0.0269028	433.333	0.274124	PPARG	0	Up_regulated	http://www.broadinstitute.org/gsea/msigdb/cards/KEGG_GLUTATHIONE_METABOLISM
REACTOME_REVERSIBLE_HYDRATION_OF_CARBON_DIOXIDE	0.190476	9	12	2	0.0271226	892.148	0.125305	GSEA_48	0	Up_regulated	http://www.broadinstitute.org/gsea/msigdb/cards/REACTOME_REVERSIBLE_HYDRATION_OF_CARBON_DIOXIDE
REACTOME_CITRIC_ACID_CYCLE_TCA_CYCLE	0.1875	6	26	3	0.027633	562.031	0.2734	PPARD	0	Up_regulated	http://www.broadinstitute.org/gsea/msigdb/cards/REACTOME_CITRIC_ACID_CYCLE_TCA_CYCLE
REACTOME_SIGNALING_BY_NOTCH3	0.181818	10	12	2	0.0286434	341.945	0.250775	NOTCH3	0	Up_regulated	http://www.broadinstitute.org/gsea/msigdb/cards/REACTOME_SIGNALING_BY_NOTCH3
PID_IL5_PATHWAY	0.181818	8	14	2	0.0286434	332.336	0.307633	CSF2RB	0	Up_regulated	http://www.broadinstitute.org/gsea/msigdb/cards/PID_IL5_PATHWAY
BIOCARTA_EPO_PATHWAY	0.181818	3	19	2	0.0286434	1147.81	0.191028	EPOR	0	Up_regulated	http://www.broadinstitute.org/gsea/msigdb/cards/BIOCARTA_EPO_PATHWAY
BIOCARTA_IL7_PATHWAY	0.181818	5	17	2	0.0286434	601	0.24704	IL2RG	0	Up_regulated	http://www.broadinstitute.org/gsea/msigdb/cards/BIOCARTA_IL7_PATHWAY
REACTOME_GOLGI_ASSOCIATED_VESICLE_BIOGENESIS	0.178862	70	53	11	0.0291888	419.6	0.204785	PDGFRA	0	Up_regulated	http://www.broadinstitute.org/gsea/msigdb/cards/REACTOME_GOLGI_ASSOCIATED_VESICLE_BIOGENESIS
REACTOME_S_PHASE	0.178862	14	109	11	0.0291888	1099.34	0.219255	PPARD	81.8182	Down_regulated	http://www.broadinstitute.org/gsea/msigdb/cards/REACTOME_S_PHASE
REACTOME_SYNTHESIS_OF_GLYCOSYLPHOSPHATIDYLINOSITOL_GPI	0.173913	6	17	2	0.0301336	572.191	0.175787	GSEA_1	0	Up_regulated	http://www.broadinstitute.org/gsea/msigdb/cards/REACTOME_SYNTHESIS_OF_GLYCOSYLPHOSPHATIDYLINOSITOL_GPI
REACTOME_GOLGI_ASSOCIATED_VESICLE_BIOGENESIS	0.173913	39	53	8	0.0301336	401.117	0.204785	FCER1A	0	Up_regulated	http://www.broadinstitute.org/gsea/msigdb/cards/REACTOME_GOLGI_ASSOCIATED_VESICLE_BIOGENESIS
REACTOME_SIGNALING_BY_FGFR1_FUSION_MUTANTS	0.173913	4	19	2	0.0301336	601.1	0.250634	PLCG1	0	Up_regulated	http://www.broadinstitute.org/gsea/msigdb/cards/REACTOME_SIGNALING_BY_FGFR1_FUSION_MUTANTS
PID_IL5_PATHWAY	0.173913	9	14	2	0.0301336	295.016	0.307633	CSF2RB	0	Up_regulated	http://www.broadinstitute.org/gsea/msigdb/cards/PID_IL5_PATHWAY
REACTOME_MITOCHONDRIAL_TRNA_AMINOACYLATION	0.171429	14	21	3	0.0306237	237.775	0.335202	PPARA	33.3333	Up_regulated	http://www.broadinstitute.org/gsea/msigdb/cards/REACTOME_MITOCHONDRIAL_TRNA_AMINOACYLATION
BIOCARTA_ERK_PATHWAY	0.171429	7	28	3	0.0306237	772.371	0.197702	NGFR	66.6667	Down_regulated	http://www.broadinstitute.org/gsea/msigdb/cards/BIOCARTA_ERK_PATHWAY
KEGG_LYSOSOME	0.169935	32	121	13	0.0309237	647.029	0.191024	PPARD	0	Up_regulated	http://www.broadinstitute.org/gsea/msigdb/cards/KEGG_LYSOSOME
REACTOME_RESPIRATORY_ELECTRON_TRANSPORT_ATP_SYNTHESIS_BY_CHEMIOSMOTIC_COUPLING_AND_HEAT_PRODUCTION_BY_UNCOUPLING_PROTEINS_	0.167939	33	98	11	0.0313308	372.186	0.258091	IL12RB2	0	Up_regulated	http://www.broadinstitute.org/gsea/msigdb/cards/REACTOME_RESPIRATORY_ELECTRON_TRANSPORT_ATP_SYNTHESIS_BY_CHEMIOSMOTIC_COUPLING_AND_HEAT_PRODUCTION_BY_UNCOUPLING_PROTEINS_
BIOCARTA_IL7_PATHWAY	0.166667	7	17	2	0.0315941	428.287	0.24704	IL2RG	0	Up_regulated	http://www.broadinstitute.org/gsea/msigdb/cards/BIOCARTA_IL7_PATHWAY
KEGG_GLYOXYLATE_AND_DICARBOXYLATE_METABOLISM	0.166667	8	16	2	0.0315941	271.277	0.353677	PPARG	0	Up_regulated	http://www.broadinstitute.org/gsea/msigdb/cards/KEGG_GLYOXYLATE_AND_DICARBOXYLATE_METABOLISM
PID_IL3_PATHWAY	0.166667	9	27	3	0.0315941	426.86	0.246855	CSF2RB	0	Up_regulated	http://www.broadinstitute.org/gsea/msigdb/cards/PID_IL3_PATHWAY
KEGG_TERPENOID_BACKBONE_BIOSYNTHESIS	0.166667	9	15	2	0.0315941	240.732	0.358042	GSEA_117	0	Up_regulated	http://www.broadinstitute.org/gsea/msigdb/cards/KEGG_TERPENOID_BACKBONE_BIOSYNTHESIS
REACTOME_REGULATION_OF_KIT_SIGNALING	0.166667	7	17	2	0.0315941	428.287	0.254032	KIT	0	Up_regulated	http://www.broadinstitute.org/gsea/msigdb/cards/REACTOME_REGULATION_OF_KIT_SIGNALING
KEGG_INSULIN_SIGNALING_PATHWAY	0.164557	21	137	13	0.0320377	755.875	0.237141	INSR	0	Up_regulated	http://www.broadinstitute.org/gsea/msigdb/cards/KEGG_INSULIN_SIGNALING_PATHWAY
PID_INTEGRIN3_PATHWAY	0.163934	18	43	5	0.0321702	411.884	0.282264	TGFBR2	40	Up_regulated	http://www.broadinstitute.org/gsea/msigdb/cards/PID_INTEGRIN3_PATHWAY
PID_IL4_2PATHWAY	0.162791	21	65	7	0.0324157	493.176	0.234278	IL13RA1	28.5714	Up_regulated	http://www.broadinstitute.org/gsea/msigdb/cards/PID_IL4_2PATHWAY
KEGG_ADIPOCYTOKINE_SIGNALING_PATHWAY	0.16092	20	67	7	0.0328231	412.456	0.279493	CD36	0	Up_regulated	http://www.broadinstitute.org/gsea/msigdb/cards/KEGG_ADIPOCYTOKINE_SIGNALING_PATHWAY
REACTOME_CELL_EXTRACELLULAR_MATRIX_INTERACTIONS	0.16	11	14	2	0.0330259	271.277	0.290283	FGFR2	50	Up_regulated	http://www.broadinstitute.org/gsea/msigdb/cards/REACTOME_CELL_EXTRACELLULAR_MATRIX_INTERACTIONS
KEGG_FATTY_ACID_METABOLISM	0.16	8	42	4	0.0330259	371.816	0.379416	IL2RG	50	Up_regulated	http://www.broadinstitute.org/gsea/msigdb/cards/KEGG_FATTY_ACID_METABOLISM
REACTOME_PROLONGED_ERK_ACTIVATION_EVENTS	0.16	6	19	2	0.0330259	1003.83	0.115462	FRS2	50	Up_regulated	http://www.broadinstitute.org/gsea/msigdb/cards/REACTOME_PROLONGED_ERK_ACTIVATION_EVENTS
REACTOME_BRANCHED_CHAIN_AMINO_ACID_CATABOLISM	0.16	8	17	2	0.0330259	212.399	0.378599	IFNGR1	0	Up_regulated	http://www.broadinstitute.org/gsea/msigdb/cards/REACTOME_BRANCHED_CHAIN_AMINO_ACID_CATABOLISM
BIOCARTA_IL6_PATHWAY	0.157895	16	22	3	0.0334969	372.879	0.218208	IL6R	0	Up_regulated	http://www.broadinstitute.org/gsea/msigdb/cards/BIOCARTA_IL6_PATHWAY
PID_INSULIN_GLUCOSE_PATHWAY	0.157895	12	26	3	0.0334969	372.817	0.217234	INSR	33.3333	Up_regulated	http://www.broadinstitute.org/gsea/msigdb/cards/PID_INSULIN_GLUCOSE_PATHWAY
PID_WNT_NONCANONICAL_PATHWAY	0.157895	6	32	3	0.0334969	642.964	0.251692	FZD6	66.6667	Down_regulated	http://www.broadinstitute.org/gsea/msigdb/cards/PID_WNT_NONCANONICAL_PATHWAY
KEGG_LYSOSOME	0.157303	57	121	14	0.0336309	412.064	0.191024	F2R	0	Up_regulated	http://www.broadinstitute.org/gsea/msigdb/cards/KEGG_LYSOSOME
REACTOME_TRIGLYCERIDE_BIOSYNTHESIS	0.156863	13	38	4	0.0337312	279.635	0.375815	IL2RG	0	Up_regulated	http://www.broadinstitute.org/gsea/msigdb/cards/REACTOME_TRIGLYCERIDE_BIOSYNTHESIS
REACTOME_CELL_CYCLE	0.156863	140	421	44	0.0337312	540.512	0.170705	ERBB3	15.9091	Up_regulated	http://www.broadinstitute.org/gsea/msigdb/cards/REACTOME_CELL_CYCLE
REACTOME_TCA_CYCLE_AND_RESPIRATORY_ELECTRON_TRANSPORT	0.15534	65	141	16	0.0340813	261.735	0.268986	PSEN1	0	Up_regulated	http://www.broadinstitute.org/gsea/msigdb/cards/REACTOME_TCA_CYCLE_AND_RESPIRATORY_ELECTRON_TRANSPORT
KEGG_ADIPOCYTOKINE_SIGNALING_PATHWAY	0.153846	24	67	7	0.0344297	341.628	0.279493	LEPR	0	Up_regulated	http://www.broadinstitute.org/gsea/msigdb/cards/KEGG_ADIPOCYTOKINE_SIGNALING_PATHWAY
BIOCARTA_IL12_PATHWAY	0.153846	3	23	2	0.0344297	2010.67	0.0960534	TRA@	50	Up_regulated	http://www.broadinstitute.org/gsea/msigdb/cards/BIOCARTA_IL12_PATHWAY
KEGG_ETHER_LIPID_METABOLISM	0.153846	6	33	3	0.0344297	750.874	0.177821	PLCG1	0	Up_regulated	http://www.broadinstitute.org/gsea/msigdb/cards/KEGG_ETHER_LIPID_METABOLISM
BIOCARTA_IGF1MTOR_PATHWAY	0.153846	6	20	2	0.0344297	362.911	0.273176	IGF1R	0	Up_regulated	http://www.broadinstitute.org/gsea/msigdb/cards/BIOCARTA_IGF1MTOR_PATHWAY
KEGG_FATTY_ACID_METABOLISM	0.152381	63	42	8	0.0347765	178.788	0.379416	ZFYVE9	25	Up_regulated	http://www.broadinstitute.org/gsea/msigdb/cards/KEGG_FATTY_ACID_METABOLISM
KEGG_VIBRIO_CHOLERAE_INFECTION	0.150943	50	56	8	0.0351215	309.961	0.212893	LPAR2	62.5	Down_regulated	http://www.broadinstitute.org/gsea/msigdb/cards/KEGG_VIBRIO_CHOLERAE_INFECTION
PID_HEDGEHOG_2PATHWAY	0.148148	5	22	2	0.0358067	687.314	0.164744	PTCH1	0	Up_regulated	http://www.broadinstitute.org/gsea/msigdb/cards/PID_HEDGEHOG_2PATHWAY
KEGG_VALINE_LEUCINE_AND_ISOLEUCINE_DEGRADATION	0.148148	10	44	4	0.0358067	255.104	0.399583	PPARA	0	Up_regulated	http://www.broadinstitute.org/gsea/msigdb/cards/KEGG_VALINE_LEUCINE_AND_ISOLEUCINE_DEGRADATION
REACTOME_DOWNREGULATION_OF_TGF_BETA_RECEPTOR_SIGNALING	0.148148	4	23	2	0.0358067	668.222	0.204723	ZFYVE9	0	Up_regulated	http://www.broadinstitute.org/gsea/msigdb/cards/REACTOME_DOWNREGULATION_OF_TGF_BETA_RECEPTOR_SIGNALING
REACTOME_TCA_CYCLE_AND_RESPIRATORY_ELECTRON_TRANSPORT	0.145455	24	141	12	0.0364854	420.164	0.268986	FGFR2	8.33333	Up_regulated	http://www.broadinstitute.org/gsea/msigdb/cards/REACTOME_TCA_CYCLE_AND_RESPIRATORY_ELECTRON_TRANSPORT
PID_FOXM1PATHWAY	0.145455	15	40	4	0.0364854	372.808	0.237416	ESR1	50	Up_regulated	http://www.broadinstitute.org/gsea/msigdb/cards/PID_FOXM1PATHWAY
BIOCARTA_CARDIACEGF_PATHWAY	0.142857	10	18	2	0.0371577	265.16	0.292088	EGFR	0	Up_regulated	http://www.broadinstitute.org/gsea/msigdb/cards/BIOCARTA_CARDIACEGF_PATHWAY
ST_GA12_PATHWAY	0.142857	5	23	2	0.0371577	963.52	0.138006	F2RL1	50	Up_regulated	http://www.broadinstitute.org/gsea/msigdb/cards/ST_GA12_PATHWAY
PID_RAC1_REG_PATHWAY	0.142857	18	38	4	0.0371577	309.503	0.235705	RAC1	0	Up_regulated	http://www.broadinstitute.org/gsea/msigdb/cards/PID_RAC1_REG_PATHWAY
PID_IL27PATHWAY	0.142857	2	26	2	0.0371577	3017.5	0.0853227	IL12RB2	0	Up_regulated	http://www.broadinstitute.org/gsea/msigdb/cards/PID_IL27PATHWAY
REACTOME_MEMBRANE_TRAFFICKING	0.142077	54	129	13	0.0373633	453.735	0.143803	FGFR2	0	Up_regulated	http://www.broadinstitute.org/gsea/msigdb/cards/REACTOME_MEMBRANE_TRAFFICKING
REACTOME_METABOLISM_OF_CARBOHYDRATES	0.13986	39	247	20	0.0379562	633.195	0.193757	KDR	10	Up_regulated	http://www.broadinstitute.org/gsea/msigdb/cards/REACTOME_METABOLISM_OF_CARBOHYDRATES
PID_ALK1PATHWAY	0.139535	17	26	3	0.0380444	528.706	0.132597	TGFBR1	33.3333	Up_regulated	http://www.broadinstitute.org/gsea/msigdb/cards/PID_ALK1PATHWAY
PID_CXCR4_PATHWAY	0.139535	27	102	9	0.0380444	408.097	0.226808	CD3E	22.2222	Up_regulated	http://www.broadinstitute.org/gsea/msigdb/cards/PID_CXCR4_PATHWAY
BIOCARTA_CTLA4_PATHWAY	0.137931	8	21	2	0.0384836	374.314	0.164932	CD3E	0	Up_regulated	http://www.broadinstitute.org/gsea/msigdb/cards/BIOCARTA_CTLA4_PATHWAY
REACTOME_METABOLISM_OF_NUCLEOTIDES	0.137931	15	72	6	0.0384836	528.359	0.189906	GSEA_32	33.3333	Up_regulated	http://www.broadinstitute.org/gsea/msigdb/cards/REACTOME_METABOLISM_OF_NUCLEOTIDES
REACTOME_DOWNREGULATION_OF_TGF_BETA_RECEPTOR_SIGNALING	0.137931	6	23	2	0.0384836	444.297	0.204723	ZFYVE9	0	Up_regulated	http://www.broadinstitute.org/gsea/msigdb/cards/REACTOME_DOWNREGULATION_OF_TGF_BETA_RECEPTOR_SIGNALING
REACTOME_CITRIC_ACID_CYCLE_TCA_CYCLE	0.137931	3	26	2	0.0384836	500.666	0.2734	RPSA	0	Up_regulated	http://www.broadinstitute.org/gsea/msigdb/cards/REACTOME_CITRIC_ACID_CYCLE_TCA_CYCLE
REACTOME_PROLACTIN_RECEPTOR_SIGNALING	0.137931	15	14	2	0.0384836	399.734	0.158493	GHR	0	Up_regulated	http://www.broadinstitute.org/gsea/msigdb/cards/REACTOME_PROLACTIN_RECEPTOR_SIGNALING
REACTOME_TCA_CYCLE_AND_RESPIRATORY_ELECTRON_TRANSPORT	0.136126	50	141	13	0.038987	225.473	0.268986	PPARG	0	Up_regulated	http://www.broadinstitute.org/gsea/msigdb/cards/REACTOME_TCA_CYCLE_AND_RESPIRATORY_ELECTRON_TRANSPORT
KEGG_LYSOSOME	0.134021	73	121	13	0.0395865	271.157	0.191024	NGFR	0	Up_regulated	http://www.broadinstitute.org/gsea/msigdb/cards/KEGG_LYSOSOME
REACTOME_CHOLESTEROL_BIOSYNTHESIS	0.133333	6	24	2	0.0397852	265.248	0.328091	TLR4	0	Up_regulated	http://www.broadinstitute.org/gsea/msigdb/cards/REACTOME_CHOLESTEROL_BIOSYNTHESIS
PID_HEDGEHOG_2PATHWAY	0.133333	8	22	2	0.0397852	428.287	0.164744	PTCH1	0	Up_regulated	http://www.broadinstitute.org/gsea/msigdb/cards/PID_HEDGEHOG_2PATHWAY
BIOCARTA_FCER1_PATHWAY	0.133333	4	41	3	0.0397852	967.124	0.163148	FCER1A	33.3333	Up_regulated	http://www.broadinstitute.org/gsea/msigdb/cards/BIOCARTA_FCER1_PATHWAY
KEGG_BASAL_CELL_CARCINOMA	0.133333	5	55	4	0.0397852	961.917	0.203354	FZD9	75	Down_regulated	http://www.broadinstitute.org/gsea/msigdb/cards/KEGG_BASAL_CELL_CARCINOMA
BIOCARTA_CASPASE_PATHWAY	0.133333	7	23	2	0.0397852	572.191	0.144865	PPARA	100	Down_regulated	http://www.broadinstitute.org/gsea/msigdb/cards/BIOCARTA_CASPASE_PATHWAY
KEGG_PROTEIN_EXPORT	0.133333	6	24	2	0.0397852	572.191	0.132844	SRPR	0	Up_regulated	http://www.broadinstitute.org/gsea/msigdb/cards/KEGG_PROTEIN_EXPORT
REACTOME_TCA_CYCLE_AND_RESPIRATORY_ELECTRON_TRANSPORT	0.132701	70	141	14	0.0399693	181.183	0.268986	MDFI	0	Up_regulated	http://www.broadinstitute.org/gsea/msigdb/cards/REACTOME_TCA_CYCLE_AND_RESPIRATORY_ELECTRON_TRANSPORT
REACTOME_G1_S_TRANSITION	0.132231	9	112	8	0.040107	886.804	0.221648	ESR2	100	Down_regulated	http://www.broadinstitute.org/gsea/msigdb/cards/REACTOME_G1_S_TRANSITION
REACTOME_MEMBRANE_TRAFFICKING	0.132075	83	129	14	0.0401528	335.761	0.143803	KIT	0	Up_regulated	http://www.broadinstitute.org/gsea/msigdb/cards/REACTOME_MEMBRANE_TRAFFICKING
PID_SHP2_PATHWAY	0.131579	18	58	5	0.0402993	391.863	0.194768	FRS2	20	Up_regulated	http://www.broadinstitute.org/gsea/msigdb/cards/PID_SHP2_PATHWAY
PID_ILK_PATHWAY	0.131579	31	45	5	0.0402993	203.611	0.260961	KIT	20	Up_regulated	http://www.broadinstitute.org/gsea/msigdb/cards/PID_ILK_PATHWAY
REACTOME_METABOLISM_OF_LIPIDS_AND_LIPOPROTEINS	0.131206	86	478	37	0.04041	427.077	0.217214	AR	8.10811	Up_regulated	http://www.broadinstitute.org/gsea/msigdb/cards/REACTOME_METABOLISM_OF_LIPIDS_AND_LIPOPROTEINS
REACTOME_METABOLISM_OF_VITAMINS_AND_COFACTORS	0.131148	10	51	4	0.0404272	351.947	0.251975	FRS2	0	Up_regulated	http://www.broadinstitute.org/gsea/msigdb/cards/REACTOME_METABOLISM_OF_VITAMINS_AND_COFACTORS
REACTOME_TRIGLYCERIDE_BIOSYNTHESIS	0.130435	8	38	3	0.04064	256.695	0.375815	IL2RG	0	Up_regulated	http://www.broadinstitute.org/gsea/msigdb/cards/REACTOME_TRIGLYCERIDE_BIOSYNTHESIS
REACTOME_INSULIN_SYNTHESIS_AND_PROCESSING	0.130435	25	21	3	0.04064	162.252	0.299848	INSR	66.6667	Down_regulated	http://www.broadinstitute.org/gsea/msigdb/cards/REACTOME_INSULIN_SYNTHESIS_AND_PROCESSING
KEGG_BUTANOATE_METABOLISM	0.130435	12	34	3	0.04064	200.981	0.310146	CD44	0	Up_regulated	http://www.broadinstitute.org/gsea/msigdb/cards/KEGG_BUTANOATE_METABOLISM
PID_AVB3_INTEGRIN_PATHWAY	0.129032	18	75	6	0.0410635	356.987	0.248463	IGF1R	16.6667	Up_regulated	http://www.broadinstitute.org/gsea/msigdb/cards/PID_AVB3_INTEGRIN_PATHWAY
KEGG_INSULIN_SIGNALING_PATHWAY	0.128205	19	137	10	0.0413164	491.198	0.237141	INSR	0	Up_regulated	http://www.broadinstitute.org/gsea/msigdb/cards/KEGG_INSULIN_SIGNALING_PATHWAY
PID_INSULIN_PATHWAY	0.126984	18	45	4	0.0416941	208.204	0.259993	INSR	0	Up_regulated	http://www.broadinstitute.org/gsea/msigdb/cards/PID_INSULIN_PATHWAY
KEGG_ADIPOCYTOKINE_SIGNALING_PATHWAY	0.126582	12	67	5	0.0418196	352.152	0.279493	IL12RB2	0	Up_regulated	http://www.broadinstitute.org/gsea/msigdb/cards/KEGG_ADIPOCYTOKINE_SIGNALING_PATHWAY
PID_AVB3_INTEGRIN_PATHWAY	0.125	21	75	6	0.0423192	304.443	0.248463	KDR	16.6667	Up_regulated	http://www.broadinstitute.org/gsea/msigdb/cards/PID_AVB3_INTEGRIN_PATHWAY
PID_TOLL_ENDOGENOUS_PATHWAY	0.125	7	25	2	0.0423192	489.96	0.150419	TLR1	50	Up_regulated	http://www.broadinstitute.org/gsea/msigdb/cards/PID_TOLL_ENDOGENOUS_PATHWAY
REACTOME_RORA_ACTIVATES_CIRCADIAN_EXPRESSION	0.125	8	24	2	0.0423192	374.314	0.156807	PPARA	50	Up_regulated	http://www.broadinstitute.org/gsea/msigdb/cards/REACTOME_RORA_ACTIVATES_CIRCADIAN_EXPRESSION
PID_IL27PATHWAY	0.125	6	26	2	0.0423192	1003.83	0.0853227	IL12RB2	0	Up_regulated	http://www.broadinstitute.org/gsea/msigdb/cards/PID_IL27PATHWAY
BIOCARTA_GH_PATHWAY	0.125	4	28	2	0.0423192	668.222	0.178405	INSR	0	Up_regulated	http://www.broadinstitute.org/gsea/msigdb/cards/BIOCARTA_GH_PATHWAY
REACTOME_MEMBRANE_TRAFFICKING	0.124294	48	129	11	0.0425451	364.062	0.143803	FGFR2	0	Up_regulated	http://www.broadinstitute.org/gsea/msigdb/cards/REACTOME_MEMBRANE_TRAFFICKING
PID_CXCR4_PATHWAY	0.122807	12	102	7	0.0430269	564.501	0.226808	CD3E	28.5714	Up_regulated	http://www.broadinstitute.org/gsea/msigdb/cards/PID_CXCR4_PATHWAY
PID_FRA_PATHWAY	0.122449	12	37	3	0.0431441	221.6	0.334385	ITGB4	33.3333	Up_regulated	http://www.broadinstitute.org/gsea/msigdb/cards/PID_FRA_PATHWAY
BIOCARTA_MITOCHONDRIA_PATHWAY	0.121212	12	21	2	0.0435531	332.391	0.140121	PDGFRA	0	Up_regulated	http://www.broadinstitute.org/gsea/msigdb/cards/BIOCARTA_MITOCHONDRIA_PATHWAY
PID_INSULIN_GLUCOSE_PATHWAY	0.121212	7	26	2	0.0435531	284.384	0.217234	INSR	0	Up_regulated	http://www.broadinstitute.org/gsea/msigdb/cards/PID_INSULIN_GLUCOSE_PATHWAY
BIOCARTA_MTA3_PATHWAY	0.121212	14	19	2	0.0435531	188.389	0.250338	ESR1	0	Up_regulated	http://www.broadinstitute.org/gsea/msigdb/cards/BIOCARTA_MTA3_PATHWAY
KEGG_ADIPOCYTOKINE_SIGNALING_PATHWAY	0.120482	16	67	5	0.0437973	261.809	0.279493	PPARA	40	Up_regulated	http://www.broadinstitute.org/gsea/msigdb/cards/KEGG_ADIPOCYTOKINE_SIGNALING_PATHWAY
REACTOME_IL_3_5_AND_GM_CSF_SIGNALING	0.12	7	43	3	0.0439596	480.966	0.167923	IL2RG	0	Up_regulated	http://www.broadinstitute.org/gsea/msigdb/cards/REACTOME_IL_3_5_AND_GM_CSF_SIGNALING
REACTOME_PI3K_EVENTS_IN_ERBB2_SIGNALING	0.119403	23	44	4	0.0441621	273.755	0.175562	ERBB3	0	Up_regulated	http://www.broadinstitute.org/gsea/msigdb/cards/REACTOME_PI3K_EVENTS_IN_ERBB2_SIGNALING
KEGG_ARACHIDONIC_ACID_METABOLISM	0.117647	10	58	4	0.0447659	562.731	0.154247	PPARA	25	Up_regulated	http://www.broadinstitute.org/gsea/msigdb/cards/KEGG_ARACHIDONIC_ACID_METABOLISM
KEGG_PPAR_SIGNALING_PATHWAY	0.117647	16	69	5	0.0447659	216.781	0.351278	PPARD	40	Up_regulated	http://www.broadinstitute.org/gsea/msigdb/cards/KEGG_PPAR_SIGNALING_PATHWAY
REACTOME_FATTY_ACID_TRIACYLGLYCEROL_AND_KETONE_BODY_METABOLISM	0.115789	22	168	11	0.0454188	353.8	0.281287	MDFI	0	Up_regulated	http://www.broadinstitute.org/gsea/msigdb/cards/REACTOME_FATTY_ACID_TRIACYLGLYCEROL_AND_KETONE_BODY_METABOLISM
REACTOME_METABOLISM_OF_PROTEINS	0.115702	87	518	35	0.0454497	460.607	0.152343	PSEN1	14.2857	Up_regulated	http://www.broadinstitute.org/gsea/msigdb/cards/REACTOME_METABOLISM_OF_PROTEINS
PID_ERBB1_RECEPTOR_PROXIMAL_PATHWAY	0.115385	17	35	3	0.045563	285.906	0.146806	EGFR	0	Up_regulated	http://www.broadinstitute.org/gsea/msigdb/cards/PID_ERBB1_RECEPTOR_PROXIMAL_PATHWAY
PID_RAC1_REG_PATHWAY	0.115385	14	38	3	0.045563	223.475	0.235705	RAPGEF5	66.6667	Down_regulated	http://www.broadinstitute.org/gsea/msigdb/cards/PID_RAC1_REG_PATHWAY
BIOCARTA_TCR_PATHWAY	0.115385	3	49	3	0.045563	1129.5	0.1643	TRA@	33.3333	Up_regulated	http://www.broadinstitute.org/gsea/msigdb/cards/BIOCARTA_TCR_PATHWAY
PID_FCER1PATHWAY	0.114943	25	62	5	0.0457214	266.572	0.178217	FCER1A	0	Up_regulated	http://www.broadinstitute.org/gsea/msigdb/cards/PID_FCER1PATHWAY
KEGG_ADIPOCYTOKINE_SIGNALING_PATHWAY	0.114943	20	67	5	0.0457214	207.611	0.279493	LEPR	0	Up_regulated	http://www.broadinstitute.org/gsea/msigdb/cards/KEGG_ADIPOCYTOKINE_SIGNALING_PATHWAY
KEGG_PPAR_SIGNALING_PATHWAY	0.114943	18	69	5	0.0457214	191.662	0.351278	PPARD	0	Up_regulated	http://www.broadinstitute.org/gsea/msigdb/cards/KEGG_PPAR_SIGNALING_PATHWAY
KEGG_OXIDATIVE_PHOSPHORYLATION	0.114286	75	135	12	0.0459583	139.077	0.239812	ERBB2	8.33333	Up_regulated	http://www.broadinstitute.org/gsea/msigdb/cards/KEGG_OXIDATIVE_PHOSPHORYLATION
REACTOME_MEMBRANE_TRAFFICKING	0.11399	64	129	11	0.0460657	268.371	0.143803	INSR	0	Up_regulated	http://www.broadinstitute.org/gsea/msigdb/cards/REACTOME_MEMBRANE_TRAFFICKING
KEGG_INSULIN_SIGNALING_PATHWAY	0.113924	21	137	9	0.0460896	356.783	0.237141	INSR	0	Up_regulated	http://www.broadinstitute.org/gsea/msigdb/cards/KEGG_INSULIN_SIGNALING_PATHWAY
REACTOME_PI3K_EVENTS_IN_ERBB2_SIGNALING	0.113208	9	44	3	0.0463514	398.07	0.175562	ERBB3	33.3333	Up_regulated	http://www.broadinstitute.org/gsea/msigdb/cards/REACTOME_PI3K_EVENTS_IN_ERBB2_SIGNALING
BIOCARTA_PPARA_PATHWAY	0.112676	13	58	4	0.0465471	269.029	0.2531	PSEN1	0	Up_regulated	http://www.broadinstitute.org/gsea/msigdb/cards/BIOCARTA_PPARA_PATHWAY
REACTOME_MITOCHONDRIAL_PROTEIN_IMPORT	0.112676	13	58	4	0.0465471	212.257	0.264124	PPARA	0	Up_regulated	http://www.broadinstitute.org/gsea/msigdb/cards/REACTOME_MITOCHONDRIAL_PROTEIN_IMPORT
KEGG_PHOSPHATIDYLINOSITOL_SIGNALING_SYSTEM	0.11236	13	76	5	0.0466643	407.453	0.184412	ITPR1	0	Up_regulated	http://www.broadinstitute.org/gsea/msigdb/cards/KEGG_PHOSPHATIDYLINOSITOL_SIGNALING_SYSTEM
PID_P53DOWNSTREAMPATHWAY	0.111732	42	137	10	0.0468981	255.579	0.199773	EPOR	60	Up_regulated	http://www.broadinstitute.org/gsea/msigdb/cards/PID_P53DOWNSTREAMPATHWAY
KEGG_EPITHELIAL_CELL_SIGNALING_IN_HELICOBACTER_PYLORI_INFECTION	0.111111	40	68	6	0.0471311	159.904	0.241556	MUSK	50	Up_regulated	http://www.broadinstitute.org/gsea/msigdb/cards/KEGG_EPITHELIAL_CELL_SIGNALING_IN_HELICOBACTER_PYLORI_INFECTION
KEGG_FATTY_ACID_METABOLISM	0.111111	12	42	3	0.0471311	136.55	0.379416	PSEN1	0	Up_regulated	http://www.broadinstitute.org/gsea/msigdb/cards/KEGG_FATTY_ACID_METABOLISM
REACTOME_TCA_CYCLE_AND_RESPIRATORY_ELECTRON_TRANSPORT	0.111111	39	141	10	0.0471311	170.466	0.268986	PPARG	0	Up_regulated	http://www.broadinstitute.org/gsea/msigdb/cards/REACTOME_TCA_CYCLE_AND_RESPIRATORY_ELECTRON_TRANSPORT
KEGG_CITRATE_CYCLE_TCA_CYCLE	0.111111	4	32	2	0.0471311	238.642	0.38026	IL12RB2	0	Up_regulated	http://www.broadinstitute.org/gsea/msigdb/cards/KEGG_CITRATE_CYCLE_TCA_CYCLE
REACTOME_MITOCHONDRIAL_PROTEIN_IMPORT	0.111111	14	58	4	0.0471311	196.564	0.264124	CD4	0	Up_regulated	http://www.broadinstitute.org/gsea/msigdb/cards/REACTOME_MITOCHONDRIAL_PROTEIN_IMPORT
REACTOME_SYNTHESIS_SECRETION_AND_DEACYLATION_OF_GHRELIN	0.111111	20	16	2	0.0471311	198.106	0.181996	GSEA_50	0	Up_regulated	http://www.broadinstitute.org/gsea/msigdb/cards/REACTOME_SYNTHESIS_SECRETION_AND_DEACYLATION_OF_GHRELIN
REACTOME_DEGRADATION_OF_THE_EXTRACELLULAR_MATRIX	0.111111	7	29	2	0.0471311	262.246	0.262617	PPARG	100	Down_regulated	http://www.broadinstitute.org/gsea/msigdb/cards/REACTOME_DEGRADATION_OF_THE_EXTRACELLULAR_MATRIX
KEGG_HISTIDINE_METABOLISM	0.111111	7	29	2	0.0471311	284.384	0.223786	TNFRSF1A	0	Up_regulated	http://www.broadinstitute.org/gsea/msigdb/cards/KEGG_HISTIDINE_METABOLISM
PID_AR_PATHWAY	0.109589	12	61	4	0.0477103	292.061	0.228466	AR	25	Up_regulated	http://www.broadinstitute.org/gsea/msigdb/cards/PID_AR_PATHWAY
PID_INTEGRIN1_PATHWAY	0.109589	7	66	4	0.0477103	412.919	0.299643	ITGA6	50	Up_regulated	http://www.broadinstitute.org/gsea/msigdb/cards/PID_INTEGRIN1_PATHWAY
KEGG_PYRUVATE_METABOLISM	0.109091	15	40	3	0.0479023	129.12	0.356401	TNFRSF1A	0	Up_regulated	http://www.broadinstitute.org/gsea/msigdb/cards/KEGG_PYRUVATE_METABOLISM
PID_A6B1_A6B4_INTEGRIN_PATHWAY	0.109091	9	46	3	0.0479023	269.826	0.250092	MST1R	33.3333	Up_regulated	http://www.broadinstitute.org/gsea/msigdb/cards/PID_A6B1_A6B4_INTEGRIN_PATHWAY
KEGG_CITRATE_CYCLE_TCA_CYCLE	0.108108	5	32	2	0.0482848	190.149	0.38026	FRS2	0	Up_regulated	http://www.broadinstitute.org/gsea/msigdb/cards/KEGG_CITRATE_CYCLE_TCA_CYCLE
PID_INSULIN_GLUCOSE_PATHWAY	0.108108	11	26	2	0.0482848	179.645	0.217234	INSR	0	Up_regulated	http://www.broadinstitute.org/gsea/msigdb/cards/PID_INSULIN_GLUCOSE_PATHWAY
KEGG_CITRATE_CYCLE_TCA_CYCLE	0.108108	5	32	2	0.0482848	190.149	0.38026	PAWR	0	Up_regulated	http://www.broadinstitute.org/gsea/msigdb/cards/KEGG_CITRATE_CYCLE_TCA_CYCLE
PID_ENDOTHELINPATHWAY	0.107527	30	63	5	0.0485133	193.113	0.21484	ZFYVE9	40	Up_regulated	http://www.broadinstitute.org/gsea/msigdb/cards/PID_ENDOTHELINPATHWAY
PID_CXCR4_PATHWAY	0.106195	11	102	6	0.0490437	451.588	0.226808	CD3E	33.3333	Up_regulated	http://www.broadinstitute.org/gsea/msigdb/cards/PID_CXCR4_PATHWAY
ST_INTEGRIN_SIGNALING_PATHWAY	0.105263	32	82	6	0.0494202	184.271	0.221987	ITGA9	16.6667	Up_regulated	http://www.broadinstitute.org/gsea/msigdb/cards/ST_INTEGRIN_SIGNALING_PATHWAY
REACTOME_PI_3K_CASCADE	0.105263	20	56	4	0.0494202	295.664	0.148298	FGFR2	0	Up_regulated	http://www.broadinstitute.org/gsea/msigdb/cards/REACTOME_PI_3K_CASCADE
SIG_INSULIN_RECEPTOR_PATHWAY_IN_CARDIAC_MYOCYTES	0.105263	6	51	3	0.0494202	344.137	0.249266	IL2RG	0	Up_regulated	http://www.broadinstitute.org/gsea/msigdb/cards/SIG_INSULIN_RECEPTOR_PATHWAY_IN_CARDIAC_MYOCYTES
KEGG_LYSOSOME	0.104803	108	121	12	0.0496076	148.366	0.191024	NGFR	0	Up_regulated	http://www.broadinstitute.org/gsea/msigdb/cards/KEGG_LYSOSOME
KEGG_INSULIN_SIGNALING_PATHWAY	0.104712	54	137	10	0.0496451	161.126	0.237141	INSR	10	Up_regulated	http://www.broadinstitute.org/gsea/msigdb/cards/KEGG_INSULIN_SIGNALING_PATHWAY
REACTOME_TRANSCRIPTION	0.10453	77	210	15	0.0497199	235.92	0.155826	RAPGEF5	0	Up_regulated	http://www.broadinstitute.org/gsea/msigdb/cards/REACTOME_TRANSCRIPTION
KEGG_ECM_RECEPTOR_INTERACTION	0.104167	12	84	5	0.0498693	362.742	0.236188	ITGA6	40	Up_regulated	http://www.broadinstitute.org/gsea/msigdb/cards/KEGG_ECM_RECEPTOR_INTERACTION
REACTOME_P75_NTR_RECEPTOR_MEDIATED_SIGNALLING	0.104167	15	81	5	0.0498693	395.143	0.165806	NGFR	40	Up_regulated	http://www.broadinstitute.org/gsea/msigdb/cards/REACTOME_P75_NTR_RECEPTOR_MEDIATED_SIGNALLING
REACTOME_METABOLISM_OF_VITAMINS_AND_COFACTORS	0.103448	7	51	3	0.0501671	283.1	0.251975	PPARA	0	Up_regulated	http://www.broadinstitute.org/gsea/msigdb/cards/REACTOME_METABOLISM_OF_VITAMINS_AND_COFACTORS
REACTOME_GLUCOSE_METABOLISM	0.102564	9	69	4	0.0505377	276.641	0.285187	IFNGR1	0	Up_regulated	http://www.broadinstitute.org/gsea/msigdb/cards/REACTOME_GLUCOSE_METABOLISM
REACTOME_RESPIRATORY_ELECTRON_TRANSPORT	0.102041	19	79	5	0.0507591	176.677	0.239759	GSEA_87	0	Up_regulated	http://www.broadinstitute.org/gsea/msigdb/cards/REACTOME_RESPIRATORY_ELECTRON_TRANSPORT
KEGG_ARGININE_AND_PROLINE_METABOLISM	0.101695	5	54	3	0.0509063	414.093	0.252823	PPARD	0	Up_regulated	http://www.broadinstitute.org/gsea/msigdb/cards/KEGG_ARGININE_AND_PROLINE_METABOLISM
KEGG_CELL_ADHESION_MOLECULES_CAMS	0.101266	24	134	8	0.0510899	345.87	0.191881	ITGA6	37.5	Up_regulated	http://www.broadinstitute.org/gsea/msigdb/cards/KEGG_CELL_ADHESION_MOLECULES_CAMS
PID_EPHA_FWDPATHWAY	0.1	6	34	2	0.051638	399.535	0.150476	LPAR2	0	Up_regulated	http://www.broadinstitute.org/gsea/msigdb/cards/PID_EPHA_FWDPATHWAY
KEGG_ARRHYTHMOGENIC_RIGHT_VENTRICULAR_CARDIOMYOPATHY_ARVC	0.0987654	5	76	4	0.0521818	768.573	0.185193	ITGA9	50	Up_regulated	http://www.broadinstitute.org/gsea/msigdb/cards/KEGG_ARRHYTHMOGENIC_RIGHT_VENTRICULAR_CARDIOMYOPATHY_ARVC
KEGG_ADHERENS_JUNCTION	0.0983607	47	75	6	0.0523622	175.242	0.186399	TGFBR2	50	Up_regulated	http://www.broadinstitute.org/gsea/msigdb/cards/KEGG_ADHERENS_JUNCTION
REACTOME_INTEGRIN_CELL_SURFACE_INTERACTIONS	0.0980392	23	79	5	0.0525061	196.974	0.223712	ITGB4	40	Up_regulated	http://www.broadinstitute.org/gsea/msigdb/cards/REACTOME_INTEGRIN_CELL_SURFACE_INTERACTIONS
KEGG_OXIDATIVE_PHOSPHORYLATION	0.0979021	8	135	7	0.0525677	499.317	0.239812	EGFR	0	Up_regulated	http://www.broadinstitute.org/gsea/msigdb/cards/KEGG_OXIDATIVE_PHOSPHORYLATION
PID_EPOPATHWAY	0.097561	7	34	2	0.0527215	199.737	0.248835	EPOR	0	Up_regulated	http://www.broadinstitute.org/gsea/msigdb/cards/PID_EPOPATHWAY
REACTOME_CELL_CYCLE	0.0969163	33	421	22	0.0530142	611.091	0.170705	ESR1	59.0909	Up_regulated	http://www.broadinstitute.org/gsea/msigdb/cards/REACTOME_CELL_CYCLE
PID_INSULIN_PATHWAY	0.0967742	17	45	3	0.0530791	122.765	0.259993	INSR	0	Up_regulated	http://www.broadinstitute.org/gsea/msigdb/cards/PID_INSULIN_PATHWAY
KEGG_NOTCH_SIGNALING_PATHWAY	0.0967742	15	47	3	0.0530791	167.535	0.222757	NOTCH4	0	Up_regulated	http://www.broadinstitute.org/gsea/msigdb/cards/KEGG_NOTCH_SIGNALING_PATHWAY
KEGG_PEROXISOME	0.0963855	5	78	4	0.0532572	406.568	0.286067	PPARA	0	Up_regulated	http://www.broadinstitute.org/gsea/msigdb/cards/KEGG_PEROXISOME
KEGG_INOSITOL_PHOSPHATE_METABOLISM	0.0952381	9	54	3	0.0537889	297.307	0.182801	KIT	0	Up_regulated	http://www.broadinstitute.org/gsea/msigdb/cards/KEGG_INOSITOL_PHOSPHATE_METABOLISM
REACTOME_METABOLISM_OF_VITAMINS_AND_COFACTORS	0.0952381	12	51	3	0.0537889	162.798	0.251975	FZD5	0	Up_regulated	http://www.broadinstitute.org/gsea/msigdb/cards/REACTOME_METABOLISM_OF_VITAMINS_AND_COFACTORS
REACTOME_NRAGE_SIGNALS_DEATH_THROUGH_JNK	0.0952381	20	43	3	0.0537889	176.18	0.189631	KDR	33.3333	Up_regulated	http://www.broadinstitute.org/gsea/msigdb/cards/REACTOME_NRAGE_SIGNALS_DEATH_THROUGH_JNK
KEGG_ETHER_LIPID_METABOLISM	0.0952381	9	33	2	0.0537889	220.376	0.177821	PLCG1	0	Up_regulated	http://www.broadinstitute.org/gsea/msigdb/cards/KEGG_ETHER_LIPID_METABOLISM
KEGG_ECM_RECEPTOR_INTERACTION	0.0943396	22	84	5	0.0542115	193.688	0.236188	CD44	60	Up_regulated	http://www.broadinstitute.org/gsea/msigdb/cards/KEGG_ECM_RECEPTOR_INTERACTION
PID_TELOMERASEPATHWAY	0.0941176	17	68	4	0.0543167	220.88	0.182523	ESR1	50	Up_regulated	http://www.broadinstitute.org/gsea/msigdb/cards/PID_TELOMERASEPATHWAY
KEGG_ADHERENS_JUNCTION	0.0941176	10	75	4	0.0543167	380.613	0.186399	INSR	50	Up_regulated	http://www.broadinstitute.org/gsea/msigdb/cards/KEGG_ADHERENS_JUNCTION
KEGG_VALINE_LEUCINE_AND_ISOLEUCINE_DEGRADATION	0.09375	20	44	3	0.0544918	68.188	0.399583	EGFR	0	Up_regulated	http://www.broadinstitute.org/gsea/msigdb/cards/KEGG_VALINE_LEUCINE_AND_ISOLEUCINE_DEGRADATION
KEGG_INSULIN_SIGNALING_PATHWAY	0.0933333	13	137	7	0.0546913	351.744	0.237141	INSR	14.2857	Up_regulated	http://www.broadinstitute.org/gsea/msigdb/cards/KEGG_INSULIN_SIGNALING_PATHWAY
BIOCARTA_FCER1_PATHWAY	0.0930233	2	41	2	0.0548406	860.714	0.163148	FCER1A	0	Up_regulated	http://www.broadinstitute.org/gsea/msigdb/cards/BIOCARTA_FCER1_PATHWAY
PID_TELOMERASEPATHWAY	0.0930233	18	68	4	0.0548406	208.204	0.182523	ESR1	50	Up_regulated	http://www.broadinstitute.org/gsea/msigdb/cards/PID_TELOMERASEPATHWAY
PID_FRA_PATHWAY	0.0930233	6	37	2	0.0548406	198.106	0.334385	PPARG	100	Down_regulated	http://www.broadinstitute.org/gsea/msigdb/cards/PID_FRA_PATHWAY
REACTOME_GAB1_SIGNALOSOME	0.0930233	5	38	2	0.0548406	368.617	0.167185	EGFR	0	Up_regulated	http://www.broadinstitute.org/gsea/msigdb/cards/REACTOME_GAB1_SIGNALOSOME
REACTOME_GLUCONEOGENESIS	0.0930233	9	34	2	0.0548406	164.398	0.246319	ESR1	0	Up_regulated	http://www.broadinstitute.org/gsea/msigdb/cards/REACTOME_GLUCONEOGENESIS
PID_FOXM1PATHWAY	0.0909091	4	40	2	0.0558771	352.354	0.237416	ESR1	50	Up_regulated	http://www.broadinstitute.org/gsea/msigdb/cards/PID_FOXM1PATHWAY
KEGG_PPAR_SIGNALING_PATHWAY	0.0898876	20	69	4	0.0563898	108.239	0.351278	PPARA	0	Up_regulated	http://www.broadinstitute.org/gsea/msigdb/cards/KEGG_PPAR_SIGNALING_PATHWAY
PID_AP1_PATHWAY	0.0898876	19	70	4	0.0563898	162.874	0.276535	ESR1	25	Up_regulated	http://www.broadinstitute.org/gsea/msigdb/cards/PID_AP1_PATHWAY
KEGG_OXIDATIVE_PHOSPHORYLATION	0.0895522	133	135	12	0.0565599	69.4996	0.239812	PDGFRB	0	Up_regulated	http://www.broadinstitute.org/gsea/msigdb/cards/KEGG_OXIDATIVE_PHOSPHORYLATION
KEGG_WNT_SIGNALING_PATHWAY	0.0895522	50	151	9	0.0565599	159.901	0.198355	PSEN1	0	Up_regulated	http://www.broadinstitute.org/gsea/msigdb/cards/KEGG_WNT_SIGNALING_PATHWAY
REACTOME_TRANSCRIPTION	0.0892193	59	210	12	0.0567296	197.479	0.155826	PSEN1	8.33333	Up_regulated	http://www.broadinstitute.org/gsea/msigdb/cards/REACTOME_TRANSCRIPTION
PID_P38ALPHABETADOWNSTREAMPATHWAY	0.0888889	7	38	2	0.0568989	199.737	0.231334	ESR1	50	Up_regulated	http://www.broadinstitute.org/gsea/msigdb/cards/PID_P38ALPHABETADOWNSTREAMPATHWAY
PID_P53REGULATIONPATHWAY	0.0882353	9	59	3	0.0572363	236.85	0.212171	CD36	33.3333	Up_regulated	http://www.broadinstitute.org/gsea/msigdb/cards/PID_P53REGULATIONPATHWAY
KEGG_FC_GAMMA_R_MEDIATED_PHAGOCYTOSIS	0.0869565	18	97	5	0.0579063	207.06	0.205727	TRA@	40	Up_regulated	http://www.broadinstitute.org/gsea/msigdb/cards/KEGG_FC_GAMMA_R_MEDIATED_PHAGOCYTOSIS
BIOCARTA_FCER1_PATHWAY	0.0869565	5	41	2	0.0579063	342.059	0.163148	FCER1A	50	Up_regulated	http://www.broadinstitute.org/gsea/msigdb/cards/BIOCARTA_FCER1_PATHWAY
BIOCARTA_FCER1_PATHWAY	0.0869565	5	41	2	0.0579063	342.059	0.163148	FCER1A	0	Up_regulated	http://www.broadinstitute.org/gsea/msigdb/cards/BIOCARTA_FCER1_PATHWAY
KEGG_ECM_RECEPTOR_INTERACTION	0.0860215	9	84	4	0.0584048	309.916	0.236188	ITGB4	50	Up_regulated	http://www.broadinstitute.org/gsea/msigdb/cards/KEGG_ECM_RECEPTOR_INTERACTION
REACTOME_METABOLISM_OF_PROTEINS	0.0855784	113	518	27	0.0586436	191.104	0.152343	RPSA	14.8148	Up_regulated	http://www.broadinstitute.org/gsea/msigdb/cards/REACTOME_METABOLISM_OF_PROTEINS
KEGG_INSULIN_SIGNALING_PATHWAY	0.0853081	74	137	9	0.0587901	89.686	0.237141	ADORA1	0	Up_regulated	http://www.broadinstitute.org/gsea/msigdb/cards/KEGG_INSULIN_SIGNALING_PATHWAY
PID_TCPTP_PATHWAY	0.0851064	4	43	2	0.0588998	500.417	0.132207	PDGFRB	0	Up_regulated	http://www.broadinstitute.org/gsea/msigdb/cards/PID_TCPTP_PATHWAY
BIOCARTA_AT1R_PATHWAY	0.0851064	11	36	2	0.0588998	153.466	0.202022	EGFR	0	Up_regulated	http://www.broadinstitute.org/gsea/msigdb/cards/BIOCARTA_AT1R_PATHWAY
BIOCARTA_FCER1_PATHWAY	0.0851064	6	41	2	0.0588998	284.432	0.163148	FCER1A	0	Up_regulated	http://www.broadinstitute.org/gsea/msigdb/cards/BIOCARTA_FCER1_PATHWAY
KEGG_VIRAL_MYOCARDITIS	0.0847458	45	73	5	0.0590969	107.177	0.232831	LPAR2	100	Down_regulated	http://www.broadinstitute.org/gsea/msigdb/cards/KEGG_VIRAL_MYOCARDITIS
BIOCARTA_NFAT_PATHWAY	0.084507	15	56	3	0.059228	176.18	0.182463	PTPRU	66.6667	Down_regulated	http://www.broadinstitute.org/gsea/msigdb/cards/BIOCARTA_NFAT_PATHWAY
PID_SHP2_PATHWAY	0.084507	13	58	3	0.059228	194.159	0.194768	PDGFRB	33.3333	Up_regulated	http://www.broadinstitute.org/gsea/msigdb/cards/PID_SHP2_PATHWAY
KEGG_FOCAL_ADHESION	0.0833333	39	201	10	0.0598798	175.093	0.221969	PDGFRA	50	Up_regulated	http://www.broadinstitute.org/gsea/msigdb/cards/KEGG_FOCAL_ADHESION
KEGG_ECM_RECEPTOR_INTERACTION	0.0833333	12	84	4	0.0598798	230.567	0.236188	CD44	50	Up_regulated	http://www.broadinstitute.org/gsea/msigdb/cards/KEGG_ECM_RECEPTOR_INTERACTION
KEGG_CARDIAC_MUSCLE_CONTRACTION	0.0833333	16	80	4	0.0598798	217.209	0.166002	CD44	75	Down_regulated	http://www.broadinstitute.org/gsea/msigdb/cards/KEGG_CARDIAC_MUSCLE_CONTRACTION
KEGG_VALINE_LEUCINE_AND_ISOLEUCINE_DEGRADATION	0.0833333	4	44	2	0.0598798	160.275	0.399583	RPSA	0	Up_regulated	http://www.broadinstitute.org/gsea/msigdb/cards/KEGG_VALINE_LEUCINE_AND_ISOLEUCINE_DEGRADATION
REACTOME_PI3K_EVENTS_IN_ERBB4_SIGNALING	0.0833333	10	38	2	0.0598798	182.47	0.175457	FGFR2	50	Up_regulated	http://www.broadinstitute.org/gsea/msigdb/cards/REACTOME_PI3K_EVENTS_IN_ERBB4_SIGNALING
KEGG_ADIPOCYTOKINE_SIGNALING_PATHWAY	0.0833333	5	67	3	0.0598798	306.533	0.279493	LEPR	0	Up_regulated	http://www.broadinstitute.org/gsea/msigdb/cards/KEGG_ADIPOCYTOKINE_SIGNALING_PATHWAY
KEGG_FOCAL_ADHESION	0.0823045	42	201	10	0.0604615	161.289	0.221969	PDGFRB	40	Up_regulated	http://www.broadinstitute.org/gsea/msigdb/cards/KEGG_FOCAL_ADHESION
KEGG_GLYCOLYSIS_GLUCONEOGENESIS	0.0821918	11	62	3	0.0605258	154.464	0.261195	TNFRSF9	66.6667	Down_regulated	http://www.broadinstitute.org/gsea/msigdb/cards/KEGG_GLYCOLYSIS_GLUCONEOGENESIS
REACTOME_METABOLISM_OF_CARBOHYDRATES	0.0820896	21	247	11	0.0605843	355.122	0.193757	PPARA	45.4545	Up_regulated	http://www.broadinstitute.org/gsea/msigdb/cards/REACTOME_METABOLISM_OF_CARBOHYDRATES
KEGG_CHEMOKINE_SIGNALING_PATHWAY	0.0818182	30	190	9	0.0607399	267.203	0.171313	RAC1	33.3333	Up_regulated	http://www.broadinstitute.org/gsea/msigdb/cards/KEGG_CHEMOKINE_SIGNALING_PATHWAY
REACTOME_METABOLISM_OF_CARBOHYDRATES	0.0814815	23	247	11	0.060934	322.459	0.193757	IGF1R	9.09091	Up_regulated	http://www.broadinstitute.org/gsea/msigdb/cards/REACTOME_METABOLISM_OF_CARBOHYDRATES
REACTOME_TCA_CYCLE_AND_RESPIRATORY_ELECTRON_TRANSPORT	0.0810811	81	141	9	0.0611661	57.3972	0.268986	PDGFRA	0	Up_regulated	http://www.broadinstitute.org/gsea/msigdb/cards/REACTOME_TCA_CYCLE_AND_RESPIRATORY_ELECTRON_TRANSPORT
PID_AJDISS_2PATHWAY	0.0810811	26	48	3	0.0611661	104.848	0.214671	NTRK2	33.3333	Up_regulated	http://www.broadinstitute.org/gsea/msigdb/cards/PID_AJDISS_2PATHWAY
PID_SMAD2_3NUCLEARPATHWAY	0.0808081	17	82	4	0.0613253	182.902	0.194568	AR	50	Up_regulated	http://www.broadinstitute.org/gsea/msigdb/cards/PID_SMAD2_3NUCLEARPATHWAY
REACTOME_METABOLISM_OF_LIPIDS_AND_LIPOPROTEINS	0.0806723	117	478	24	0.0614048	109.454	0.217214	PPARG	12.5	Up_regulated	http://www.broadinstitute.org/gsea/msigdb/cards/REACTOME_METABOLISM_OF_LIPIDS_AND_LIPOPROTEINS
KEGG_FOCAL_ADHESION	0.08	24	201	9	0.0618008	237.99	0.221969	PDGFRB	33.3333	Up_regulated	http://www.broadinstitute.org/gsea/msigdb/cards/KEGG_FOCAL_ADHESION
PID_AP1_PATHWAY	0.08	5	70	3	0.0618008	358.321	0.276535	ESR1	66.6667	Down_regulated	http://www.broadinstitute.org/gsea/msigdb/cards/PID_AP1_PATHWAY
REACTOME_IMMUNE_SYSTEM	0.0791706	128	933	42	0.0622956	239.058	0.15131	BMPR2	16.6667	Up_regulated	http://www.broadinstitute.org/gsea/msigdb/cards/REACTOME_IMMUNE_SYSTEM
PID_CXCR4_PATHWAY	0.0787402	25	102	5	0.0625552	132.057	0.226808	ITGA6	0	Up_regulated	http://www.broadinstitute.org/gsea/msigdb/cards/PID_CXCR4_PATHWAY
KEGG_APOPTOSIS	0.0784314	14	88	4	0.0627425	293.827	0.132837	FAS	0	Up_regulated	http://www.broadinstitute.org/gsea/msigdb/cards/KEGG_APOPTOSIS
PID_HNF3APATHWAY	0.0784314	7	44	2	0.0627425	226.824	0.170711	AR	50	Up_regulated	http://www.broadinstitute.org/gsea/msigdb/cards/PID_HNF3APATHWAY
REACTOME_METABOLISM_OF_LIPIDS_AND_LIPOPROTEINS	0.0782779	33	478	20	0.062836	338.205	0.217214	PPARA	0	Up_regulated	http://www.broadinstitute.org/gsea/msigdb/cards/REACTOME_METABOLISM_OF_LIPIDS_AND_LIPOPROTEINS
KEGG_REGULATION_OF_ACTIN_CYTOSKELETON	0.0772201	43	216	10	0.0634872	206.916	0.163615	FGFR2	60	Up_regulated	http://www.broadinstitute.org/gsea/msigdb/cards/KEGG_REGULATION_OF_ACTIN_CYTOSKELETON
KEGG_PATHWAYS_IN_CANCER	0.0770975	113	328	17	0.0635634	97.6073	0.205924	PLCG1	5.88235	Up_regulated	http://www.broadinstitute.org/gsea/msigdb/cards/KEGG_PATHWAYS_IN_CANCER
KEGG_PURINE_METABOLISM	0.0769231	49	159	8	0.0636722	132.713	0.175091	TNFRSF1A	50	Up_regulated	http://www.broadinstitute.org/gsea/msigdb/cards/KEGG_PURINE_METABOLISM
PID_P53DOWNSTREAMPATHWAY	0.0769231	19	137	6	0.0636722	206.445	0.199773	FAS	33.3333	Up_regulated	http://www.broadinstitute.org/gsea/msigdb/cards/PID_P53DOWNSTREAMPATHWAY
PID_HDAC_CLASSI_PATHWAY	0.0769231	12	66	3	0.0636722	200.981	0.156059	PPARG	0	Up_regulated	http://www.broadinstitute.org/gsea/msigdb/cards/PID_HDAC_CLASSI_PATHWAY
PID_ILK_PATHWAY	0.0769231	7	45	2	0.0636722	146.743	0.260961	IL6R	50	Up_regulated	http://www.broadinstitute.org/gsea/msigdb/cards/PID_ILK_PATHWAY
REACTOME_METABOLISM_OF_LIPIDS_AND_LIPOPROTEINS	0.0766773	148	478	24	0.0638259	78.2815	0.217214	PPARG	0	Up_regulated	http://www.broadinstitute.org/gsea/msigdb/cards/REACTOME_METABOLISM_OF_LIPIDS_AND_LIPOPROTEINS
KEGG_CHEMOKINE_SIGNALING_PATHWAY	0.0765957	45	190	9	0.0638771	172.722	0.171313	FCER1A	33.3333	Up_regulated	http://www.broadinstitute.org/gsea/msigdb/cards/KEGG_CHEMOKINE_SIGNALING_PATHWAY
KEGG_VEGF_SIGNALING_PATHWAY	0.0759494	3	76	3	0.0642854	693.922	0.172249	PLCG1	0	Up_regulated	http://www.broadinstitute.org/gsea/msigdb/cards/KEGG_VEGF_SIGNALING_PATHWAY
PID_ILK_PATHWAY	0.0754717	8	45	2	0.06459	127.926	0.260961	TGFB1I1	50	Up_regulated	http://www.broadinstitute.org/gsea/msigdb/cards/PID_ILK_PATHWAY
KEGG_VALINE_LEUCINE_AND_ISOLEUCINE_DEGRADATION	0.0754717	9	44	2	0.06459	69.0975	0.399583	TNFRSF9	0	Up_regulated	http://www.broadinstitute.org/gsea/msigdb/cards/KEGG_VALINE_LEUCINE_AND_ISOLEUCINE_DEGRADATION
PID_ER_NONGENOMIC_PATHWAY	0.0754717	12	41	2	0.06459	140.37	0.182328	ESR1	50	Up_regulated	http://www.broadinstitute.org/gsea/msigdb/cards/PID_ER_NONGENOMIC_PATHWAY
KEGG_FOCAL_ADHESION	0.0753138	38	201	9	0.0646913	144.209	0.221969	PDGFRB	55.5556	Up_regulated	http://www.broadinstitute.org/gsea/msigdb/cards/KEGG_FOCAL_ADHESION
REACTOME_TCA_CYCLE_AND_RESPIRATORY_ELECTRON_TRANSPORT	0.075	19	141	6	0.0648934	128.236	0.268986	PPARA	0	Up_regulated	http://www.broadinstitute.org/gsea/msigdb/cards/REACTOME_TCA_CYCLE_AND_RESPIRATORY_ELECTRON_TRANSPORT
KEGG_PATHWAYS_IN_CANCER	0.0748663	46	328	14	0.0649799	187.28	0.205924	FZD5	57.1429	Up_regulated	http://www.broadinstitute.org/gsea/msigdb/cards/KEGG_PATHWAYS_IN_CANCER
KEGG_ERBB_SIGNALING_PATHWAY	0.0747664	20	87	4	0.0650447	165.895	0.165123	ERBB3	25	Up_regulated	http://www.broadinstitute.org/gsea/msigdb/cards/KEGG_ERBB_SIGNALING_PATHWAY
REACTOME_ADAPTIVE_IMMUNE_SYSTEM	0.0745763	51	539	22	0.0651682	303.578	0.158955	PPARG	18.1818	Up_regulated	http://www.broadinstitute.org/gsea/msigdb/cards/REACTOME_ADAPTIVE_IMMUNE_SYSTEM
KEGG_PPAR_SIGNALING_PATHWAY	0.0740741	12	69	3	0.0654965	102.805	0.351278	PPARG	0	Up_regulated	http://www.broadinstitute.org/gsea/msigdb/cards/KEGG_PPAR_SIGNALING_PATHWAY
PID_NFAT_TFPATHWAY	0.0740741	7	47	2	0.0654965	212.434	0.200835	PPARG	50	Up_regulated	http://www.broadinstitute.org/gsea/msigdb/cards/PID_NFAT_TFPATHWAY
PID_PS1PATHWAY	0.0740741	8	46	2	0.0654965	155.589	0.223044	PPARD	50	Up_regulated	http://www.broadinstitute.org/gsea/msigdb/cards/PID_PS1PATHWAY
KEGG_PROSTATE_CANCER	0.0740741	19	89	4	0.0654965	157.392	0.18295	FGFR2	25	Up_regulated	http://www.broadinstitute.org/gsea/msigdb/cards/KEGG_PROSTATE_CANCER
KEGG_CALCIUM_SIGNALING_PATHWAY	0.0727273	42	178	8	0.0663918	142.708	0.17501	CHRNA7	75	Down_regulated	http://www.broadinstitute.org/gsea/msigdb/cards/KEGG_CALCIUM_SIGNALING_PATHWAY
REACTOME_METABOLISM_OF_VITAMINS_AND_COFACTORS	0.0727273	4	51	2	0.0663918	220.743	0.251975	RPSA	0	Up_regulated	http://www.broadinstitute.org/gsea/msigdb/cards/REACTOME_METABOLISM_OF_VITAMINS_AND_COFACTORS
REACTOME_METABOLISM_OF_VITAMINS_AND_COFACTORS	0.0727273	4	51	2	0.0663918	220.743	0.251975	CD36	0	Up_regulated	http://www.broadinstitute.org/gsea/msigdb/cards/REACTOME_METABOLISM_OF_VITAMINS_AND_COFACTORS
REACTOME_CELL_CELL_COMMUNICATION	0.0714286	20	120	5	0.0672762	171.57	0.190364	RAC1	20	Up_regulated	http://www.broadinstitute.org/gsea/msigdb/cards/REACTOME_CELL_CELL_COMMUNICATION
PID_KITPATHWAY	0.0714286	4	52	2	0.0672762	284.668	0.204753	KIT	0	Up_regulated	http://www.broadinstitute.org/gsea/msigdb/cards/PID_KITPATHWAY
REACTOME_CELL_CELL_COMMUNICATION	0.0710059	49	120	6	0.0675687	95.3767	0.190364	PDGFRB	16.6667	Up_regulated	http://www.broadinstitute.org/gsea/msigdb/cards/REACTOME_CELL_CELL_COMMUNICATION
KEGG_FOCAL_ADHESION	0.0707965	25	201	8	0.0677145	178.254	0.221969	ITGA9	37.5	Up_regulated	http://www.broadinstitute.org/gsea/msigdb/cards/KEGG_FOCAL_ADHESION
PID_PDGFRBPATHWAY	0.0705882	41	129	6	0.06786	105.055	0.184723	PDGFRB	66.6667	Down_regulated	http://www.broadinstitute.org/gsea/msigdb/cards/PID_PDGFRBPATHWAY
KEGG_FOCAL_ADHESION	0.0704846	26	201	8	0.0679326	170.827	0.221969	PDGFRA	37.5	Up_regulated	http://www.broadinstitute.org/gsea/msigdb/cards/KEGG_FOCAL_ADHESION
KEGG_FOCAL_ADHESION	0.0704846	26	201	8	0.0679326	170.827	0.221969	ITGA6	12.5	Up_regulated	http://www.broadinstitute.org/gsea/msigdb/cards/KEGG_FOCAL_ADHESION
KEGG_PATHWAYS_IN_CANCER	0.0701754	71	328	14	0.0681501	112.528	0.205924	PDGFRB	21.4286	Up_regulated	http://www.broadinstitute.org/gsea/msigdb/cards/KEGG_PATHWAYS_IN_CANCER
KEGG_FOCAL_ADHESION	0.0701754	27	201	8	0.0681501	163.951	0.221969	PDGFRB	12.5	Up_regulated	http://www.broadinstitute.org/gsea/msigdb/cards/KEGG_FOCAL_ADHESION
REACTOME_SIGNALING_BY_PDGF	0.0699301	21	122	5	0.0683236	135.502	0.212561	PDGFRB	20	Up_regulated	http://www.broadinstitute.org/gsea/msigdb/cards/REACTOME_SIGNALING_BY_PDGF
KEGG_FOCAL_ADHESION	0.0697674	57	201	9	0.0684391	90.7398	0.221969	ITGB4	11.1111	Up_regulated	http://www.broadinstitute.org/gsea/msigdb/cards/KEGG_FOCAL_ADHESION
KEGG_JAK_STAT_SIGNALING_PATHWAY	0.0697674	17	155	6	0.0684391	251.788	0.175531	IL12RB2	33.3333	Up_regulated	http://www.broadinstitute.org/gsea/msigdb/cards/KEGG_JAK_STAT_SIGNALING_PATHWAY
REACTOME_CELL_CYCLE	0.0697168	38	421	16	0.0684751	269.324	0.170705	IL2RG	12.5	Up_regulated	http://www.broadinstitute.org/gsea/msigdb/cards/REACTOME_CELL_CYCLE
REACTOME_MEMBRANE_TRAFFICKING	0.0694444	15	129	5	0.0686694	243.859	0.143803	CD44	0	Up_regulated	http://www.broadinstitute.org/gsea/msigdb/cards/REACTOME_MEMBRANE_TRAFFICKING
PID_SYNDECAN_1_PATHWAY	0.0689655	12	46	2	0.0690136	108.37	0.226881	SDC1	0	Up_regulated	http://www.broadinstitute.org/gsea/msigdb/cards/PID_SYNDECAN_1_PATHWAY
KEGG_AMYOTROPHIC_LATERAL_SCLEROSIS_ALS	0.0689655	5	53	2	0.0690136	265.336	0.163691	TNFRSF1A	0	Up_regulated	http://www.broadinstitute.org/gsea/msigdb/cards/KEGG_AMYOTROPHIC_LATERAL_SCLEROSIS_ALS
PID_MET_PATHWAY	0.0681818	8	80	3	0.0695837	207.655	0.191854	RAC1	0	Up_regulated	http://www.broadinstitute.org/gsea/msigdb/cards/PID_MET_PATHWAY
PID_PDGFRBPATHWAY	0.0680272	18	129	5	0.0696972	174.257	0.184723	PDGFRB	40	Up_regulated	http://www.broadinstitute.org/gsea/msigdb/cards/PID_PDGFRBPATHWAY
REACTOME_EXTRACELLULAR_MATRIX_ORGANIZATION	0.0677966	31	87	4	0.0698671	82.0997	0.234189	GSEA_17	100	Down_regulated	http://www.broadinstitute.org/gsea/msigdb/cards/REACTOME_EXTRACELLULAR_MATRIX_ORGANIZATION
KEGG_JAK_STAT_SIGNALING_PATHWAY	0.0677966	22	155	6	0.0698671	192.038	0.175531	IL12RB2	83.3333	Down_regulated	http://www.broadinstitute.org/gsea/msigdb/cards/KEGG_JAK_STAT_SIGNALING_PATHWAY
KEGG_GLUTATHIONE_METABOLISM	0.0677966	9	50	2	0.0698671	89.1247	0.274124	PPARA	0	Up_regulated	http://www.broadinstitute.org/gsea/msigdb/cards/KEGG_GLUTATHIONE_METABOLISM
PID_TXA2PATHWAY	0.0677966	2	57	2	0.0698671	481.119	0.241018	EGFR	50	Up_regulated	http://www.broadinstitute.org/gsea/msigdb/cards/PID_TXA2PATHWAY
KEGG_P53_SIGNALING_PATHWAY	0.0674157	20	69	3	0.0701494	95.4478	0.212285	LRP5	33.3333	Up_regulated	http://www.broadinstitute.org/gsea/msigdb/cards/KEGG_P53_SIGNALING_PATHWAY
PID_CXCR4_PATHWAY	0.0666667	18	102	4	0.0707108	118.115	0.226808	CD4	50	Up_regulated	http://www.broadinstitute.org/gsea/msigdb/cards/PID_CXCR4_PATHWAY
KEGG_FOCAL_ADHESION	0.0666667	39	201	8	0.0707108	108.987	0.221969	ITGA9	50	Up_regulated	http://www.broadinstitute.org/gsea/msigdb/cards/KEGG_FOCAL_ADHESION
REACTOME_GENERIC_TRANSCRIPTION_PATHWAY	0.0661157	132	352	16	0.0711291	149.091	0.0928743	PPARD	6.25	Up_regulated	http://www.broadinstitute.org/gsea/msigdb/cards/REACTOME_GENERIC_TRANSCRIPTION_PATHWAY
REACTOME_METABOLISM_OF_PROTEINS	0.0658579	59	518	19	0.0713263	191.953	0.152343	RPSA	10.5263	Up_regulated	http://www.broadinstitute.org/gsea/msigdb/cards/REACTOME_METABOLISM_OF_PROTEINS
KEGG_VASCULAR_SMOOTH_MUSCLE_CONTRACTION	0.0655738	7	115	4	0.0715449	357.837	0.172136	ITPR1	50	Up_regulated	http://www.broadinstitute.org/gsea/msigdb/cards/KEGG_VASCULAR_SMOOTH_MUSCLE_CONTRACTION
KEGG_VASCULAR_SMOOTH_MUSCLE_CONTRACTION	0.0655738	7	115	4	0.0715449	357.837	0.172136	IL2RG	75	Down_regulated	http://www.broadinstitute.org/gsea/msigdb/cards/KEGG_VASCULAR_SMOOTH_MUSCLE_CONTRACTION
PID_FGF_PATHWAY	0.0655738	6	55	2	0.0715449	198.106	0.19406	FGFR2	50	Up_regulated	http://www.broadinstitute.org/gsea/msigdb/cards/PID_FGF_PATHWAY
REACTOME_MITOCHONDRIAL_PROTEIN_IMPORT	0.0652174	34	58	3	0.0718209	41.6603	0.264124	GSEA_37	0	Up_regulated	http://www.broadinstitute.org/gsea/msigdb/cards/REACTOME_MITOCHONDRIAL_PROTEIN_IMPORT
REACTOME_TCA_CYCLE_AND_RESPIRATORY_ELECTRON_TRANSPORT	0.0651163	74	141	7	0.0718995	36.1128	0.268986	PDGFRB	0	Up_regulated	http://www.broadinstitute.org/gsea/msigdb/cards/REACTOME_TCA_CYCLE_AND_RESPIRATORY_ELECTRON_TRANSPORT
REACTOME_IMMUNE_SYSTEM	0.0649475	114	933	34	0.0720312	169.839	0.15131	CD36	20.5882	Up_regulated	http://www.broadinstitute.org/gsea/msigdb/cards/REACTOME_IMMUNE_SYSTEM
REACTOME_METABOLISM_OF_AMINO_ACIDS_AND_DERIVATIVES	0.0645161	17	200	7	0.0723697	185.006	0.223519	RPSA	0	Up_regulated	http://www.broadinstitute.org/gsea/msigdb/cards/REACTOME_METABOLISM_OF_AMINO_ACIDS_AND_DERIVATIVES
KEGG_GLUTATHIONE_METABOLISM	0.0645161	12	50	2	0.0723697	65.8953	0.274124	GSEA_55	0	Up_regulated	http://www.broadinstitute.org/gsea/msigdb/cards/KEGG_GLUTATHIONE_METABOLISM
KEGG_ENDOCYTOSIS	0.0639269	36	183	7	0.0728369	109.117	0.184492	PPARD	28.5714	Up_regulated	http://www.broadinstitute.org/gsea/msigdb/cards/KEGG_ENDOCYTOSIS
KEGG_STARCH_AND_SUCROSE_METABOLISM	0.0634921	11	52	2	0.0731853	125.747	0.161009	RPSA	0	Up_regulated	http://www.broadinstitute.org/gsea/msigdb/cards/KEGG_STARCH_AND_SUCROSE_METABOLISM
KEGG_MAPK_SIGNALING_PATHWAY	0.0634006	80	267	11	0.073259	85.2839	0.171665	IL1R1	0	Up_regulated	http://www.broadinstitute.org/gsea/msigdb/cards/KEGG_MAPK_SIGNALING_PATHWAY
KEGG_FOCAL_ADHESION	0.0633484	20	201	7	0.0733011	171.734	0.221969	KDR	42.8571	Up_regulated	http://www.broadinstitute.org/gsea/msigdb/cards/KEGG_FOCAL_ADHESION
KEGG_CYTOKINE_CYTOKINE_RECEPTOR_INTERACTION	0.0632911	49	267	10	0.0733474	196.357	0.129752	TGFBR1	50	Up_regulated	http://www.broadinstitute.org/gsea/msigdb/cards/KEGG_CYTOKINE_CYTOKINE_RECEPTOR_INTERACTION
WNT_SIGNALING	0.0631579	6	89	3	0.0734552	234.045	0.237538	FZD5	33.3333	Up_regulated	http://www.broadinstitute.org/gsea/msigdb/cards/WNT_SIGNALING
BIOCARTA_PPARA_PATHWAY	0.0625	6	58	2	0.073992	145.885	0.2531	PPARA	0	Up_regulated	http://www.broadinstitute.org/gsea/msigdb/cards/BIOCARTA_PPARA_PATHWAY
KEGG_BASAL_CELL_CARCINOMA	0.0625	9	55	2	0.073992	130.813	0.203354	FZD9	50	Up_regulated	http://www.broadinstitute.org/gsea/msigdb/cards/KEGG_BASAL_CELL_CARCINOMA
PID_TAP63PATHWAY	0.0625	10	54	2	0.073992	123.72	0.182736	ITGB4	50	Up_regulated	http://www.broadinstitute.org/gsea/msigdb/cards/PID_TAP63PATHWAY
KEGG_APOPTOSIS	0.0618557	9	88	3	0.074525	257.878	0.132837	FAS	0	Up_regulated	http://www.broadinstitute.org/gsea/msigdb/cards/KEGG_APOPTOSIS
REACTOME_TCA_CYCLE_AND_RESPIRATORY_ELECTRON_TRANSPORT	0.0617284	21	141	5	0.0746311	78.2217	0.268986	GSEA_53	0	Up_regulated	http://www.broadinstitute.org/gsea/msigdb/cards/REACTOME_TCA_CYCLE_AND_RESPIRATORY_ELECTRON_TRANSPORT
REACTOME_METABOLISM_OF_VITAMINS_AND_COFACTORS	0.0615385	14	51	2	0.07479	60.3555	0.251975	EGFR	0	Up_regulated	http://www.broadinstitute.org/gsea/msigdb/cards/REACTOME_METABOLISM_OF_VITAMINS_AND_COFACTORS
PID_TAP63PATHWAY	0.0615385	11	54	2	0.07479	112.132	0.182736	ITGB4	50	Up_regulated	http://www.broadinstitute.org/gsea/msigdb/cards/PID_TAP63PATHWAY
KEGG_ANTIGEN_PROCESSING_AND_PRESENTATION	0.0612245	9	89	3	0.0750541	210.94	0.172791	GSEA_98	33.3333	Up_regulated	http://www.broadinstitute.org/gsea/msigdb/cards/KEGG_ANTIGEN_PROCESSING_AND_PRESENTATION
KEGG_VASCULAR_SMOOTH_MUSCLE_CONTRACTION	0.0610687	16	115	4	0.0751858	152.329	0.172136	CNR1	75	Down_regulated	http://www.broadinstitute.org/gsea/msigdb/cards/KEGG_VASCULAR_SMOOTH_MUSCLE_CONTRACTION
REACTOME_HEMOSTASIS	0.0606061	128	466	18	0.0755795	67.8256	0.181826	BMPR1A	66.6667	Down_regulated	http://www.broadinstitute.org/gsea/msigdb/cards/REACTOME_HEMOSTASIS
KEGG_NEUROTROPHIN_SIGNALING_PATHWAY	0.0601504	7	126	4	0.0759711	308.263	0.176476	NTRK2	0	Up_regulated	http://www.broadinstitute.org/gsea/msigdb/cards/KEGG_NEUROTROPHIN_SIGNALING_PATHWAY
KEGG_REGULATION_OF_ACTIN_CYTOSKELETON	0.0600858	17	216	7	0.0760269	265.896	0.163615	PDGFRB	71.4286	Down_regulated	http://www.broadinstitute.org/gsea/msigdb/cards/KEGG_REGULATION_OF_ACTIN_CYTOSKELETON
PID_MET_PATHWAY	0.0594059	21	80	3	0.0766193	75.6265	0.191854	EPS15	0	Up_regulated	http://www.broadinstitute.org/gsea/msigdb/cards/PID_MET_PATHWAY
KEGG_PATHWAYS_IN_CANCER	0.0589812	45	328	11	0.0769938	114.047	0.205924	PDGFRB	63.6364	Down_regulated	http://www.broadinstitute.org/gsea/msigdb/cards/KEGG_PATHWAYS_IN_CANCER
REACTOME_RESPIRATORY_ELECTRON_TRANSPORT	0.0588235	23	79	3	0.0771337	49.6425	0.239759	KIT	0	Up_regulated	http://www.broadinstitute.org/gsea/msigdb/cards/REACTOME_RESPIRATORY_ELECTRON_TRANSPORT
KEGG_ALZHEIMERS_DISEASE	0.0585366	36	169	6	0.0773896	65.187	0.2229	PSEN1	0	Up_regulated	http://www.broadinstitute.org/gsea/msigdb/cards/KEGG_ALZHEIMERS_DISEASE
REACTOME_CELL_CYCLE	0.0583658	93	421	15	0.0775427	80.2743	0.170705	IL6R	13.3333	Up_regulated	http://www.broadinstitute.org/gsea/msigdb/cards/REACTOME_CELL_CYCLE
REACTOME_CELL_CYCLE_MITOTIC	0.0580475	54	325	11	0.0778296	104.789	0.174941	PLCG1	100	Down_regulated	http://www.broadinstitute.org/gsea/msigdb/cards/REACTOME_CELL_CYCLE_MITOTIC
KEGG_MAPK_SIGNALING_PATHWAY	0.057971	78	267	10	0.0778988	71.0283	0.171665	IL1R1	10	Up_regulated	http://www.broadinstitute.org/gsea/msigdb/cards/KEGG_MAPK_SIGNALING_PATHWAY
PID_PDGFRBPATHWAY	0.057971	9	129	4	0.0778988	227.452	0.184723	PDGFRB	25	Up_regulated	http://www.broadinstitute.org/gsea/msigdb/cards/PID_PDGFRBPATHWAY
KEGG_PURINE_METABOLISM	0.0578035	14	159	5	0.0780509	191.919	0.175091	CD4	40	Up_regulated	http://www.broadinstitute.org/gsea/msigdb/cards/KEGG_PURINE_METABOLISM
REACTOME_POST_TRANSLATIONAL_PROTEIN_MODIFICATION	0.0574163	21	188	6	0.0784045	157.294	0.158632	AR	50	Up_regulated	http://www.broadinstitute.org/gsea/msigdb/cards/REACTOME_POST_TRANSLATIONAL_PROTEIN_MODIFICATION
KEGG_FOCAL_ADHESION	0.0569106	45	201	7	0.078871	69.1969	0.221969	RAC1	28.5714	Up_regulated	http://www.broadinstitute.org/gsea/msigdb/cards/KEGG_FOCAL_ADHESION
KEGG_FOCAL_ADHESION	0.056872	10	201	6	0.0789068	260.364	0.221969	PDGFRA	16.6667	Up_regulated	http://www.broadinstitute.org/gsea/msigdb/cards/KEGG_FOCAL_ADHESION
KEGG_OXIDATIVE_PHOSPHORYLATION	0.0567376	6	135	4	0.0790318	215.419	0.239812	ESR1	0	Up_regulated	http://www.broadinstitute.org/gsea/msigdb/cards/KEGG_OXIDATIVE_PHOSPHORYLATION
REACTOME_METABOLISM_OF_LIPIDS_AND_LIPOPROTEINS	0.0566667	122	478	17	0.079098	43.5086	0.217214	AR	0	Up_regulated	http://www.broadinstitute.org/gsea/msigdb/cards/REACTOME_METABOLISM_OF_LIPIDS_AND_LIPOPROTEINS
KEGG_GNRH_SIGNALING_PATHWAY	0.0566038	5	101	3	0.0791567	325.365	0.169533	ITPR1	33.3333	Up_regulated	http://www.broadinstitute.org/gsea/msigdb/cards/KEGG_GNRH_SIGNALING_PATHWAY
PID_LYSOPHOSPHOLIPID_PATHWAY	0.056338	5	66	2	0.0794057	169.434	0.236072	LPAR2	50	Up_regulated	http://www.broadinstitute.org/gsea/msigdb/cards/PID_LYSOPHOSPHOLIPID_PATHWAY
REACTOME_ANTIVIRAL_MECHANISM_BY_IFN_STIMULATED_GENES	0.056338	5	66	2	0.0794057	298.902	0.124024	PLCG1	0	Up_regulated	http://www.broadinstitute.org/gsea/msigdb/cards/REACTOME_ANTIVIRAL_MECHANISM_BY_IFN_STIMULATED_GENES
REACTOME_DEVELOPMENTAL_BIOLOGY	0.0562249	102	396	14	0.0795122	68.7694	0.173368	BDKRB1	71.4286	Down_regulated	http://www.broadinstitute.org/gsea/msigdb/cards/REACTOME_DEVELOPMENTAL_BIOLOGY
REACTOME_FATTY_ACID_TRIACYLGLYCEROL_AND_KETONE_BODY_METABOLISM	0.0561798	10	168	5	0.0795548	160.498	0.281287	PPARG	0	Up_regulated	http://www.broadinstitute.org/gsea/msigdb/cards/REACTOME_FATTY_ACID_TRIACYLGLYCEROL_AND_KETONE_BODY_METABOLISM
REACTOME_FATTY_ACID_TRIACYLGLYCEROL_AND_KETONE_BODY_METABOLISM	0.0558659	11	168	5	0.0798519	145.036	0.281287	PPARG	20	Up_regulated	http://www.broadinstitute.org/gsea/msigdb/cards/REACTOME_FATTY_ACID_TRIACYLGLYCEROL_AND_KETONE_BODY_METABOLISM
REACTOME_METABOLISM_OF_AMINO_ACIDS_AND_DERIVATIVES	0.0557769	51	200	7	0.0799366	53.1492	0.223519	F2R	42.8571	Up_regulated	http://www.broadinstitute.org/gsea/msigdb/cards/REACTOME_METABOLISM_OF_AMINO_ACIDS_AND_DERIVATIVES
PID_CD8TCRDOWNSTREAMPATHWAY	0.0555556	7	65	2	0.0801479	243.27	0.118274	CD8A	50	Up_regulated	http://www.broadinstitute.org/gsea/msigdb/cards/PID_CD8TCRDOWNSTREAMPATHWAY
REACTOME_FATTY_ACID_TRIACYLGLYCEROL_AND_KETONE_BODY_METABOLISM	0.0552486	13	168	5	0.0804428	121.254	0.281287	EPS15	0	Up_regulated	http://www.broadinstitute.org/gsea/msigdb/cards/REACTOME_FATTY_ACID_TRIACYLGLYCEROL_AND_KETONE_BODY_METABOLISM
KEGG_ALZHEIMERS_DISEASE	0.0552486	12	169	5	0.0804428	149.649	0.2229	PPARD	0	Up_regulated	http://www.broadinstitute.org/gsea/msigdb/cards/KEGG_ALZHEIMERS_DISEASE
PID_PDGFRBPATHWAY	0.0551724	16	129	4	0.0805163	124.639	0.184723	PDGFRB	50	Up_regulated	http://www.broadinstitute.org/gsea/msigdb/cards/PID_PDGFRBPATHWAY
KEGG_INSULIN_SIGNALING_PATHWAY	0.0551724	8	137	4	0.0805163	185.918	0.237141	INSR	0	Up_regulated	http://www.broadinstitute.org/gsea/msigdb/cards/KEGG_INSULIN_SIGNALING_PATHWAY
KEGG_ENDOCYTOSIS	0.0550459	35	183	6	0.0806387	81.0884	0.184492	ERBB3	33.3333	Up_regulated	http://www.broadinstitute.org/gsea/msigdb/cards/KEGG_ENDOCYTOSIS
REACTOME_CELL_CYCLE	0.0549683	52	421	13	0.0807139	120.127	0.170705	TLR6	46.1538	Up_regulated	http://www.broadinstitute.org/gsea/msigdb/cards/REACTOME_CELL_CYCLE
KEGG_FOCAL_ADHESION	0.0547945	18	201	6	0.0808829	139.587	0.221969	PDGFRA	16.6667	Up_regulated	http://www.broadinstitute.org/gsea/msigdb/cards/KEGG_FOCAL_ADHESION
KEGG_PATHWAYS_IN_CANCER	0.0547945	37	328	10	0.0808829	116.479	0.205924	GSEA_52	50	Up_regulated	http://www.broadinstitute.org/gsea/msigdb/cards/KEGG_PATHWAYS_IN_CANCER
PID_AP1_PATHWAY	0.0547945	3	70	2	0.0808829	265.778	0.276535	ESR1	50	Up_regulated	http://www.broadinstitute.org/gsea/msigdb/cards/PID_AP1_PATHWAY
REACTOME_FATTY_ACID_TRIACYLGLYCEROL_AND_KETONE_BODY_METABOLISM	0.0546448	15	168	5	0.081029	103.822	0.281287	PPARA	0	Up_regulated	http://www.broadinstitute.org/gsea/msigdb/cards/REACTOME_FATTY_ACID_TRIACYLGLYCEROL_AND_KETONE_BODY_METABOLISM
REACTOME_DEVELOPMENTAL_BIOLOGY	0.0545073	81	396	13	0.0811636	78.3201	0.173368	IL13RA1	30.7692	Up_regulated	http://www.broadinstitute.org/gsea/msigdb/cards/REACTOME_DEVELOPMENTAL_BIOLOGY
KEGG_ALZHEIMERS_DISEASE	0.0543478	15	169	5	0.0813204	117.82	0.2229	GRIN2A	0	Up_regulated	http://www.broadinstitute.org/gsea/msigdb/cards/KEGG_ALZHEIMERS_DISEASE
KEGG_FOCAL_ADHESION	0.0542986	20	201	6	0.0813688	124.501	0.221969	ITGA9	33.3333	Up_regulated	http://www.broadinstitute.org/gsea/msigdb/cards/KEGG_FOCAL_ADHESION
PID_LYSOPHOSPHOLIPID_PATHWAY	0.0540541	8	66	2	0.0816106	104.463	0.236072	LPAR2	0	Up_regulated	http://www.broadinstitute.org/gsea/msigdb/cards/PID_LYSOPHOSPHOLIPID_PATHWAY
REACTOME_HEMOSTASIS	0.0536913	130	466	16	0.0819718	49.4241	0.181826	BMPR1A	62.5	Down_regulated	http://www.broadinstitute.org/gsea/msigdb/cards/REACTOME_HEMOSTASIS
PID_P53DOWNSTREAMPATHWAY	0.0536913	12	137	4	0.0819718	145.544	0.199773	IL2RG	75	Down_regulated	http://www.broadinstitute.org/gsea/msigdb/cards/PID_P53DOWNSTREAMPATHWAY
KEGG_FOCAL_ADHESION	0.0536398	60	201	7	0.0820233	48.8053	0.221969	PDGFRB	57.1429	Up_regulated	http://www.broadinstitute.org/gsea/msigdb/cards/KEGG_FOCAL_ADHESION
REACTOME_IMMUNE_SYSTEM	0.0535714	75	933	27	0.0820919	171.935	0.15131	TLR4	18.5185	Up_regulated	http://www.broadinstitute.org/gsea/msigdb/cards/REACTOME_IMMUNE_SYSTEM
PID_MTOR_4PATHWAY	0.0533333	6	69	2	0.0823314	188.514	0.1499	RAC1	0	Up_regulated	http://www.broadinstitute.org/gsea/msigdb/cards/PID_MTOR_4PATHWAY
KEGG_PPAR_SIGNALING_PATHWAY	0.0533333	6	69	2	0.0823314	92.6028	0.351278	PPARG	0	Up_regulated	http://www.broadinstitute.org/gsea/msigdb/cards/KEGG_PPAR_SIGNALING_PATHWAY
REACTOME_TRANSMEMBRANE_TRANSPORT_OF_SMALL_MOLECULES	0.0531697	76	413	13	0.0824967	88.4502	0.150394	AR	38.4615	Up_regulated	http://www.broadinstitute.org/gsea/msigdb/cards/REACTOME_TRANSMEMBRANE_TRANSPORT_OF_SMALL_MOLECULES
KEGG_PATHWAYS_IN_CANCER	0.0527704	51	328	10	0.082903	79.5562	0.205924	PDGFRA	40	Up_regulated	http://www.broadinstitute.org/gsea/msigdb/cards/KEGG_PATHWAYS_IN_CANCER
KEGG_PATHWAYS_IN_CANCER	0.0527704	51	328	10	0.082903	79.5562	0.205924	NTRK1	40	Up_regulated	http://www.broadinstitute.org/gsea/msigdb/cards/KEGG_PATHWAYS_IN_CANCER
KEGG_HUNTINGTONS_DISEASE	0.0526316	43	185	6	0.0830452	56.1461	0.187607	PPARG	0	Up_regulated	http://www.broadinstitute.org/gsea/msigdb/cards/KEGG_HUNTINGTONS_DISEASE
KEGG_AXON_GUIDANCE	0.0526316	23	129	4	0.0830452	84.4346	0.193633	EFNB2	50	Up_regulated	http://www.broadinstitute.org/gsea/msigdb/cards/KEGG_AXON_GUIDANCE
REACTOME_DIABETES_PATHWAYS	0.0526316	19	133	4	0.0830452	89.1481	0.219805	INSR	75	Down_regulated	http://www.broadinstitute.org/gsea/msigdb/cards/REACTOME_DIABETES_PATHWAYS
REACTOME_METABOLISM_OF_NON_CODING_RNA	0.0526316	27	49	2	0.0830452	77.845	0.100816	TGFBR1	0	Up_regulated	http://www.broadinstitute.org/gsea/msigdb/cards/REACTOME_METABOLISM_OF_NON_CODING_RNA
KEGG_CYTOKINE_CYTOKINE_RECEPTOR_INTERACTION	0.0522876	39	267	8	0.0833997	157.707	0.129752	TGFBR1	50	Up_regulated	http://www.broadinstitute.org/gsea/msigdb/cards/KEGG_CYTOKINE_CYTOKINE_RECEPTOR_INTERACTION
REACTOME_SIGNALLING_BY_NGF	0.0522388	51	217	7	0.0834502	64.3072	0.178345	TNFRSF6B	14.2857	Up_regulated	http://www.broadinstitute.org/gsea/msigdb/cards/REACTOME_SIGNALLING_BY_NGF
KEGG_P53_SIGNALING_PATHWAY	0.0519481	8	69	2	0.0837524	108.46	0.212285	FAS	0	Up_regulated	http://www.broadinstitute.org/gsea/msigdb/cards/KEGG_P53_SIGNALING_PATHWAY
REACTOME_METABOLISM_OF_LIPIDS_AND_LIPOPROTEINS	0.0512821	107	478	15	0.084453	38.6699	0.217214	PPARG	6.66667	Up_regulated	http://www.broadinstitute.org/gsea/msigdb/cards/REACTOME_METABOLISM_OF_LIPIDS_AND_LIPOPROTEINS
REACTOME_TCA_CYCLE_AND_RESPIRATORY_ELECTRON_TRANSPORT	0.0512821	15	141	4	0.084453	70.9393	0.268986	GSEA_118	0	Up_regulated	http://www.broadinstitute.org/gsea/msigdb/cards/REACTOME_TCA_CYCLE_AND_RESPIRATORY_ELECTRON_TRANSPORT
PID_INTEGRIN1_PATHWAY	0.0512821	12	66	2	0.084453	57.4732	0.299643	GSEA_119	50	Up_regulated	http://www.broadinstitute.org/gsea/msigdb/cards/PID_INTEGRIN1_PATHWAY
REACTOME_FORMATION_OF_THE_TERNARY_COMPLEX_AND_SUBSEQUENTLY_THE_43S_COMPLEX	0.0512821	4	74	2	0.084453	352.354	0.107054	RPSA	0	Up_regulated	http://www.broadinstitute.org/gsea/msigdb/cards/REACTOME_FORMATION_OF_THE_TERNARY_COMPLEX_AND_SUBSEQUENTLY_THE_43S_COMPLEX
PID_P53DOWNSTREAMPATHWAY	0.0509554	20	137	4	0.0848008	84.3172	0.199773	FAS	0	Up_regulated	http://www.broadinstitute.org/gsea/msigdb/cards/PID_P53DOWNSTREAMPATHWAY
REACTOME_CELL_CYCLE	0.0508806	90	421	13	0.0848809	59.878	0.170705	CSF1R	69.2308	Down_regulated	http://www.broadinstitute.org/gsea/msigdb/cards/REACTOME_CELL_CYCLE
KEGG_ENDOCYTOSIS	0.0507614	14	183	5	0.0850088	150.736	0.184492	EGFR	60	Up_regulated	http://www.broadinstitute.org/gsea/msigdb/cards/KEGG_ENDOCYTOSIS
REACTOME_METABOLISM_OF_LIPIDS_AND_LIPOPROTEINS	0.0503356	118	478	15	0.0854688	32.9165	0.217214	ESR1	0	Up_regulated	http://www.broadinstitute.org/gsea/msigdb/cards/REACTOME_METABOLISM_OF_LIPIDS_AND_LIPOPROTEINS
KEGG_ADIPOCYTOKINE_SIGNALING_PATHWAY	0.05	13	67	2	0.0858349	49.5412	0.279493	PPARA	0	Up_regulated	http://www.broadinstitute.org/gsea/msigdb/cards/KEGG_ADIPOCYTOKINE_SIGNALING_PATHWAY
KEGG_PPAR_SIGNALING_PATHWAY	0.0493827	12	69	2	0.0865164	44.3927	0.351278	PPARG	0	Up_regulated	http://www.broadinstitute.org/gsea/msigdb/cards/KEGG_PPAR_SIGNALING_PATHWAY
KEGG_PPAR_SIGNALING_PATHWAY	0.0493827	12	69	2	0.0865164	44.3927	0.351278	PPARA	0	Up_regulated	http://www.broadinstitute.org/gsea/msigdb/cards/KEGG_PPAR_SIGNALING_PATHWAY
PID_VEGFR1_2_PATHWAY	0.0493827	12	69	2	0.0865164	84.025	0.158949	KDR	0	Up_regulated	http://www.broadinstitute.org/gsea/msigdb/cards/PID_VEGFR1_2_PATHWAY
REACTOME_GLYCOSAMINOGLYCAN_METABOLISM	0.0491803	11	111	3	0.0867423	121.728	0.184725	GHR	33.3333	Up_regulated	http://www.broadinstitute.org/gsea/msigdb/cards/REACTOME_GLYCOSAMINOGLYCAN_METABOLISM
KEGG_PATHWAYS_IN_CANCER	0.0486486	42	328	9	0.0873412	79.679	0.205924	PLCG1	44.4444	Up_regulated	http://www.broadinstitute.org/gsea/msigdb/cards/KEGG_PATHWAYS_IN_CANCER
REACTOME_METABOLISM_OF_LIPIDS_AND_LIPOPROTEINS	0.0486111	98	478	14	0.0873838	37.1525	0.217214	F2R	0	Up_regulated	http://www.broadinstitute.org/gsea/msigdb/cards/REACTOME_METABOLISM_OF_LIPIDS_AND_LIPOPROTEINS
KEGG_PEROXISOME	0.0470588	7	78	2	0.0891828	70.0789	0.286067	GSEA_133	50	Up_regulated	http://www.broadinstitute.org/gsea/msigdb/cards/KEGG_PEROXISOME
KEGG_MAPK_SIGNALING_PATHWAY	0.0463576	35	267	7	0.0900204	84.2631	0.171665	NTRK1	71.4286	Down_regulated	http://www.broadinstitute.org/gsea/msigdb/cards/KEGG_MAPK_SIGNALING_PATHWAY
KEGG_FOCAL_ADHESION	0.0462963	15	201	5	0.0900944	116.264	0.221969	EGFR	40	Up_regulated	http://www.broadinstitute.org/gsea/msigdb/cards/KEGG_FOCAL_ADHESION
KEGG_FOCAL_ADHESION	0.0462963	15	201	5	0.0900944	116.264	0.221969	PDGFRB	20	Up_regulated	http://www.broadinstitute.org/gsea/msigdb/cards/KEGG_FOCAL_ADHESION
REACTOME_SIGNALING_BY_PDGF	0.0461538	8	122	3	0.0902667	131.157	0.212561	PDGFRB	33.3333	Up_regulated	http://www.broadinstitute.org/gsea/msigdb/cards/REACTOME_SIGNALING_BY_PDGF
REACTOME_METABOLISM_OF_PROTEINS	0.0460993	46	518	13	0.0903329	112.012	0.152343	RPSA	7.69231	Up_regulated	http://www.broadinstitute.org/gsea/msigdb/cards/REACTOME_METABOLISM_OF_PROTEINS
REACTOME_CELL_CYCLE	0.0460653	100	421	12	0.0903743	42.5108	0.170705	ESR1	66.6667	Down_regulated	http://www.broadinstitute.org/gsea/msigdb/cards/REACTOME_CELL_CYCLE
KEGG_REGULATION_OF_ACTIN_CYTOSKELETON	0.045977	45	216	6	0.0904817	66.311	0.163615	F2R	66.6667	Down_regulated	http://www.broadinstitute.org/gsea/msigdb/cards/KEGG_REGULATION_OF_ACTIN_CYTOSKELETON
REACTOME_RESPIRATORY_ELECTRON_TRANSPORT	0.045977	8	79	2	0.0904817	66.8185	0.239759	IL2RG	0	Up_regulated	http://www.broadinstitute.org/gsea/msigdb/cards/REACTOME_RESPIRATORY_ELECTRON_TRANSPORT
REACTOME_METABOLISM_OF_PROTEINS	0.0458716	136	518	15	0.0906104	35.3193	0.152343	PDGFRB	6.66667	Up_regulated	http://www.broadinstitute.org/gsea/msigdb/cards/REACTOME_METABOLISM_OF_PROTEINS
REACTOME_FATTY_ACID_TRIACYLGLYCEROL_AND_KETONE_BODY_METABOLISM	0.0457143	7	168	4	0.090803	147.797	0.281287	PPARA	0	Up_regulated	http://www.broadinstitute.org/gsea/msigdb/cards/REACTOME_FATTY_ACID_TRIACYLGLYCEROL_AND_KETONE_BODY_METABOLISM
REACTOME_METABOLISM_OF_PROTEINS	0.045677	95	518	14	0.0908487	51.4197	0.152343	FGFR2	7.14286	Up_regulated	http://www.broadinstitute.org/gsea/msigdb/cards/REACTOME_METABOLISM_OF_PROTEINS
KEGG_FOCAL_ADHESION	0.0456621	18	201	5	0.090867	95.3159	0.221969	EGFR	20	Up_regulated	http://www.broadinstitute.org/gsea/msigdb/cards/KEGG_FOCAL_ADHESION
REACTOME_METABOLISM_OF_AMINO_ACIDS_AND_DERIVATIVES	0.0454545	20	200	5	0.0911229	76.461	0.223519	EGFR	0	Up_regulated	http://www.broadinstitute.org/gsea/msigdb/cards/REACTOME_METABOLISM_OF_AMINO_ACIDS_AND_DERIVATIVES
REACTOME_M_G1_TRANSITION	0.0454545	7	81	2	0.0911229	95.266	0.221311	TRA@	0	Up_regulated	http://www.broadinstitute.org/gsea/msigdb/cards/REACTOME_M_G1_TRANSITION
REACTOME_METABOLISM_OF_LIPIDS_AND_LIPOPROTEINS	0.0450886	143	478	14	0.0915776	18.9952	0.217214	PPARG	14.2857	Up_regulated	http://www.broadinstitute.org/gsea/msigdb/cards/REACTOME_METABOLISM_OF_LIPIDS_AND_LIPOPROTEINS
KEGG_JAK_STAT_SIGNALING_PATHWAY	0.0446927	24	155	4	0.0920746	75.2382	0.175531	LEPR	75	Down_regulated	http://www.broadinstitute.org/gsea/msigdb/cards/KEGG_JAK_STAT_SIGNALING_PATHWAY
KEGG_ALZHEIMERS_DISEASE	0.0446927	10	169	4	0.0920746	114.578	0.2229	FAS	0	Up_regulated	http://www.broadinstitute.org/gsea/msigdb/cards/KEGG_ALZHEIMERS_DISEASE
KEGG_PATHWAYS_IN_CANCER	0.0445682	31	328	8	0.0922321	88.2015	0.205924	FZD4	37.5	Up_regulated	http://www.broadinstitute.org/gsea/msigdb/cards/KEGG_PATHWAYS_IN_CANCER
ST_INTEGRIN_SIGNALING_PATHWAY	0.0444444	8	82	2	0.0923893	82.8789	0.221987	ITGA9	0	Up_regulated	http://www.broadinstitute.org/gsea/msigdb/cards/ST_INTEGRIN_SIGNALING_PATHWAY
KEGG_REGULATION_OF_ACTIN_CYTOSKELETON	0.0442478	10	216	5	0.0926401	232.475	0.163615	FGFR2	80	Down_regulated	http://www.broadinstitute.org/gsea/msigdb/cards/KEGG_REGULATION_OF_ACTIN_CYTOSKELETON
REACTOME_HEMOSTASIS	0.0433071	42	466	11	0.0938593	92.9174	0.181826	KIT	45.4545	Up_regulated	http://www.broadinstitute.org/gsea/msigdb/cards/REACTOME_HEMOSTASIS
KEGG_PEROXISOME	0.0430108	15	78	2	0.0942503	30.6838	0.286067	PLCG1	0	Up_regulated	http://www.broadinstitute.org/gsea/msigdb/cards/KEGG_PEROXISOME
REACTOME_IMMUNE_SYSTEM	0.0429887	44	933	21	0.0942795	189.207	0.15131	TLR2	19.0476	Up_regulated	http://www.broadinstitute.org/gsea/msigdb/cards/REACTOME_IMMUNE_SYSTEM
KEGG_MAPK_SIGNALING_PATHWAY	0.0428135	60	267	7	0.0945125	43.9714	0.171665	TGFBR2	42.8571	Up_regulated	http://www.broadinstitute.org/gsea/msigdb/cards/KEGG_MAPK_SIGNALING_PATHWAY
REACTOME_CELL_CYCLE	0.0425532	49	421	10	0.0948607	71.9927	0.170705	PDGFRA	10	Up_regulated	http://www.broadinstitute.org/gsea/msigdb/cards/REACTOME_CELL_CYCLE
REACTOME_SIGNALLING_BY_NGF	0.0425532	18	217	5	0.0948607	102.138	0.178345	FRS2	40	Up_regulated	http://www.broadinstitute.org/gsea/msigdb/cards/REACTOME_SIGNALLING_BY_NGF
REACTOME_PLATELET_ACTIVATION_SIGNALING_AND_AGGREGATION	0.0423729	28	208	5	0.0951035	60.5257	0.196837	ITGB4	40	Up_regulated	http://www.broadinstitute.org/gsea/msigdb/cards/REACTOME_PLATELET_ACTIVATION_SIGNALING_AND_AGGREGATION
REACTOME_HEMOSTASIS	0.0423077	54	466	11	0.0951916	67.924	0.181826	CSF2RB	72.7273	Down_regulated	http://www.broadinstitute.org/gsea/msigdb/cards/REACTOME_HEMOSTASIS
KEGG_INSULIN_SIGNALING_PATHWAY	0.0422535	5	137	3	0.095265	168.434	0.237141	INSR	0	Up_regulated	http://www.broadinstitute.org/gsea/msigdb/cards/KEGG_INSULIN_SIGNALING_PATHWAY
PID_PDGFRBPATHWAY	0.041958	14	129	3	0.0956671	79.261	0.184723	PDGFRB	0	Up_regulated	http://www.broadinstitute.org/gsea/msigdb/cards/PID_PDGFRBPATHWAY
KEGG_CALCIUM_SIGNALING_PATHWAY	0.0418848	13	178	4	0.0957673	119.484	0.17501	PDGFRB	75	Down_regulated	http://www.broadinstitute.org/gsea/msigdb/cards/KEGG_CALCIUM_SIGNALING_PATHWAY
REACTOME_IMMUNE_SYSTEM	0.0417495	73	933	21	0.0959531	99.1527	0.15131	TLR4	19.0476	Up_regulated	http://www.broadinstitute.org/gsea/msigdb/cards/REACTOME_IMMUNE_SYSTEM
KEGG_INSULIN_SIGNALING_PATHWAY	0.0413793	8	137	3	0.0964651	103.098	0.237141	PLCG1	33.3333	Up_regulated	http://www.broadinstitute.org/gsea/msigdb/cards/KEGG_INSULIN_SIGNALING_PATHWAY
REACTOME_SIGNALING_BY_GPCR	0.0413297	193	920	23	0.0965341	59.2294	0.104047	GSEA_2	78.2609	Down_regulated	http://www.broadinstitute.org/gsea/msigdb/cards/REACTOME_SIGNALING_BY_GPCR
KEGG_PATHWAYS_IN_CANCER	0.0412979	11	328	7	0.0965784	209.501	0.205924	FZD2	28.5714	Up_regulated	http://www.broadinstitute.org/gsea/msigdb/cards/KEGG_PATHWAYS_IN_CANCER
REACTOME_RESPONSE_TO_ELEVATED_PLATELET_CYTOSOLIC_CA2_	0.0408163	9	89	2	0.0972549	89.1247	0.182043	ITGA9	0	Up_regulated	http://www.broadinstitute.org/gsea/msigdb/cards/REACTOME_RESPONSE_TO_ELEVATED_PLATELET_CYTOSOLIC_CA2_
REACTOME_TCA_CYCLE_AND_RESPIRATORY_ELECTRON_TRANSPORT	0.0408163	6	141	3	0.0972549	104.727	0.268986	PPARG	0	Up_regulated	http://www.broadinstitute.org/gsea/msigdb/cards/REACTOME_TCA_CYCLE_AND_RESPIRATORY_ELECTRON_TRANSPORT
REACTOME_METABOLISM_OF_LIPIDS_AND_LIPOPROTEINS	0.0407332	13	478	10	0.0973727	219.225	0.217214	PPARA	0	Up_regulated	http://www.broadinstitute.org/gsea/msigdb/cards/REACTOME_METABOLISM_OF_LIPIDS_AND_LIPOPROTEINS
KEGG_PATHWAYS_IN_CANCER	0.0404624	18	328	7	0.0977583	122.838	0.205924	FZD2	14.2857	Up_regulated	http://www.broadinstitute.org/gsea/msigdb/cards/KEGG_PATHWAYS_IN_CANCER
KEGG_HUNTINGTONS_DISEASE	0.040201	14	185	4	0.0981338	84.2112	0.187607	PPARG	0	Up_regulated	http://www.broadinstitute.org/gsea/msigdb/cards/KEGG_HUNTINGTONS_DISEASE
PID_PDGFRBPATHWAY	0.0394737	23	129	3	0.0991946	46.0547	0.184723	LRP1	0	Up_regulated	http://www.broadinstitute.org/gsea/msigdb/cards/PID_PDGFRBPATHWAY
KEGG_PATHWAYS_IN_CANCER	0.0394366	27	328	7	0.0992493	77.5432	0.205924	FGFR2	0	Up_regulated	http://www.broadinstitute.org/gsea/msigdb/cards/KEGG_PATHWAYS_IN_CANCER
KEGG_PATHWAYS_IN_CANCER	0.038674	34	328	7	0.100389	58.954	0.205924	FGFR2	28.5714	Up_regulated	http://www.broadinstitute.org/gsea/msigdb/cards/KEGG_PATHWAYS_IN_CANCER
REACTOME_METABOLISM_OF_AMINO_ACIDS_AND_DERIVATIVES	0.0386473	7	200	4	0.10043	149.522	0.223519	GSEA_85	0	Up_regulated	http://www.broadinstitute.org/gsea/msigdb/cards/REACTOME_METABOLISM_OF_AMINO_ACIDS_AND_DERIVATIVES
REACTOME_METABOLISM_OF_AMINO_ACIDS_AND_DERIVATIVES	0.0384615	8	200	4	0.100712	129.865	0.223519	GSEA_78	0	Up_regulated	http://www.broadinstitute.org/gsea/msigdb/cards/REACTOME_METABOLISM_OF_AMINO_ACIDS_AND_DERIVATIVES
KEGG_FOCAL_ADHESION	0.0384615	7	201	4	0.100712	164.851	0.221969	RAC1	50	Up_regulated	http://www.broadinstitute.org/gsea/msigdb/cards/KEGG_FOCAL_ADHESION
KEGG_PATHWAYS_IN_CANCER	0.0379404	41	328	7	0.101513	46.7572	0.205924	FGFR2	71.4286	Down_regulated	http://www.broadinstitute.org/gsea/msigdb/cards/KEGG_PATHWAYS_IN_CANCER
PID_MET_PATHWAY	0.0377358	26	80	2	0.101831	25.4054	0.191854	EPS15	0	Up_regulated	http://www.broadinstitute.org/gsea/msigdb/cards/PID_MET_PATHWAY
KEGG_JAK_STAT_SIGNALING_PATHWAY	0.0375	5	155	3	0.1022	217.754	0.175531	IL2RG	33.3333	Up_regulated	http://www.broadinstitute.org/gsea/msigdb/cards/KEGG_JAK_STAT_SIGNALING_PATHWAY
KEGG_PATHWAYS_IN_CANCER	0.0373333	47	328	7	0.102463	39.2258	0.205924	FZD4	57.1429	Up_regulated	http://www.broadinstitute.org/gsea/msigdb/cards/KEGG_PATHWAYS_IN_CANCER
REACTOME_METABOLISM_OF_AMINO_ACIDS_AND_DERIVATIVES	0.0372093	15	200	4	0.102659	65.7042	0.223519	PPARD	0	Up_regulated	http://www.broadinstitute.org/gsea/msigdb/cards/REACTOME_METABOLISM_OF_AMINO_ACIDS_AND_DERIVATIVES
KEGG_JAK_STAT_SIGNALING_PATHWAY	0.0368098	8	155	3	0.103298	133.933	0.175531	IFNAR1	66.6667	Down_regulated	http://www.broadinstitute.org/gsea/msigdb/cards/KEGG_JAK_STAT_SIGNALING_PATHWAY
REACTOME_METABOLISM_OF_LIPIDS_AND_LIPOPROTEINS	0.0367347	12	478	9	0.103419	191.892	0.217214	PPARG	0	Up_regulated	http://www.broadinstitute.org/gsea/msigdb/cards/REACTOME_METABOLISM_OF_LIPIDS_AND_LIPOPROTEINS
REACTOME_PPARA_ACTIVATES_GENE_EXPRESSION	0.0366972	5	104	2	0.103479	104.224	0.22647	PPARA	0	Up_regulated	http://www.broadinstitute.org/gsea/msigdb/cards/REACTOME_PPARA_ACTIVATES_GENE_EXPRESSION
REACTOME_AXON_GUIDANCE	0.0362319	25	251	5	0.104237	66.0219	0.176178	EGFR	40	Up_regulated	http://www.broadinstitute.org/gsea/msigdb/cards/REACTOME_AXON_GUIDANCE
REACTOME_METABOLISM_OF_LIPIDS_AND_LIPOPROTEINS	0.0361446	20	478	9	0.10438	108.258	0.217214	PPARG	0	Up_regulated	http://www.broadinstitute.org/gsea/msigdb/cards/REACTOME_METABOLISM_OF_LIPIDS_AND_LIPOPROTEINS
REACTOME_METABOLISM_OF_LIPIDS_AND_LIPOPROTEINS	0.0357853	25	478	9	0.104975	83.2503	0.217214	PPARG	0	Up_regulated	http://www.broadinstitute.org/gsea/msigdb/cards/REACTOME_METABOLISM_OF_LIPIDS_AND_LIPOPROTEINS
KEGG_PATHWAYS_IN_CANCER	0.0357143	8	328	6	0.105093	213.659	0.205924	FZD2	33.3333	Up_regulated	http://www.broadinstitute.org/gsea/msigdb/cards/KEGG_PATHWAYS_IN_CANCER
KEGG_REGULATION_OF_ACTIN_CYTOSKELETON	0.0355556	9	216	4	0.105359	164.408	0.163615	FGFR2	75	Down_regulated	http://www.broadinstitute.org/gsea/msigdb/cards/KEGG_REGULATION_OF_ACTIN_CYTOSKELETON
REACTOME_HEMOSTASIS	0.0353635	43	466	9	0.105683	57.444	0.181826	IL6ST	33.3333	Up_regulated	http://www.broadinstitute.org/gsea/msigdb/cards/REACTOME_HEMOSTASIS
REACTOME_METABOLISM_OF_LIPIDS_AND_LIPOPROTEINS	0.0352941	32	478	9	0.1058	61.452	0.217214	PPARA	0	Up_regulated	http://www.broadinstitute.org/gsea/msigdb/cards/REACTOME_METABOLISM_OF_LIPIDS_AND_LIPOPROTEINS
KEGG_REGULATION_OF_ACTIN_CYTOSKELETON	0.0350877	12	216	4	0.106151	121.398	0.163615	RAC1	75	Down_regulated	http://www.broadinstitute.org/gsea/msigdb/cards/KEGG_REGULATION_OF_ACTIN_CYTOSKELETON
KEGG_PATHWAYS_IN_CANCER	0.0348837	16	328	6	0.1065	101.081	0.205924	FZD2	16.6667	Up_regulated	http://www.broadinstitute.org/gsea/msigdb/cards/KEGG_PATHWAYS_IN_CANCER
REACTOME_IMMUNE_SYSTEM	0.0348718	42	933	17	0.106521	124.972	0.15131	IFNGR1	11.7647	Up_regulated	http://www.broadinstitute.org/gsea/msigdb/cards/REACTOME_IMMUNE_SYSTEM
KEGG_PATHWAYS_IN_CANCER	0.034384	21	328	6	0.107367	74.3351	0.205924	PDGFRB	16.6667	Up_regulated	http://www.broadinstitute.org/gsea/msigdb/cards/KEGG_PATHWAYS_IN_CANCER
REACTOME_HEMOSTASIS	0.0343511	58	466	9	0.107425	38.573	0.181826	F2R	66.6667	Down_regulated	http://www.broadinstitute.org/gsea/msigdb/cards/REACTOME_HEMOSTASIS
KEGG_REGULATION_OF_ACTIN_CYTOSKELETON	0.034188	18	216	4	0.107711	78.4157	0.163615	EGFR	50	Up_regulated	http://www.broadinstitute.org/gsea/msigdb/cards/KEGG_REGULATION_OF_ACTIN_CYTOSKELETON
KEGG_ALZHEIMERS_DISEASE	0.0338983	8	169	3	0.108225	80.1685	0.2229	FAS	0	Up_regulated	http://www.broadinstitute.org/gsea/msigdb/cards/KEGG_ALZHEIMERS_DISEASE
REACTOME_DEVELOPMENTAL_BIOLOGY	0.0335731	21	396	7	0.108807	100.679	0.173368	PLCG1	14.2857	Up_regulated	http://www.broadinstitute.org/gsea/msigdb/cards/REACTOME_DEVELOPMENTAL_BIOLOGY
REACTOME_TRANSMEMBRANE_TRANSPORT_OF_SMALL_MOLECULES	0.0333333	67	413	8	0.109241	33.6684	0.150394	CNR1	25	Up_regulated	http://www.broadinstitute.org/gsea/msigdb/cards/REACTOME_TRANSMEMBRANE_TRANSPORT_OF_SMALL_MOLECULES
REACTOME_DEVELOPMENTAL_BIOLOGY	0.0333333	24	396	7	0.109241	86.4638	0.173368	LPL	71.4286	Down_regulated	http://www.broadinstitute.org/gsea/msigdb/cards/REACTOME_DEVELOPMENTAL_BIOLOGY
REACTOME_FATTY_ACID_TRIACYLGLYCEROL_AND_KETONE_BODY_METABOLISM	0.0333333	12	168	3	0.109241	45.2504	0.281287	PPARA	0	Up_regulated	http://www.broadinstitute.org/gsea/msigdb/cards/REACTOME_FATTY_ACID_TRIACYLGLYCEROL_AND_KETONE_BODY_METABOLISM
REACTOME_DEVELOPMENTAL_BIOLOGY	0.0327869	31	396	7	0.110244	64.0385	0.173368	CD36	14.2857	Up_regulated	http://www.broadinstitute.org/gsea/msigdb/cards/REACTOME_DEVELOPMENTAL_BIOLOGY
REACTOME_METABOLISM_OF_LIPIDS_AND_LIPOPROTEINS	0.0327198	11	478	8	0.110369	164.895	0.217214	PPARA	25	Up_regulated	http://www.broadinstitute.org/gsea/msigdb/cards/REACTOME_METABOLISM_OF_LIPIDS_AND_LIPOPROTEINS
KEGG_PATHWAYS_IN_CANCER	0.0326087	40	328	6	0.110576	33.8988	0.205924	PDGFRA	50	Up_regulated	http://www.broadinstitute.org/gsea/msigdb/cards/KEGG_PATHWAYS_IN_CANCER
REACTOME_INTEGRATION_OF_ENERGY_METABOLISM	0.0325203	3	120	2	0.110741	176.298	0.201819	TRA@	0	Up_regulated	http://www.broadinstitute.org/gsea/msigdb/cards/REACTOME_INTEGRATION_OF_ENERGY_METABOLISM
REACTOME_GENERIC_TRANSCRIPTION_PATHWAY	0.0325203	17	352	6	0.110741	181.518	0.0928743	PPARG	33.3333	Up_regulated	http://www.broadinstitute.org/gsea/msigdb/cards/REACTOME_GENERIC_TRANSCRIPTION_PATHWAY
KEGG_ALZHEIMERS_DISEASE	0.0320856	18	169	3	0.111563	32.496	0.2229	PSEN1	0	Up_regulated	http://www.broadinstitute.org/gsea/msigdb/cards/KEGG_ALZHEIMERS_DISEASE
REACTOME_DEVELOPMENTAL_BIOLOGY	0.0316742	46	396	7	0.112352	39.1055	0.173368	IL2RG	14.2857	Up_regulated	http://www.broadinstitute.org/gsea/msigdb/cards/REACTOME_DEVELOPMENTAL_BIOLOGY
REACTOME_METABOLISM_OF_LIPIDS_AND_LIPOPROTEINS	0.0314961	30	478	8	0.112698	51.0168	0.217214	PPARA	25	Up_regulated	http://www.broadinstitute.org/gsea/msigdb/cards/REACTOME_METABOLISM_OF_LIPIDS_AND_LIPOPROTEINS
REACTOME_METABOLISM_OF_LIPIDS_AND_LIPOPROTEINS	0.0313725	32	478	8	0.112939	46.9384	0.217214	PPARA	0	Up_regulated	http://www.broadinstitute.org/gsea/msigdb/cards/REACTOME_METABOLISM_OF_LIPIDS_AND_LIPOPROTEINS
REACTOME_AXON_GUIDANCE	0.0311284	6	251	4	0.11342	193.617	0.176178	PLCG1	0	Up_regulated	http://www.broadinstitute.org/gsea/msigdb/cards/REACTOME_AXON_GUIDANCE
REACTOME_IMMUNE_SYSTEM	0.0310078	99	933	16	0.113659	30.9888	0.15131	PLCG1	37.5	Up_regulated	http://www.broadinstitute.org/gsea/msigdb/cards/REACTOME_IMMUNE_SYSTEM
KEGG_LEUKOCYTE_TRANSENDOTHELIAL_MIGRATION	0.0310078	11	118	2	0.113659	59.2366	0.165662	ITGB4	50	Up_regulated	http://www.broadinstitute.org/gsea/msigdb/cards/KEGG_LEUKOCYTE_TRANSENDOTHELIAL_MIGRATION
REACTOME_METABOLISM_OF_CARBOHYDRATES	0.0307692	13	247	4	0.114135	72.5297	0.193757	CD44	25	Up_regulated	http://www.broadinstitute.org/gsea/msigdb/cards/REACTOME_METABOLISM_OF_CARBOHYDRATES
REACTOME_CELL_CELL_COMMUNICATION	0.030303	12	120	2	0.115078	44.3927	0.190364	ITGB4	0	Up_regulated	http://www.broadinstitute.org/gsea/msigdb/cards/REACTOME_CELL_CELL_COMMUNICATION
REACTOME_IMMUNE_SYSTEM	0.0297915	74	933	15	0.116133	42.3192	0.15131	IL2RG	33.3333	Up_regulated	http://www.broadinstitute.org/gsea/msigdb/cards/REACTOME_IMMUNE_SYSTEM
REACTOME_DNA_REPLICATION	0.029703	10	192	3	0.116318	77.4051	0.179522	LPAR2	100	Down_regulated	http://www.broadinstitute.org/gsea/msigdb/cards/REACTOME_DNA_REPLICATION
REACTOME_AXON_GUIDANCE	0.0296296	19	251	4	0.116472	55.9421	0.176178	PLCG1	50	Up_regulated	http://www.broadinstitute.org/gsea/msigdb/cards/REACTOME_AXON_GUIDANCE
KEGG_PATHWAYS_IN_CANCER	0.0294118	12	328	5	0.116931	94.609	0.205924	TGFBR2	40	Up_regulated	http://www.broadinstitute.org/gsea/msigdb/cards/KEGG_PATHWAYS_IN_CANCER
REACTOME_METABOLISM_OF_AMINO_ACIDS_AND_DERIVATIVES	0.0294118	4	200	3	0.116931	148.973	0.223519	GSEA_100	0	Up_regulated	http://www.broadinstitute.org/gsea/msigdb/cards/REACTOME_METABOLISM_OF_AMINO_ACIDS_AND_DERIVATIVES
KEGG_PATHWAYS_IN_CANCER	0.0293255	13	328	5	0.117114	86.5991	0.205924	CSF1R	20	Up_regulated	http://www.broadinstitute.org/gsea/msigdb/cards/KEGG_PATHWAYS_IN_CANCER
KEGG_PATHWAYS_IN_CANCER	0.0293255	13	328	5	0.117114	86.5991	0.205924	FZD1	0	Up_regulated	http://www.broadinstitute.org/gsea/msigdb/cards/KEGG_PATHWAYS_IN_CANCER
REACTOME_DEVELOPMENTAL_BIOLOGY	0.0292683	14	396	6	0.117236	114.138	0.173368	RAC1	0	Up_regulated	http://www.broadinstitute.org/gsea/msigdb/cards/REACTOME_DEVELOPMENTAL_BIOLOGY
KEGG_FOCAL_ADHESION	0.0289855	6	201	3	0.117842	107.423	0.221969	ITGB4	0	Up_regulated	http://www.broadinstitute.org/gsea/msigdb/cards/KEGG_FOCAL_ADHESION
KEGG_PATHWAYS_IN_CANCER	0.0287356	20	328	5	0.118383	53.0112	0.205924	FZD1	40	Up_regulated	http://www.broadinstitute.org/gsea/msigdb/cards/KEGG_PATHWAYS_IN_CANCER
REACTOME_DEVELOPMENTAL_BIOLOGY	0.0287081	22	396	6	0.118443	68.5368	0.173368	RAC1	66.6667	Down_regulated	http://www.broadinstitute.org/gsea/msigdb/cards/REACTOME_DEVELOPMENTAL_BIOLOGY
REACTOME_HEMOSTASIS	0.0286885	22	466	7	0.118486	74.4151	0.181826	CD36	42.8571	Up_regulated	http://www.broadinstitute.org/gsea/msigdb/cards/REACTOME_HEMOSTASIS
REACTOME_METABOLISM_OF_LIPIDS_AND_LIPOPROTEINS	0.0285714	12	478	7	0.118742	113.022	0.217214	PPARA	0	Up_regulated	http://www.broadinstitute.org/gsea/msigdb/cards/REACTOME_METABOLISM_OF_LIPIDS_AND_LIPOPROTEINS
KEGG_FOCAL_ADHESION	0.028436	10	201	3	0.11904	62.1474	0.221969	RAC1	33.3333	Up_regulated	http://www.broadinstitute.org/gsea/msigdb/cards/KEGG_FOCAL_ADHESION
REACTOME_DEVELOPMENTAL_BIOLOGY	0.0283688	27	396	6	0.119188	53.8057	0.173368	PPARG	50	Up_regulated	http://www.broadinstitute.org/gsea/msigdb/cards/REACTOME_DEVELOPMENTAL_BIOLOGY
REACTOME_IMMUNE_SYSTEM	0.0282828	57	933	14	0.119379	52.7034	0.15131	CD8A	42.8571	Up_regulated	http://www.broadinstitute.org/gsea/msigdb/cards/REACTOME_IMMUNE_SYSTEM
REACTOME_TRANSMEMBRANE_TRANSPORT_OF_SMALL_MOLECULES	0.0282353	12	413	6	0.119485	139.791	0.150394	IL4R	16.6667	Up_regulated	http://www.broadinstitute.org/gsea/msigdb/cards/REACTOME_TRANSMEMBRANE_TRANSPORT_OF_SMALL_MOLECULES
REACTOME_METABOLISM_OF_AMINO_ACIDS_AND_DERIVATIVES	0.028169	13	200	3	0.119632	41.8578	0.223519	RAC1	33.3333	Up_regulated	http://www.broadinstitute.org/gsea/msigdb/cards/REACTOME_METABOLISM_OF_AMINO_ACIDS_AND_DERIVATIVES
REACTOME_METABOLISM_OF_LIPIDS_AND_LIPOPROTEINS	0.0279441	23	478	7	0.120136	52.7018	0.217214	PPARG	0	Up_regulated	http://www.broadinstitute.org/gsea/msigdb/cards/REACTOME_METABOLISM_OF_LIPIDS_AND_LIPOPROTEINS
REACTOME_METABOLISM_OF_LIPIDS_AND_LIPOPROTEINS	0.0278884	24	478	7	0.120262	49.9762	0.217214	GSEA_16	0	Up_regulated	http://www.broadinstitute.org/gsea/msigdb/cards/REACTOME_METABOLISM_OF_LIPIDS_AND_LIPOPROTEINS
KEGG_CYTOKINE_CYTOKINE_RECEPTOR_INTERACTION	0.0278746	20	267	4	0.120293	76.4464	0.129752	PDGFRB	50	Up_regulated	http://www.broadinstitute.org/gsea/msigdb/cards/KEGG_CYTOKINE_CYTOKINE_RECEPTOR_INTERACTION
REACTOME_HEMOSTASIS	0.027451	44	466	7	0.121259	30.9921	0.181826	F2R	42.8571	Up_regulated	http://www.broadinstitute.org/gsea/msigdb/cards/REACTOME_HEMOSTASIS
REACTOME_IMMUNE_SYSTEM	0.0273973	89	933	14	0.121383	25.7804	0.15131	PTAFR	50	Up_regulated	http://www.broadinstitute.org/gsea/msigdb/cards/REACTOME_IMMUNE_SYSTEM
REACTOME_METABOLISM_OF_LIPIDS_AND_LIPOPROTEINS	0.0273438	34	478	7	0.121507	31.6433	0.217214	PPARG	0	Up_regulated	http://www.broadinstitute.org/gsea/msigdb/cards/REACTOME_METABOLISM_OF_LIPIDS_AND_LIPOPROTEINS
REACTOME_DEVELOPMENTAL_BIOLOGY	0.0272109	45	396	6	0.121815	28.0598	0.173368	LPL	66.6667	Down_regulated	http://www.broadinstitute.org/gsea/msigdb/cards/REACTOME_DEVELOPMENTAL_BIOLOGY
REACTOME_GENERIC_TRANSCRIPTION_PATHWAY	0.027027	18	352	5	0.122244	116.988	0.0928743	PPARA	40	Up_regulated	http://www.broadinstitute.org/gsea/msigdb/cards/REACTOME_GENERIC_TRANSCRIPTION_PATHWAY
REACTOME_HEMOSTASIS	0.0267686	57	466	7	0.122854	21.2871	0.181826	DRD2	57.1429	Up_regulated	http://www.broadinstitute.org/gsea/msigdb/cards/REACTOME_HEMOSTASIS
KEGG_SYSTEMIC_LUPUS_ERYTHEMATOSUS	0.0264901	11	140	2	0.123519	45.2853	0.164194	PPARG	0	Up_regulated	http://www.broadinstitute.org/gsea/msigdb/cards/KEGG_SYSTEMIC_LUPUS_ERYTHEMATOSUS
REACTOME_IMMUNE_SYSTEM	0.0263959	52	933	13	0.123746	50.1713	0.15131	MDFI	38.4615	Up_regulated	http://www.broadinstitute.org/gsea/msigdb/cards/REACTOME_IMMUNE_SYSTEM
REACTOME_APOPTOSIS	0.0263158	4	148	2	0.12394	117.826	0.168432	TNFRSF10B	0	Up_regulated	http://www.broadinstitute.org/gsea/msigdb/cards/REACTOME_APOPTOSIS
REACTOME_APOPTOSIS	0.025974	6	148	2	0.124774	77.2591	0.168432	FAS	0	Up_regulated	http://www.broadinstitute.org/gsea/msigdb/cards/REACTOME_APOPTOSIS
REACTOME_IMMUNE_SYSTEM	0.0254403	89	933	13	0.126103	20.8499	0.15131	TLR4	38.4615	Up_regulated	http://www.broadinstitute.org/gsea/msigdb/cards/REACTOME_IMMUNE_SYSTEM
KEGG_WNT_SIGNALING_PATHWAY	0.0253165	7	151	2	0.126417	58.2745	0.198355	PSEN1	0	Up_regulated	http://www.broadinstitute.org/gsea/msigdb/cards/KEGG_WNT_SIGNALING_PATHWAY
REACTOME_METABOLISM_OF_LIPIDS_AND_LIPOPROTEINS	0.0246914	8	478	6	0.128027	127.843	0.217214	PPARG	0	Up_regulated	http://www.broadinstitute.org/gsea/msigdb/cards/REACTOME_METABOLISM_OF_LIPIDS_AND_LIPOPROTEINS
REACTOME_IMMUNE_SYSTEM	0.024565	44	933	12	0.128358	52.3542	0.15131	IL1R1	50	Up_regulated	http://www.broadinstitute.org/gsea/msigdb/cards/REACTOME_IMMUNE_SYSTEM
REACTOME_INTERFERON_SIGNALING	0.0245399	4	159	2	0.128424	125.538	0.168887	IFNGR1	0	Up_regulated	http://www.broadinstitute.org/gsea/msigdb/cards/REACTOME_INTERFERON_SIGNALING
REACTOME_METABOLISM_OF_LIPIDS_AND_LIPOPROTEINS	0.0242915	16	478	6	0.129082	58.1979	0.217214	PPARG	33.3333	Up_regulated	http://www.broadinstitute.org/gsea/msigdb/cards/REACTOME_METABOLISM_OF_LIPIDS_AND_LIPOPROTEINS
REACTOME_DEVELOPMENTAL_BIOLOGY	0.0240964	19	396	5	0.129605	54.751	0.173368	PPARA	40	Up_regulated	http://www.broadinstitute.org/gsea/msigdb/cards/REACTOME_DEVELOPMENTAL_BIOLOGY
KEGG_PURINE_METABOLISM	0.0240964	7	159	2	0.129605	60.5575	0.175091	GSEA_142	0	Up_regulated	http://www.broadinstitute.org/gsea/msigdb/cards/KEGG_PURINE_METABOLISM
REACTOME_CELL_CYCLE_MITOTIC	0.024024	8	325	4	0.1298	103.938	0.174941	EFNB2	0	Up_regulated	http://www.broadinstitute.org/gsea/msigdb/cards/REACTOME_CELL_CYCLE_MITOTIC
KEGG_PATHWAYS_IN_CANCER	0.0239521	6	328	4	0.129994	125.689	0.205924	RAC1	75	Down_regulated	http://www.broadinstitute.org/gsea/msigdb/cards/KEGG_PATHWAYS_IN_CANCER
KEGG_PURINE_METABOLISM	0.0239521	8	159	2	0.129994	52.5083	0.175091	GSEA_107	0	Up_regulated	http://www.broadinstitute.org/gsea/msigdb/cards/KEGG_PURINE_METABOLISM
REACTOME_METABOLISM_OF_CARBOHYDRATES	0.0237154	6	247	3	0.13064	91.9502	0.193757	CD44	0	Up_regulated	http://www.broadinstitute.org/gsea/msigdb/cards/REACTOME_METABOLISM_OF_CARBOHYDRATES
KEGG_PATHWAYS_IN_CANCER	0.0235988	11	328	4	0.130961	65.0567	0.205924	RAC1	50	Up_regulated	http://www.broadinstitute.org/gsea/msigdb/cards/KEGG_PATHWAYS_IN_CANCER
REACTOME_IMMUNE_SYSTEM	0.0227508	34	933	11	0.133352	60.4877	0.15131	IFNAR1	27.2727	Up_regulated	http://www.broadinstitute.org/gsea/msigdb/cards/REACTOME_IMMUNE_SYSTEM
REACTOME_IMMUNE_SYSTEM	0.0224719	46	933	11	0.134162	39.7451	0.15131	IL1R1	36.3636	Up_regulated	http://www.broadinstitute.org/gsea/msigdb/cards/REACTOME_IMMUNE_SYSTEM
REACTOME_IMMUNE_SYSTEM	0.0224509	136	933	12	0.134223	5.765	0.15131	CD28	0	Up_regulated	http://www.broadinstitute.org/gsea/msigdb/cards/REACTOME_IMMUNE_SYSTEM
REACTOME_SIGNALING_BY_GPCR	0.0222447	69	920	11	0.13483	43.2276	0.104047	PDGFRA	18.1818	Up_regulated	http://www.broadinstitute.org/gsea/msigdb/cards/REACTOME_SIGNALING_BY_GPCR
KEGG_MAPK_SIGNALING_PATHWAY	0.021978	6	267	3	0.135626	98.5235	0.171665	NTRK1	66.6667	Down_regulated	http://www.broadinstitute.org/gsea/msigdb/cards/KEGG_MAPK_SIGNALING_PATHWAY
KEGG_ENDOCYTOSIS	0.0213904	4	183	2	0.137419	85.8477	0.184492	EGFR	0	Up_regulated	http://www.broadinstitute.org/gsea/msigdb/cards/KEGG_ENDOCYTOSIS
REACTOME_SRP_DEPENDENT_COTRANSLATIONAL_PROTEIN_TARGETING_TO_MEMBRANE	0.021164	10	179	2	0.138125	63.6216	0.0925164	RPSA	50	Up_regulated	http://www.broadinstitute.org/gsea/msigdb/cards/REACTOME_SRP_DEPENDENT_COTRANSLATIONAL_PROTEIN_TARGETING_TO_MEMBRANE
KEGG_ENDOCYTOSIS	0.0210526	7	183	2	0.138476	47.3982	0.184492	EGFR	0	Up_regulated	http://www.broadinstitute.org/gsea/msigdb/cards/KEGG_ENDOCYTOSIS
REACTOME_METABOLISM_OF_LIPIDS_AND_LIPOPROTEINS	0.0205339	9	478	5	0.140139	76.383	0.217214	PPARA	0	Up_regulated	http://www.broadinstitute.org/gsea/msigdb/cards/REACTOME_METABOLISM_OF_LIPIDS_AND_LIPOPROTEINS
REACTOME_IMMUNE_SYSTEM	0.0204918	43	933	10	0.140276	34.6536	0.15131	IFNAR1	20	Up_regulated	http://www.broadinstitute.org/gsea/msigdb/cards/REACTOME_IMMUNE_SYSTEM
REACTOME_METABOLISM_OF_LIPIDS_AND_LIPOPROTEINS	0.0204918	10	478	5	0.140276	67.7855	0.217214	PPARA	0	Up_regulated	http://www.broadinstitute.org/gsea/msigdb/cards/REACTOME_METABOLISM_OF_LIPIDS_AND_LIPOPROTEINS
REACTOME_SIGNALING_BY_GPCR	0.0203666	62	920	10	0.140686	39.9129	0.104047	ITGA6	70	Down_regulated	http://www.broadinstitute.org/gsea/msigdb/cards/REACTOME_SIGNALING_BY_GPCR
REACTOME_IMMUNE_SYSTEM	0.02	67	933	10	0.141904	16.647	0.15131	PTAFR	20	Up_regulated	http://www.broadinstitute.org/gsea/msigdb/cards/REACTOME_IMMUNE_SYSTEM
REACTOME_IMMUNE_SYSTEM	0.019861	74	933	10	0.142372	13.7298	0.15131	IL2RG	0	Up_regulated	http://www.broadinstitute.org/gsea/msigdb/cards/REACTOME_IMMUNE_SYSTEM
REACTOME_METABOLISM_OF_AMINO_ACIDS_AND_DERIVATIVES	0.0197044	3	200	2	0.142905	87.8239	0.223519	FCER1A	0	Up_regulated	http://www.broadinstitute.org/gsea/msigdb/cards/REACTOME_METABOLISM_OF_AMINO_ACIDS_AND_DERIVATIVES
KEGG_FOCAL_ADHESION	0.0191388	8	201	2	0.144871	33.8715	0.221969	EGFR	0	Up_regulated	http://www.broadinstitute.org/gsea/msigdb/cards/KEGG_FOCAL_ADHESION
REACTOME_IMMUNE_SYSTEM	0.0188679	21	933	9	0.145836	70.8	0.15131	IL6ST	22.2222	Up_regulated	http://www.broadinstitute.org/gsea/msigdb/cards/REACTOME_IMMUNE_SYSTEM
KEGG_FOCAL_ADHESION	0.0188679	11	201	2	0.145836	23.6089	0.221969	EGFR	50	Up_regulated	http://www.broadinstitute.org/gsea/msigdb/cards/KEGG_FOCAL_ADHESION
REACTOME_GPCR_DOWNSTREAM_SIGNALING	0.0186263	54	805	8	0.146711	36.1533	0.0996021	RAC1	62.5	Down_regulated	http://www.broadinstitute.org/gsea/msigdb/cards/REACTOME_GPCR_DOWNSTREAM_SIGNALING
REACTOME_IMMUNE_SYSTEM	0.0185567	37	933	9	0.146966	33.2929	0.15131	PLCG1	66.6667	Down_regulated	http://www.broadinstitute.org/gsea/msigdb/cards/REACTOME_IMMUNE_SYSTEM
REACTOME_CELL_CYCLE	0.0184332	13	421	4	0.14742	46.933	0.170705	FGFR2	50	Up_regulated	http://www.broadinstitute.org/gsea/msigdb/cards/REACTOME_CELL_CYCLE
REACTOME_TRANSMEMBRANE_TRANSPORT_OF_SMALL_MOLECULES	0.0181406	28	413	4	0.148511	21.3712	0.150394	PDGFRB	50	Up_regulated	http://www.broadinstitute.org/gsea/msigdb/cards/REACTOME_TRANSMEMBRANE_TRANSPORT_OF_SMALL_MOLECULES
KEGG_PATHWAYS_IN_CANCER	0.018018	5	328	3	0.148975	84.2327	0.205924	FGFR2	33.3333	Up_regulated	http://www.broadinstitute.org/gsea/msigdb/cards/KEGG_PATHWAYS_IN_CANCER
KEGG_PATHWAYS_IN_CANCER	0.018018	5	328	3	0.148975	84.2327	0.205924	FZD4	66.6667	Down_regulated	http://www.broadinstitute.org/gsea/msigdb/cards/KEGG_PATHWAYS_IN_CANCER
KEGG_PATHWAYS_IN_CANCER	0.0176991	11	328	3	0.150197	35.1607	0.205924	FGFR2	66.6667	Down_regulated	http://www.broadinstitute.org/gsea/msigdb/cards/KEGG_PATHWAYS_IN_CANCER
REACTOME_METABOLISM_OF_LIPIDS_AND_LIPOPROTEINS	0.0164609	8	478	4	0.1552	54.2104	0.217214	PPARG	0	Up_regulated	http://www.broadinstitute.org/gsea/msigdb/cards/REACTOME_METABOLISM_OF_LIPIDS_AND_LIPOPROTEINS
REACTOME_SIGNALING_BY_GPCR	0.016444	53	920	8	0.155271	28.9658	0.104047	EGFR	62.5	Down_regulated	http://www.broadinstitute.org/gsea/msigdb/cards/REACTOME_SIGNALING_BY_GPCR
REACTOME_METABOLISM_OF_LIPIDS_AND_LIPOPROTEINS	0.016129	18	478	4	0.156615	20.0212	0.217214	FGFR2	0	Up_regulated	http://www.broadinstitute.org/gsea/msigdb/cards/REACTOME_METABOLISM_OF_LIPIDS_AND_LIPOPROTEINS
REACTOME_METABOLISM_OF_LIPIDS_AND_LIPOPROTEINS	0.0160643	20	478	4	0.156896	17.3261	0.217214	ITPR1	0	Up_regulated	http://www.broadinstitute.org/gsea/msigdb/cards/REACTOME_METABOLISM_OF_LIPIDS_AND_LIPOPROTEINS
REACTOME_IMMUNE_SYSTEM	0.0147524	16	933	7	0.16287	56.4413	0.15131	CD8A	0	Up_regulated	http://www.broadinstitute.org/gsea/msigdb/cards/REACTOME_IMMUNE_SYSTEM
REACTOME_IMMUNE_SYSTEM	0.0146905	20	933	7	0.163167	42.5852	0.15131	GSEA_90	0	Up_regulated	http://www.broadinstitute.org/gsea/msigdb/cards/REACTOME_IMMUNE_SYSTEM
REACTOME_IMMUNE_SYSTEM	0.0146138	25	933	7	0.163537	31.5831	0.15131	IL2RG	0	Up_regulated	http://www.broadinstitute.org/gsea/msigdb/cards/REACTOME_IMMUNE_SYSTEM
REACTOME_IMMUNE_SYSTEM	0.0144778	34	933	7	0.164198	20.1047	0.15131	IL2RG	14.2857	Up_regulated	http://www.broadinstitute.org/gsea/msigdb/cards/REACTOME_IMMUNE_SYSTEM
REACTOME_GPCR_DOWNSTREAM_SIGNALING	0.0143027	34	805	6	0.16506	34.2046	0.0996021	CHRM2	33.3333	Up_regulated	http://www.broadinstitute.org/gsea/msigdb/cards/REACTOME_GPCR_DOWNSTREAM_SIGNALING
REACTOME_IMMUNE_SYSTEM	0.0142712	48	933	7	0.165217	11.1159	0.15131	IL2RG	28.5714	Up_regulated	http://www.broadinstitute.org/gsea/msigdb/cards/REACTOME_IMMUNE_SYSTEM
REACTOME_CELL_CYCLE	0.0139535	9	421	3	0.166817	38.5834	0.170705	IL2RG	33.3333	Up_regulated	http://www.broadinstitute.org/gsea/msigdb/cards/REACTOME_CELL_CYCLE
REACTOME_METABOLISM_OF_MRNA	0.0138408	5	284	2	0.167394	63.0331	0.117472	RPSA	0	Up_regulated	http://www.broadinstitute.org/gsea/msigdb/cards/REACTOME_METABOLISM_OF_MRNA
REACTOME_HEMOSTASIS	0.0127119	6	466	3	0.173497	53.2713	0.181826	CD36	66.6667	Down_regulated	http://www.broadinstitute.org/gsea/msigdb/cards/REACTOME_HEMOSTASIS
REACTOME_IMMUNE_SYSTEM	0.0126582	15	933	6	0.173802	43.2618	0.15131	CD8A	0	Up_regulated	http://www.broadinstitute.org/gsea/msigdb/cards/REACTOME_IMMUNE_SYSTEM
REACTOME_IMMUNE_SYSTEM	0.012487	28	933	6	0.174786	18.3215	0.15131	CD36	0	Up_regulated	http://www.broadinstitute.org/gsea/msigdb/cards/REACTOME_IMMUNE_SYSTEM
REACTOME_METABOLISM_OF_LIPIDS_AND_LIPOPROTEINS	0.0124224	5	478	3	0.175162	49.9316	0.217214	PPARG	0	Up_regulated	http://www.broadinstitute.org/gsea/msigdb/cards/REACTOME_METABOLISM_OF_LIPIDS_AND_LIPOPROTEINS
REACTOME_METABOLISM_OF_LIPIDS_AND_LIPOPROTEINS	0.0122951	10	478	3	0.175908	22.1368	0.217214	PPARA	0	Up_regulated	http://www.broadinstitute.org/gsea/msigdb/cards/REACTOME_METABOLISM_OF_LIPIDS_AND_LIPOPROTEINS
REACTOME_METABOLISM_OF_LIPIDS_AND_LIPOPROTEINS	0.0122699	11	478	3	0.176056	19.6283	0.217214	CD36	0	Up_regulated	http://www.broadinstitute.org/gsea/msigdb/cards/REACTOME_METABOLISM_OF_LIPIDS_AND_LIPOPROTEINS
REACTOME_IMMUNE_SYSTEM	0.0122574	46	933	6	0.17613	7.62524	0.15131	PTAFR	33.3333	Up_regulated	http://www.broadinstitute.org/gsea/msigdb/cards/REACTOME_IMMUNE_SYSTEM
REACTOME_METABOLISM_OF_LIPIDS_AND_LIPOPROTEINS	0.0121704	15	478	3	0.176647	12.9838	0.217214	PPARA	0	Up_regulated	http://www.broadinstitute.org/gsea/msigdb/cards/REACTOME_METABOLISM_OF_LIPIDS_AND_LIPOPROTEINS
REACTOME_METABOLISM_OF_LIPIDS_AND_LIPOPROTEINS	0.012	22	478	3	0.177672	7.28778	0.217214	PPARA	0	Up_regulated	http://www.broadinstitute.org/gsea/msigdb/cards/REACTOME_METABOLISM_OF_LIPIDS_AND_LIPOPROTEINS
REACTOME_GENERIC_TRANSCRIPTION_PATHWAY	0.0112994	2	352	2	0.182065	178.268	0.0928743	PPARG	50	Up_regulated	http://www.broadinstitute.org/gsea/msigdb/cards/REACTOME_GENERIC_TRANSCRIPTION_PATHWAY
REACTOME_IMMUNE_SYSTEM	0.0106383	7	933	5	0.186505	71.8006	0.15131	CD44	0	Up_regulated	http://www.broadinstitute.org/gsea/msigdb/cards/REACTOME_IMMUNE_SYSTEM
REACTOME_IMMUNE_SYSTEM	0.0105042	19	933	5	0.187443	20.6555	0.15131	PLCG1	60	Up_regulated	http://www.broadinstitute.org/gsea/msigdb/cards/REACTOME_IMMUNE_SYSTEM
REACTOME_IMMUNE_SYSTEM	0.0104167	27	933	5	0.188063	12.0918	0.15131	RAC1	40	Up_regulated	http://www.broadinstitute.org/gsea/msigdb/cards/REACTOME_IMMUNE_SYSTEM
REACTOME_IMMUNE_SYSTEM	0.00845666	13	933	4	0.203713	20.4943	0.15131	RAC1	25	Up_regulated	http://www.broadinstitute.org/gsea/msigdb/cards/REACTOME_IMMUNE_SYSTEM
REACTOME_IMMUNE_SYSTEM	0.00833333	27	933	4	0.204831	6.5223	0.15131	RAC1	0	Up_regulated	http://www.broadinstitute.org/gsea/msigdb/cards/REACTOME_IMMUNE_SYSTEM
REACTOME_METABOLISM_OF_LIPIDS_AND_LIPOPROTEINS	0.00829876	4	478	2	0.205148	27.0872	0.217214	OED	0	Up_regulated	http://www.broadinstitute.org/gsea/msigdb/cards/REACTOME_METABOLISM_OF_LIPIDS_AND_LIPOPROTEINS
REACTOME_METABOLISM_OF_LIPIDS_AND_LIPOPROTEINS	0.00824742	7	478	2	0.20562	13.8733	0.217214	PPARA	0	Up_regulated	http://www.broadinstitute.org/gsea/msigdb/cards/REACTOME_METABOLISM_OF_LIPIDS_AND_LIPOPROTEINS
REACTOME_METABOLISM_OF_LIPIDS_AND_LIPOPROTEINS	0.00811359	15	478	2	0.206869	4.67561	0.217214	BMPR2	0	Up_regulated	http://www.broadinstitute.org/gsea/msigdb/cards/REACTOME_METABOLISM_OF_LIPIDS_AND_LIPOPROTEINS
REACTOME_METABOLISM_OF_PROTEINS	0.00769231	2	518	2	0.210952	70.3227	0.152343	RPSA	0	Up_regulated	http://www.broadinstitute.org/gsea/msigdb/cards/REACTOME_METABOLISM_OF_PROTEINS
REACTOME_METABOLISM_OF_PROTEINS	0.00767754	3	518	2	0.2111	45.5651	0.152343	RPSA	50	Up_regulated	http://www.broadinstitute.org/gsea/msigdb/cards/REACTOME_METABOLISM_OF_PROTEINS
REACTOME_METABOLISM_OF_PROTEINS	0.00766284	4	518	2	0.211247	33.2001	0.152343	RPSA	0	Up_regulated	http://www.broadinstitute.org/gsea/msigdb/cards/REACTOME_METABOLISM_OF_PROTEINS
REACTOME_METABOLISM_OF_PROTEINS	0.00761905	7	518	2	0.211688	17.3501	0.152343	RPSA	0	Up_regulated	http://www.broadinstitute.org/gsea/msigdb/cards/REACTOME_METABOLISM_OF_PROTEINS
REACTOME_ADAPTIVE_IMMUNE_SYSTEM	0.00732601	7	539	2	0.21471	16.8689	0.158955	MDFI	50	Up_regulated	http://www.broadinstitute.org/gsea/msigdb/cards/REACTOME_ADAPTIVE_IMMUNE_SYSTEM
REACTOME_ADAPTIVE_IMMUNE_SYSTEM	0.00732601	7	539	2	0.21471	16.8689	0.158955	RAC1	0	Up_regulated	http://www.broadinstitute.org/gsea/msigdb/cards/REACTOME_ADAPTIVE_IMMUNE_SYSTEM
REACTOME_IMMUNE_SYSTEM	0.00638978	6	933	3	0.225342	28.4099	0.15131	IFNGR1	33.3333	Up_regulated	http://www.broadinstitute.org/gsea/msigdb/cards/REACTOME_IMMUNE_SYSTEM
REACTOME_IMMUNE_SYSTEM	0.00638298	7	933	3	0.225425	23.5452	0.15131	PLCG1	0	Up_regulated	http://www.broadinstitute.org/gsea/msigdb/cards/REACTOME_IMMUNE_SYSTEM
REACTOME_IMMUNE_SYSTEM	0.00638298	7	933	3	0.225425	23.5452	0.15131	GSEA_88	0	Up_regulated	http://www.broadinstitute.org/gsea/msigdb/cards/REACTOME_IMMUNE_SYSTEM
REACTOME_IMMUNE_SYSTEM	0.0063762	8	933	3	0.225509	19.9084	0.15131	CD44	0	Up_regulated	http://www.broadinstitute.org/gsea/msigdb/cards/REACTOME_IMMUNE_SYSTEM
REACTOME_IMMUNE_SYSTEM	0.00636943	9	933	3	0.225592	17.0903	0.15131	CD28	0	Up_regulated	http://www.broadinstitute.org/gsea/msigdb/cards/REACTOME_IMMUNE_SYSTEM
REACTOME_IMMUNE_SYSTEM	0.00427807	2	933	2	0.257319	41.7602	0.15131	CD3E	50	Up_regulated	http://www.broadinstitute.org/gsea/msigdb/cards/REACTOME_IMMUNE_SYSTEM
Not_Sig

## Sheet: TP 384 vs. control
Name of Pathway	Sorensen-Dice_Score_(SDS),	Target_size,	Reference_size,	Overlap_size,	P-value(based_on_the_SDS),	chi_squared_statistic,	Network_activity_score,	Receptor,	Down_regulated(%),	Regulation,	URL
KEGG_PEROXISOME	0.384615	26	78	20	0.00908846	2172.13	0.270721	PPARG	0	Up_regulated	http://www.broadinstitute.org/gsea/msigdb/cards/KEGG_PEROXISOME
BIOCARTA_IL7_PATHWAY	0.347826	6	17	4	0.0110905	2272.66	0.218479	IL2RG	0	Up_regulated	http://www.broadinstitute.org/gsea/msigdb/cards/BIOCARTA_IL7_PATHWAY
REACTOME_VITAMIN_B5_PANTOTHENATE_METABOLISM	0.333333	7	11	3	0.0119969	1459.93	0.238941	NGFR	0	Up_regulated	http://www.broadinstitute.org/gsea/msigdb/cards/REACTOME_VITAMIN_B5_PANTOTHENATE_METABOLISM
REACTOME_MITOCHONDRIAL_FATTY_ACID_BETA_OXIDATION	0.333333	4	14	3	0.0119969	1277.25	0.351802	BMPR1A	0	Up_regulated	http://www.broadinstitute.org/gsea/msigdb/cards/REACTOME_MITOCHONDRIAL_FATTY_ACID_BETA_OXIDATION
KEGG_GLUTATHIONE_METABOLISM	0.313253	33	50	13	0.0133829	1043.85	0.300751	PPARD	7.69231	Up_regulated	http://www.broadinstitute.org/gsea/msigdb/cards/KEGG_GLUTATHIONE_METABOLISM
BIOCARTA_LEPTIN_PATHWAY	0.307692	2	11	2	0.0137962	1949.43	0.303916	LEPR	0	Up_regulated	http://www.broadinstitute.org/gsea/msigdb/cards/BIOCARTA_LEPTIN_PATHWAY
BIOCARTA_IL10_PATHWAY	0.307692	9	17	4	0.0137962	1098.75	0.345946	LPAR2	50	Up_regulated	http://www.broadinstitute.org/gsea/msigdb/cards/BIOCARTA_IL10_PATHWAY
KEGG_LIMONENE_AND_PINENE_DEGRADATION	0.307692	3	10	2	0.0137962	1515.33	0.258251	GSEA_230	0	Up_regulated	http://www.broadinstitute.org/gsea/msigdb/cards/KEGG_LIMONENE_AND_PINENE_DEGRADATION
PID_IGF1_PATHWAY	0.307692	9	30	6	0.0137962	1815.19	0.228715	IGF1R	0	Up_regulated	http://www.broadinstitute.org/gsea/msigdb/cards/PID_IGF1_PATHWAY
KEGG_CITRATE_CYCLE_TCA_CYCLE	0.305556	40	32	11	0.0139587	812.047	0.35237	PPARA	0	Up_regulated	http://www.broadinstitute.org/gsea/msigdb/cards/KEGG_CITRATE_CYCLE_TCA_CYCLE
REACTOME_NUCLEAR_RECEPTOR_TRANSCRIPTION_PATHWAY	0.290323	13	49	9	0.0151794	2495.56	0.154029	PPARD	11.1111	Up_regulated	http://www.broadinstitute.org/gsea/msigdb/cards/REACTOME_NUCLEAR_RECEPTOR_TRANSCRIPTION_PATHWAY
REACTOME_CD28_DEPENDENT_VAV1_PATHWAY	0.285714	3	11	2	0.0155716	1515.33	0.274918	CD28	0	Up_regulated	http://www.broadinstitute.org/gsea/msigdb/cards/REACTOME_CD28_DEPENDENT_VAV1_PATHWAY
REACTOME_BASE_FREE_SUGAR_PHOSPHATE_REMOVAL_VIA_THE_SINGLE_NUCLEOTIDE_REPLACEMENT_PATHWAY	0.285714	4	10	2	0.0155716	1363.4	0.262209	RPSA	50	Up_regulated	http://www.broadinstitute.org/gsea/msigdb/cards/REACTOME_BASE_FREE_SUGAR_PHOSPHATE_REMOVAL_VIA_THE_SINGLE_NUCLEOTIDE_REPLACEMENT_PATHWAY
REACTOME_VEGF_LIGAND_RECEPTOR_INTERACTIONS	0.285714	4	10	2	0.0155716	1705	0.215905	KDR	50	Up_regulated	http://www.broadinstitute.org/gsea/msigdb/cards/REACTOME_VEGF_LIGAND_RECEPTOR_INTERACTIONS
BIOCARTA_EIF4_PATHWAY	0.275862	5	24	4	0.0164489	1452.9	0.317689	GHR	25	Up_regulated	http://www.broadinstitute.org/gsea/msigdb/cards/BIOCARTA_EIF4_PATHWAY
REACTOME_VEGF_LIGAND_RECEPTOR_INTERACTIONS	0.266667	5	10	2	0.0173187	1363.4	0.215905	KDR	50	Up_regulated	http://www.broadinstitute.org/gsea/msigdb/cards/REACTOME_VEGF_LIGAND_RECEPTOR_INTERACTIONS
BIOCARTA_TCRA_PATHWAY	0.266667	2	13	2	0.0173187	1949.43	0.243337	CD3E	0	Up_regulated	http://www.broadinstitute.org/gsea/msigdb/cards/BIOCARTA_TCRA_PATHWAY
KEGG_TAURINE_AND_HYPOTAURINE_METABOLISM	0.266667	5	10	2	0.0173187	1090.08	0.228607	DLL1	0	Up_regulated	http://www.broadinstitute.org/gsea/msigdb/cards/KEGG_TAURINE_AND_HYPOTAURINE_METABOLISM
REACTOME_REGULATED_PROTEOLYSIS_OF_P75NTR	0.266667	5	10	2	0.0173187	907.866	0.256485	PSEN1	0	Up_regulated	http://www.broadinstitute.org/gsea/msigdb/cards/REACTOME_REGULATED_PROTEOLYSIS_OF_P75NTR
BIOCARTA_ERK5_PATHWAY	0.26087	5	18	3	0.0178942	2455.68	0.131173	NTRK1	0	Up_regulated	http://www.broadinstitute.org/gsea/msigdb/cards/BIOCARTA_ERK5_PATHWAY
PID_VEGF_VEGFR_PATHWAY	0.25	6	10	2	0.0190346	907.866	0.282742	KDR	50	Up_regulated	http://www.broadinstitute.org/gsea/msigdb/cards/PID_VEGF_VEGFR_PATHWAY
REACTOME_VEGF_LIGAND_RECEPTOR_INTERACTIONS	0.25	6	10	2	0.0190346	1135.67	0.215905	KDR	50	Up_regulated	http://www.broadinstitute.org/gsea/msigdb/cards/REACTOME_VEGF_LIGAND_RECEPTOR_INTERACTIONS
KEGG_VALINE_LEUCINE_AND_ISOLEUCINE_BIOSYNTHESIS	0.25	5	11	2	0.0190346	543.441	0.436524	ESR1	0	Up_regulated	http://www.broadinstitute.org/gsea/msigdb/cards/KEGG_VALINE_LEUCINE_AND_ISOLEUCINE_BIOSYNTHESIS
BIOCARTA_EXTRINSIC_PATHWAY	0.25	3	13	2	0.0190346	3034.22	0.0534192	F2R	0	Up_regulated	http://www.broadinstitute.org/gsea/msigdb/cards/BIOCARTA_EXTRINSIC_PATHWAY
KEGG_FOLATE_BIOSYNTHESIS	0.25	5	11	2	0.0190346	907.866	0.24762	IFNGR1	0	Up_regulated	http://www.broadinstitute.org/gsea/msigdb/cards/KEGG_FOLATE_BIOSYNTHESIS
BIOCARTA_RAB_PATHWAY	0.242424	21	12	4	0.0198805	738.23	0.259366	GSEA_216	25	Up_regulated	http://www.broadinstitute.org/gsea/msigdb/cards/BIOCARTA_RAB_PATHWAY
KEGG_PEROXISOME	0.241758	13	78	11	0.019957	1313.83	0.270721	PPARD	0	Up_regulated	http://www.broadinstitute.org/gsea/msigdb/cards/KEGG_PEROXISOME
PID_VEGF_VEGFR_PATHWAY	0.235294	7	10	2	0.0207181	777.714	0.282742	KDR	50	Up_regulated	http://www.broadinstitute.org/gsea/msigdb/cards/PID_VEGF_VEGFR_PATHWAY
REACTOME_TCA_CYCLE_AND_RESPIRATORY_ELECTRON_TRANSPORT	0.231156	58	141	23	0.0212239	778.757	0.234902	PPARG	0	Up_regulated	http://www.broadinstitute.org/gsea/msigdb/cards/REACTOME_TCA_CYCLE_AND_RESPIRATORY_ELECTRON_TRANSPORT
BIOCARTA_TFF_PATHWAY	0.230769	5	21	3	0.0212719	1113.93	0.274797	EGFR	0	Up_regulated	http://www.broadinstitute.org/gsea/msigdb/cards/BIOCARTA_TFF_PATHWAY
BIOCARTA_LEPTIN_PATHWAY	0.222222	7	11	2	0.0223685	554.531	0.303916	LEPR	0	Up_regulated	http://www.broadinstitute.org/gsea/msigdb/cards/BIOCARTA_LEPTIN_PATHWAY
BIOCARTA_NUCLEARRS_PATHWAY	0.222222	3	15	2	0.0223685	2274.33	0.13229	PPARA	0	Up_regulated	http://www.broadinstitute.org/gsea/msigdb/cards/BIOCARTA_NUCLEARRS_PATHWAY
PID_INSULIN_PATHWAY	0.222222	9	45	6	0.0223685	1085.92	0.25242	INSR	0	Up_regulated	http://www.broadinstitute.org/gsea/msigdb/cards/PID_INSULIN_PATHWAY
BIOCARTA_HER2_PATHWAY	0.222222	5	22	3	0.0223685	1113.93	0.276943	ERBB3	0	Up_regulated	http://www.broadinstitute.org/gsea/msigdb/cards/BIOCARTA_HER2_PATHWAY
PID_RXR_VDR_PATHWAY	0.218182	29	26	6	0.0229113	556.722	0.267453	PPARA	16.6667	Up_regulated	http://www.broadinstitute.org/gsea/msigdb/cards/PID_RXR_VDR_PATHWAY
REACTOME_TCA_CYCLE_AND_RESPIRATORY_ELECTRON_TRANSPORT	0.217143	34	141	19	0.0230535	918.792	0.234902	PPARG	0	Up_regulated	http://www.broadinstitute.org/gsea/msigdb/cards/REACTOME_TCA_CYCLE_AND_RESPIRATORY_ELECTRON_TRANSPORT
REACTOME_TRANSPORT_OF_VITAMINS_NUCLEOSIDES_AND_RELATED_MOLECULES	0.216216	6	31	4	0.0231813	1296.38	0.21542	GSEA_274	25	Up_regulated	http://www.broadinstitute.org/gsea/msigdb/cards/REACTOME_TRANSPORT_OF_VITAMINS_NUCLEOSIDES_AND_RELATED_MOLECULES
KEGG_UBIQUITIN_MEDIATED_PROTEOLYSIS	0.214286	58	138	21	0.0234504	884.125	0.19366	NGFR	4.7619	Up_regulated	http://www.broadinstitute.org/gsea/msigdb/cards/KEGG_UBIQUITIN_MEDIATED_PROTEOLYSIS
PID_ECADHERIN_KERATINOCYTE_PATHWAY	0.214286	7	21	3	0.0234504	874.071	0.260381	EGFR	0	Up_regulated	http://www.broadinstitute.org/gsea/msigdb/cards/PID_ECADHERIN_KERATINOCYTE_PATHWAY
BIOCARTA_IGF1R_PATHWAY	0.214286	5	23	3	0.0234504	941.907	0.282081	IGF1R	0	Up_regulated	http://www.broadinstitute.org/gsea/msigdb/cards/BIOCARTA_IGF1R_PATHWAY
BIOCARTA_MTOR_PATHWAY	0.214286	5	23	3	0.0234504	1113.93	0.229513	PTPRR	33.3333	Up_regulated	http://www.broadinstitute.org/gsea/msigdb/cards/BIOCARTA_MTOR_PATHWAY
REACTOME_CHYLOMICRON_MEDIATED_LIPID_TRANSPORT	0.210526	3	16	2	0.0239858	1135.83	0.281304	LPL	0	Up_regulated	http://www.broadinstitute.org/gsea/msigdb/cards/REACTOME_CHYLOMICRON_MEDIATED_LIPID_TRANSPORT
PID_INTEGRIN4_PATHWAY	0.210526	8	11	2	0.0239858	566.167	0.269709	ITGB4	50	Up_regulated	http://www.broadinstitute.org/gsea/msigdb/cards/PID_INTEGRIN4_PATHWAY
BIOCARTA_TFF_PATHWAY	0.206897	8	21	3	0.0245176	694.262	0.274797	GHR	0	Up_regulated	http://www.broadinstitute.org/gsea/msigdb/cards/BIOCARTA_TFF_PATHWAY
KEGG_EPITHELIAL_CELL_SIGNALING_IN_HELICOBACTER_PYLORI_INFECTION	0.2	72	68	14	0.0255703	482.424	0.268991	EGFR	28.5714	Up_regulated	http://www.broadinstitute.org/gsea/msigdb/cards/KEGG_EPITHELIAL_CELL_SIGNALING_IN_HELICOBACTER_PYLORI_INFECTION
PID_VEGF_VEGFR_PATHWAY	0.2	10	10	2	0.0255703	543.441	0.282742	KDR	50	Up_regulated	http://www.broadinstitute.org/gsea/msigdb/cards/PID_VEGF_VEGFR_PATHWAY
REACTOME_CHYLOMICRON_MEDIATED_LIPID_TRANSPORT	0.2	4	16	2	0.0255703	851	0.281304	LPL	0	Up_regulated	http://www.broadinstitute.org/gsea/msigdb/cards/REACTOME_CHYLOMICRON_MEDIATED_LIPID_TRANSPORT
REACTOME_REGULATED_PROTEOLYSIS_OF_P75NTR	0.2	10	10	2	0.0255703	452.268	0.256485	PSEN1	0	Up_regulated	http://www.broadinstitute.org/gsea/msigdb/cards/REACTOME_REGULATED_PROTEOLYSIS_OF_P75NTR
PID_S1P_S1P4_PATHWAY	0.2	6	14	2	0.0255703	907.866	0.173286	PLCG1	0	Up_regulated	http://www.broadinstitute.org/gsea/msigdb/cards/PID_S1P_S1P4_PATHWAY
PID_NCADHERINPATHWAY	0.195122	8	33	4	0.0263504	1236.91	0.165195	CNR1	25	Up_regulated	http://www.broadinstitute.org/gsea/msigdb/cards/PID_NCADHERINPATHWAY
BIOCARTA_IL7_PATHWAY	0.190476	4	17	2	0.0271226	851	0.218479	IL2RG	0	Up_regulated	http://www.broadinstitute.org/gsea/msigdb/cards/BIOCARTA_IL7_PATHWAY
REACTOME_REGULATION_OF_KIT_SIGNALING	0.190476	4	17	2	0.0271226	756.111	0.280831	KIT	0	Up_regulated	http://www.broadinstitute.org/gsea/msigdb/cards/REACTOME_REGULATION_OF_KIT_SIGNALING
REACTOME_INTRINSIC_PATHWAY_FOR_APOPTOSIS	0.190476	12	30	4	0.0271226	1006.67	0.127447	CD4	0	Up_regulated	http://www.broadinstitute.org/gsea/msigdb/cards/REACTOME_INTRINSIC_PATHWAY_FOR_APOPTOSIS
BIOCARTA_BCELLSURVIVAL_PATHWAY	0.190476	5	16	2	0.0271226	907.866	0.187805	IL12RB2	50	Up_regulated	http://www.broadinstitute.org/gsea/msigdb/cards/BIOCARTA_BCELLSURVIVAL_PATHWAY
REACTOME_CHYLOMICRON_MEDIATED_LIPID_TRANSPORT	0.190476	5	16	2	0.0271226	680.1	0.281304	LPL	0	Up_regulated	http://www.broadinstitute.org/gsea/msigdb/cards/REACTOME_CHYLOMICRON_MEDIATED_LIPID_TRANSPORT
REACTOME_CD28_DEPENDENT_VAV1_PATHWAY	0.190476	10	11	2	0.0271226	452.268	0.274918	RAC1	0	Up_regulated	http://www.broadinstitute.org/gsea/msigdb/cards/REACTOME_CD28_DEPENDENT_VAV1_PATHWAY
REACTOME_TGF_BETA_RECEPTOR_SIGNALING_IN_EMT_EPITHELIAL_TO_MESENCHYMAL_TRANSITION	0.190476	5	16	2	0.0271226	777.714	0.209274	PAWR	50	Up_regulated	http://www.broadinstitute.org/gsea/msigdb/cards/REACTOME_TGF_BETA_RECEPTOR_SIGNALING_IN_EMT_EPITHELIAL_TO_MESENCHYMAL_TRANSITION
KEGG_PROPANOATE_METABOLISM	0.186047	10	33	4	0.0278869	490.912	0.29522	TGFBR2	0	Up_regulated	http://www.broadinstitute.org/gsea/msigdb/cards/KEGG_PROPANOATE_METABOLISM
KEGG_TGF_BETA_SIGNALING_PATHWAY	0.185567	11	86	9	0.0279713	1926.27	0.160653	BMPR1B	22.2222	Up_regulated	http://www.broadinstitute.org/gsea/msigdb/cards/KEGG_TGF_BETA_SIGNALING_PATHWAY
PID_INTEGRIN3_PATHWAY	0.184615	22	43	6	0.0281399	523.411	0.304013	KDR	66.6667	Down_regulated	http://www.broadinstitute.org/gsea/msigdb/cards/PID_INTEGRIN3_PATHWAY
KEGG_GLYCOLYSIS_GLUCONEOGENESIS	0.184211	14	62	7	0.0282121	737.842	0.266655	PPARG	71.4286	Down_regulated	http://www.broadinstitute.org/gsea/msigdb/cards/KEGG_GLYCOLYSIS_GLUCONEOGENESIS
KEGG_OXIDATIVE_PHOSPHORYLATION	0.181818	96	135	21	0.0286434	410.761	0.230054	ERBB2	4.7619	Up_regulated	http://www.broadinstitute.org/gsea/msigdb/cards/KEGG_OXIDATIVE_PHOSPHORYLATION
REACTOME_IL_7_SIGNALING	0.181818	11	11	2	0.0286434	493.746	0.227447	IL2RG	0	Up_regulated	http://www.broadinstitute.org/gsea/msigdb/cards/REACTOME_IL_7_SIGNALING
REACTOME_FATTY_ACYL_COA_BIOSYNTHESIS	0.181818	4	18	2	0.0286434	566.334	0.298484	GHR	0	Up_regulated	http://www.broadinstitute.org/gsea/msigdb/cards/REACTOME_FATTY_ACYL_COA_BIOSYNTHESIS
BIOCARTA_CBL_PATHWAY	0.181818	9	13	2	0.0286434	430.541	0.280024	CSF1R	0	Up_regulated	http://www.broadinstitute.org/gsea/msigdb/cards/BIOCARTA_CBL_PATHWAY
REACTOME_NFKB_IS_ACTIVATED_AND_SIGNALS_SURVIVAL	0.181818	11	11	2	0.0286434	618.091	0.184089	NGFR	0	Up_regulated	http://www.broadinstitute.org/gsea/msigdb/cards/REACTOME_NFKB_IS_ACTIVATED_AND_SIGNALS_SURVIVAL
REACTOME_CHYLOMICRON_MEDIATED_LIPID_TRANSPORT	0.181818	6	16	2	0.0286434	566.167	0.281304	LPL	0	Up_regulated	http://www.broadinstitute.org/gsea/msigdb/cards/REACTOME_CHYLOMICRON_MEDIATED_LIPID_TRANSPORT
REACTOME_FORMATION_OF_ATP_BY_CHEMIOSMOTIC_COUPLING	0.181818	6	16	2	0.0286434	502.89	0.24134	PPARD	0	Up_regulated	http://www.broadinstitute.org/gsea/msigdb/cards/REACTOME_FORMATION_OF_ATP_BY_CHEMIOSMOTIC_COUPLING
KEGG_ONE_CARBON_POOL_BY_FOLATE	0.181818	5	17	2	0.0286434	604.178	0.306184	FRS2	50	Up_regulated	http://www.broadinstitute.org/gsea/msigdb/cards/KEGG_ONE_CARBON_POOL_BY_FOLATE
REACTOME_CELL_CYCLE	0.179487	47	421	42	0.0290723	1607.35	0.196403	AR	54.7619	Up_regulated	http://www.broadinstitute.org/gsea/msigdb/cards/REACTOME_CELL_CYCLE
KEGG_CITRATE_CYCLE_TCA_CYCLE	0.177778	13	32	4	0.0293923	330.03	0.35237	EPOR	0	Up_regulated	http://www.broadinstitute.org/gsea/msigdb/cards/KEGG_CITRATE_CYCLE_TCA_CYCLE
PID_EPOPATHWAY	0.177778	11	34	4	0.0293923	704	0.189601	PLCG1	0	Up_regulated	http://www.broadinstitute.org/gsea/msigdb/cards/PID_EPOPATHWAY
PID_PTP1BPATHWAY	0.173913	17	52	6	0.0301336	648.997	0.208099	PDGFRB	0	Up_regulated	http://www.broadinstitute.org/gsea/msigdb/cards/PID_PTP1BPATHWAY
SIG_REGULATION_OF_THE_ACTIN_CYTOSKELETON_BY_RHO_GTPASES	0.173913	11	35	4	0.0301336	758.657	0.21557	MUSK	50	Up_regulated	http://www.broadinstitute.org/gsea/msigdb/cards/SIG_REGULATION_OF_THE_ACTIN_CYTOSKELETON_BY_RHO_GTPASES
REACTOME_TCA_CYCLE_AND_RESPIRATORY_ELECTRON_TRANSPORT	0.171429	69	141	18	0.0306237	389.45	0.234902	EGFR	0	Up_regulated	http://www.broadinstitute.org/gsea/msigdb/cards/REACTOME_TCA_CYCLE_AND_RESPIRATORY_ELECTRON_TRANSPORT
REACTOME_METABOLISM_OF_VITAMINS_AND_COFACTORS	0.169492	8	51	5	0.0310134	729.761	0.258684	GSEA_266	0	Up_regulated	http://www.broadinstitute.org/gsea/msigdb/cards/REACTOME_METABOLISM_OF_VITAMINS_AND_COFACTORS
KEGG_ADIPOCYTOKINE_SIGNALING_PATHWAY	0.168675	16	67	7	0.0311798	587.916	0.267283	TNFRSF1B	0	Up_regulated	http://www.broadinstitute.org/gsea/msigdb/cards/KEGG_ADIPOCYTOKINE_SIGNALING_PATHWAY
BIOCARTA_CCR3_PATHWAY	0.166667	13	23	3	0.0315941	784.038	0.14402	IL2RG	33.3333	Up_regulated	http://www.broadinstitute.org/gsea/msigdb/cards/BIOCARTA_CCR3_PATHWAY
BIOCARTA_BCELLSURVIVAL_PATHWAY	0.166667	8	16	2	0.0315941	566.167	0.187805	CD3E	50	Up_regulated	http://www.broadinstitute.org/gsea/msigdb/cards/BIOCARTA_BCELLSURVIVAL_PATHWAY
BIOCARTA_CTLA4_PATHWAY	0.166667	3	21	2	0.0315941	1298.48	0.136626	CD3E	0	Up_regulated	http://www.broadinstitute.org/gsea/msigdb/cards/BIOCARTA_CTLA4_PATHWAY
BIOCARTA_GSK3_PATHWAY	0.166667	9	27	3	0.0315941	616.546	0.20482	FZD1	0	Up_regulated	http://www.broadinstitute.org/gsea/msigdb/cards/BIOCARTA_GSK3_PATHWAY
PID_NEPHRIN_NEPH1_PATHWAY	0.166667	5	31	3	0.0315941	874.328	0.214176	PLCG1	33.3333	Up_regulated	http://www.broadinstitute.org/gsea/msigdb/cards/PID_NEPHRIN_NEPH1_PATHWAY
KEGG_INSULIN_SIGNALING_PATHWAY	0.16568	32	137	14	0.0318004	645.076	0.225914	INSR	7.14286	Up_regulated	http://www.broadinstitute.org/gsea/msigdb/cards/KEGG_INSULIN_SIGNALING_PATHWAY
REACTOME_TCA_CYCLE_AND_RESPIRATORY_ELECTRON_TRANSPORT	0.165217	89	141	19	0.0318979	330.677	0.234902	CD4	0	Up_regulated	http://www.broadinstitute.org/gsea/msigdb/cards/REACTOME_TCA_CYCLE_AND_RESPIRATORY_ELECTRON_TRANSPORT
PID_NECTIN_PATHWAY	0.162162	7	30	3	0.0325518	794.182	0.184719	PDGFRB	0	Up_regulated	http://www.broadinstitute.org/gsea/msigdb/cards/PID_NECTIN_PATHWAY
REACTOME_TCA_CYCLE_AND_RESPIRATORY_ELECTRON_TRANSPORT	0.161943	106	141	20	0.0325993	303.911	0.234902	EGFR	0	Up_regulated	http://www.broadinstitute.org/gsea/msigdb/cards/REACTOME_TCA_CYCLE_AND_RESPIRATORY_ELECTRON_TRANSPORT
REACTOME_METABOLISM_OF_CARBOHYDRATES	0.160839	39	247	23	0.0328407	937.761	0.194794	PPARD	8.69565	Up_regulated	http://www.broadinstitute.org/gsea/msigdb/cards/REACTOME_METABOLISM_OF_CARBOHYDRATES
BIOCARTA_CTLA4_PATHWAY	0.16	4	21	2	0.0330259	973	0.136626	TRA@	0	Up_regulated	http://www.broadinstitute.org/gsea/msigdb/cards/BIOCARTA_CTLA4_PATHWAY
KEGG_PYRUVATE_METABOLISM	0.16	35	40	6	0.0330259	260.575	0.3201	PPARD	0	Up_regulated	http://www.broadinstitute.org/gsea/msigdb/cards/KEGG_PYRUVATE_METABOLISM
KEGG_ECM_RECEPTOR_INTERACTION	0.155172	32	84	9	0.0341201	466.901	0.250311	IL2RG	55.5556	Up_regulated	http://www.broadinstitute.org/gsea/msigdb/cards/KEGG_ECM_RECEPTOR_INTERACTION
KEGG_PROTEIN_EXPORT	0.153846	2	24	2	0.0344297	1239.82	0.195017	SRPR	0	Up_regulated	http://www.broadinstitute.org/gsea/msigdb/cards/KEGG_PROTEIN_EXPORT
PID_NETRIN_PATHWAY	0.153846	7	32	3	0.0344297	671.275	0.209293	RAC1	0	Up_regulated	http://www.broadinstitute.org/gsea/msigdb/cards/PID_NETRIN_PATHWAY
KEGG_BETA_ALANINE_METABOLISM	0.153846	4	22	2	0.0344297	566.334	0.249596	EGFR	0	Up_regulated	http://www.broadinstitute.org/gsea/msigdb/cards/KEGG_BETA_ALANINE_METABOLISM
PID_SYNDECAN_3_PATHWAY	0.153846	9	17	2	0.0344297	272.691	0.325596	EGFR	0	Up_regulated	http://www.broadinstitute.org/gsea/msigdb/cards/PID_SYNDECAN_3_PATHWAY
BIOCARTA_MTA3_PATHWAY	0.153846	7	19	2	0.0344297	484.787	0.22983	ESR1	50	Up_regulated	http://www.broadinstitute.org/gsea/msigdb/cards/BIOCARTA_MTA3_PATHWAY
BIOCARTA_CTLA4_PATHWAY	0.153846	5	21	2	0.0344297	777.714	0.136626	TRA@	0	Up_regulated	http://www.broadinstitute.org/gsea/msigdb/cards/BIOCARTA_CTLA4_PATHWAY
KEGG_CITRATE_CYCLE_TCA_CYCLE	0.153846	7	32	3	0.0344297	346.804	0.35237	GSEA_235	0	Up_regulated	http://www.broadinstitute.org/gsea/msigdb/cards/KEGG_CITRATE_CYCLE_TCA_CYCLE
KEGG_AMYOTROPHIC_LATERAL_SCLEROSIS_ALS	0.149254	14	53	5	0.0355334	602.681	0.170865	TNFRSF1A	0	Up_regulated	http://www.broadinstitute.org/gsea/msigdb/cards/KEGG_AMYOTROPHIC_LATERAL_SCLEROSIS_ALS
REACTOME_ARMS_MEDIATED_ACTIVATION	0.148148	10	17	2	0.0358067	300.315	0.267673	NTRK1	0	Up_regulated	http://www.broadinstitute.org/gsea/msigdb/cards/REACTOME_ARMS_MEDIATED_ACTIVATION
PID_IL5_PATHWAY	0.148148	13	14	2	0.0358067	297.015	0.208889	FCER1A	0	Up_regulated	http://www.broadinstitute.org/gsea/msigdb/cards/PID_IL5_PATHWAY
REACTOME_MITOCHONDRIAL_FATTY_ACID_BETA_OXIDATION	0.148148	13	14	2	0.0358067	171.728	0.351802	RAC1	0	Up_regulated	http://www.broadinstitute.org/gsea/msigdb/cards/REACTOME_MITOCHONDRIAL_FATTY_ACID_BETA_OXIDATION
KEGG_PROTEIN_EXPORT	0.148148	3	24	2	0.0358067	825.333	0.195017	SRPR	0	Up_regulated	http://www.broadinstitute.org/gsea/msigdb/cards/KEGG_PROTEIN_EXPORT
PID_ILK_PATHWAY	0.146341	37	45	6	0.0362599	322.972	0.238812	RAC1	50	Up_regulated	http://www.broadinstitute.org/gsea/msigdb/cards/PID_ILK_PATHWAY
REACTOME_METABOLISM_OF_NUCLEOTIDES	0.146341	10	72	6	0.0362599	903.329	0.19594	GSEA_108	16.6667	Up_regulated	http://www.broadinstitute.org/gsea/msigdb/cards/REACTOME_METABOLISM_OF_NUCLEOTIDES
KEGG_SNARE_INTERACTIONS_IN_VESICULAR_TRANSPORT	0.145455	17	38	4	0.0364854	315.072	0.235165	TGFBR1	0	Up_regulated	http://www.broadinstitute.org/gsea/msigdb/cards/KEGG_SNARE_INTERACTIONS_IN_VESICULAR_TRANSPORT
PID_INTEGRIN1_PATHWAY	0.144578	17	66	6	0.0367102	392.78	0.334628	ITGA6	50	Up_regulated	http://www.broadinstitute.org/gsea/msigdb/cards/PID_INTEGRIN1_PATHWAY
BIOCARTA_CELLCYCLE_PATHWAY	0.142857	5	23	2	0.0371577	417.294	0.302926	LPL	50	Up_regulated	http://www.broadinstitute.org/gsea/msigdb/cards/BIOCARTA_CELLCYCLE_PATHWAY
BIOCARTA_UCALPAIN_PATHWAY	0.142857	10	18	2	0.0371577	543.441	0.179454	RAC1	50	Up_regulated	http://www.broadinstitute.org/gsea/msigdb/cards/BIOCARTA_UCALPAIN_PATHWAY
REACTOME_PROLONGED_ERK_ACTIVATION_EVENTS	0.142857	9	19	2	0.0371577	334.077	0.239497	FRS2	0	Up_regulated	http://www.broadinstitute.org/gsea/msigdb/cards/REACTOME_PROLONGED_ERK_ACTIVATION_EVENTS
PID_IL1PATHWAY	0.142857	8	34	3	0.0371577	586.703	0.188902	IL1R1	33.3333	Up_regulated	http://www.broadinstitute.org/gsea/msigdb/cards/PID_IL1PATHWAY
REACTOME_GLUCONEOGENESIS	0.142857	8	34	3	0.0371577	399.892	0.286527	ESR1	0	Up_regulated	http://www.broadinstitute.org/gsea/msigdb/cards/REACTOME_GLUCONEOGENESIS
BIOCARTA_PPARA_PATHWAY	0.140845	13	58	5	0.037691	416.311	0.276191	PPARA	0	Up_regulated	http://www.broadinstitute.org/gsea/msigdb/cards/BIOCARTA_PPARA_PATHWAY
REACTOME_MEMBRANE_TRAFFICKING	0.140351	99	129	16	0.0378237	343.903	0.172862	BMPR1B	6.25	Up_regulated	http://www.broadinstitute.org/gsea/msigdb/cards/REACTOME_MEMBRANE_TRAFFICKING
PID_INTEGRIN3_PATHWAY	0.140351	14	43	4	0.0378237	365.506	0.304013	NOTCH3	75	Down_regulated	http://www.broadinstitute.org/gsea/msigdb/cards/PID_INTEGRIN3_PATHWAY
PID_CDC42_REG_PATHWAY	0.139535	13	30	3	0.0380444	389.37	0.193876	PLCG1	0	Up_regulated	http://www.broadinstitute.org/gsea/msigdb/cards/PID_CDC42_REG_PATHWAY
PID_INTEGRIN5_PATHWAY	0.137931	12	17	2	0.0384836	281.338	0.341916	TGFBR1	50	Up_regulated	http://www.broadinstitute.org/gsea/msigdb/cards/PID_INTEGRIN5_PATHWAY
BIOCARTA_ECM_PATHWAY	0.137931	5	24	2	0.0384836	604.178	0.195764	EFNB2	0	Up_regulated	http://www.broadinstitute.org/gsea/msigdb/cards/BIOCARTA_ECM_PATHWAY
BIOCARTA_CELLCYCLE_PATHWAY	0.137931	6	23	2	0.0384836	347.131	0.302926	LPL	50	Up_regulated	http://www.broadinstitute.org/gsea/msigdb/cards/BIOCARTA_CELLCYCLE_PATHWAY
BIOCARTA_CELLCYCLE_PATHWAY	0.137931	6	23	2	0.0384836	347.131	0.302926	PPARA	50	Up_regulated	http://www.broadinstitute.org/gsea/msigdb/cards/BIOCARTA_CELLCYCLE_PATHWAY
PID_PDGFRAPATHWAY	0.137931	7	22	2	0.0384836	430.541	0.184094	PDGFRA	0	Up_regulated	http://www.broadinstitute.org/gsea/msigdb/cards/PID_PDGFRAPATHWAY
BIOCARTA_CERAMIDE_PATHWAY	0.133333	8	22	2	0.0397852	281.338	0.256923	TNFRSF1A	0	Up_regulated	http://www.broadinstitute.org/gsea/msigdb/cards/BIOCARTA_CERAMIDE_PATHWAY
REACTOME_EGFR_DOWNREGULATION	0.133333	5	25	2	0.0397852	493.746	0.208046	EPS15	0	Up_regulated	http://www.broadinstitute.org/gsea/msigdb/cards/REACTOME_EGFR_DOWNREGULATION
PID_TOLL_ENDOGENOUS_PATHWAY	0.133333	5	25	2	0.0397852	777.714	0.15719	TLR1	50	Up_regulated	http://www.broadinstitute.org/gsea/msigdb/cards/PID_TOLL_ENDOGENOUS_PATHWAY
REACTOME_MEMBRANE_TRAFFICKING	0.132701	82	129	14	0.0399693	318.628	0.172862	AR	14.2857	Up_regulated	http://www.broadinstitute.org/gsea/msigdb/cards/REACTOME_MEMBRANE_TRAFFICKING
REACTOME_MEMBRANE_TRAFFICKING	0.132653	67	129	13	0.0399834	338.966	0.172862	RAC1	15.3846	Up_regulated	http://www.broadinstitute.org/gsea/msigdb/cards/REACTOME_MEMBRANE_TRAFFICKING
REACTOME_CELL_CYCLE	0.129555	73	421	32	0.040905	570.635	0.196403	PAWR	53.125	Up_regulated	http://www.broadinstitute.org/gsea/msigdb/cards/REACTOME_CELL_CYCLE
KEGG_BETA_ALANINE_METABOLISM	0.129032	9	22	2	0.0410635	249.672	0.249596	EGFR	0	Up_regulated	http://www.broadinstitute.org/gsea/msigdb/cards/KEGG_BETA_ALANINE_METABOLISM
BIOCARTA_INTRINSIC_PATHWAY	0.129032	8	23	2	0.0410635	680.1	0.102799	F2R	0	Up_regulated	http://www.broadinstitute.org/gsea/msigdb/cards/BIOCARTA_INTRINSIC_PATHWAY
PID_VEGFR1_PATHWAY	0.129032	5	26	2	0.0410635	452.334	0.236965	PLCG1	50	Up_regulated	http://www.broadinstitute.org/gsea/msigdb/cards/PID_VEGFR1_PATHWAY
BIOCARTA_CBL_PATHWAY	0.129032	18	13	2	0.0410635	213.562	0.280024	PDGFRA	0	Up_regulated	http://www.broadinstitute.org/gsea/msigdb/cards/BIOCARTA_CBL_PATHWAY
REACTOME_FORMATION_OF_ATP_BY_CHEMIOSMOTIC_COUPLING	0.129032	15	16	2	0.0410635	199.03	0.24134	PTPRR	0	Up_regulated	http://www.broadinstitute.org/gsea/msigdb/cards/REACTOME_FORMATION_OF_ATP_BY_CHEMIOSMOTIC_COUPLING
PID_SHP2_PATHWAY	0.129032	4	58	4	0.0410635	1238.18	0.199802	NTRK2	75	Down_regulated	http://www.broadinstitute.org/gsea/msigdb/cards/PID_SHP2_PATHWAY
REACTOME_METABOLISM_OF_AMINO_ACIDS_AND_DERIVATIVES	0.127854	19	200	14	0.0414245	758.468	0.217331	PPARD	14.2857	Up_regulated	http://www.broadinstitute.org/gsea/msigdb/cards/REACTOME_METABOLISM_OF_AMINO_ACIDS_AND_DERIVATIVES
PID_AP1_PATHWAY	0.12766	24	70	6	0.0414845	267.324	0.311868	ESR1	66.6667	Down_regulated	http://www.broadinstitute.org/gsea/msigdb/cards/PID_AP1_PATHWAY
BIOCARTA_MTOR_PATHWAY	0.125	9	23	2	0.0423192	272.691	0.229513	IFNGR1	0	Up_regulated	http://www.broadinstitute.org/gsea/msigdb/cards/BIOCARTA_MTOR_PATHWAY
KEGG_BETA_ALANINE_METABOLISM	0.125	10	22	2	0.0423192	224.34	0.249596	EGFR	0	Up_regulated	http://www.broadinstitute.org/gsea/msigdb/cards/KEGG_BETA_ALANINE_METABOLISM
PID_HIF2PATHWAY	0.125	30	34	4	0.0423192	273.903	0.189793	KDR	50	Up_regulated	http://www.broadinstitute.org/gsea/msigdb/cards/PID_HIF2PATHWAY
REACTOME_INTRINSIC_PATHWAY	0.125	15	17	2	0.0423192	452.467	0.0956909	GSEA_165	0	Up_regulated	http://www.broadinstitute.org/gsea/msigdb/cards/REACTOME_INTRINSIC_PATHWAY
PID_FRA_PATHWAY	0.125	11	37	3	0.0423192	238.115	0.365072	ITGB4	33.3333	Up_regulated	http://www.broadinstitute.org/gsea/msigdb/cards/PID_FRA_PATHWAY
PID_AURORA_A_PATHWAY	0.123077	34	31	4	0.0429388	240.888	0.243407	NGFR	25	Up_regulated	http://www.broadinstitute.org/gsea/msigdb/cards/PID_AURORA_A_PATHWAY
KEGG_GLUTATHIONE_METABOLISM	0.121951	32	50	5	0.043308	153.258	0.300751	PSEN1	0	Up_regulated	http://www.broadinstitute.org/gsea/msigdb/cards/KEGG_GLUTATHIONE_METABOLISM
PID_TRKRPATHWAY	0.121212	4	62	4	0.0435531	906.931	0.253972	NGFR	75	Down_regulated	http://www.broadinstitute.org/gsea/msigdb/cards/PID_TRKRPATHWAY
PID_RAS_PATHWAY	0.121212	3	30	2	0.0435531	908.133	0.179596	GSEA_272	100	Down_regulated	http://www.broadinstitute.org/gsea/msigdb/cards/PID_RAS_PATHWAY
PID_PI3KPLCTRKPATHWAY	0.12	14	36	3	0.0439596	287.881	0.213864	NTRK1	33.3333	Up_regulated	http://www.broadinstitute.org/gsea/msigdb/cards/PID_PI3KPLCTRKPATHWAY
PID_INSULIN_PATHWAY	0.12	5	45	3	0.0439596	487.776	0.25242	INSR	0	Up_regulated	http://www.broadinstitute.org/gsea/msigdb/cards/PID_INSULIN_PATHWAY
PID_INSULIN_PATHWAY	0.12	5	45	3	0.0439596	487.776	0.25242	INSR	33.3333	Up_regulated	http://www.broadinstitute.org/gsea/msigdb/cards/PID_INSULIN_PATHWAY
KEGG_PYRUVATE_METABOLISM	0.119403	27	40	4	0.0441621	148.88	0.3201	PPARA	0	Up_regulated	http://www.broadinstitute.org/gsea/msigdb/cards/KEGG_PYRUVATE_METABOLISM
PID_FOXM1PATHWAY	0.117647	11	40	3	0.0447659	261.283	0.301711	ESR1	66.6667	Down_regulated	http://www.broadinstitute.org/gsea/msigdb/cards/PID_FOXM1PATHWAY
PID_TNFPATHWAY	0.117647	5	46	3	0.0447659	679.099	0.188203	TNFRSF1A	33.3333	Up_regulated	http://www.broadinstitute.org/gsea/msigdb/cards/PID_TNFPATHWAY
PID_ILK_PATHWAY	0.115385	7	45	3	0.045563	434.681	0.238812	TGFBR2	66.6667	Down_regulated	http://www.broadinstitute.org/gsea/msigdb/cards/PID_ILK_PATHWAY
KEGG_ECM_RECEPTOR_INTERACTION	0.115385	20	84	6	0.045563	332.225	0.250311	ITGB4	33.3333	Up_regulated	http://www.broadinstitute.org/gsea/msigdb/cards/KEGG_ECM_RECEPTOR_INTERACTION
KEGG_PARKINSONS_DISEASE	0.11465	24	133	9	0.0458268	330.578	0.22432	ESR1	0	Up_regulated	http://www.broadinstitute.org/gsea/msigdb/cards/KEGG_PARKINSONS_DISEASE
PID_ALK1PATHWAY	0.114286	9	26	2	0.0459583	376.28	0.171916	ACVRL1	50	Up_regulated	http://www.broadinstitute.org/gsea/msigdb/cards/PID_ALK1PATHWAY
REACTOME_REGULATION_OF_INSULIN_LIKE_GROWTH_FACTOR_IGF_ACTIVITY_BY_INSULIN_LIKE_GROWTH_FACTOR_BINDING_PROTEINS_IGFBPS	0.114286	19	16	2	0.0459583	156.385	0.355362	GSEA_1	100	Down_regulated	http://www.broadinstitute.org/gsea/msigdb/cards/REACTOME_REGULATION_OF_INSULIN_LIKE_GROWTH_FACTOR_IGF_ACTIVITY_BY_INSULIN_LIKE_GROWTH_FACTOR_BINDING_PROTEINS_IGFBPS
REACTOME_PEROXISOMAL_LIPID_METABOLISM	0.114286	14	21	2	0.0459583	146.672	0.265114	ESR2	0	Up_regulated	http://www.broadinstitute.org/gsea/msigdb/cards/REACTOME_PEROXISOMAL_LIPID_METABOLISM
BIOCARTA_WNT_PATHWAY	0.114286	9	26	2	0.0459583	334.077	0.184112	FZD1	0	Up_regulated	http://www.broadinstitute.org/gsea/msigdb/cards/BIOCARTA_WNT_PATHWAY
PID_AR_TF_PATHWAY	0.114286	52	53	6	0.0459583	187.223	0.220409	AR	33.3333	Up_regulated	http://www.broadinstitute.org/gsea/msigdb/cards/PID_AR_TF_PATHWAY
PID_IL12_STAT4PATHWAY	0.114286	2	33	2	0.0459583	973.714	0.18845	CD3E	0	Up_regulated	http://www.broadinstitute.org/gsea/msigdb/cards/PID_IL12_STAT4PATHWAY
PID_ATF2_PATHWAY	0.112676	12	59	4	0.0465471	297.346	0.266573	ESR1	50	Up_regulated	http://www.broadinstitute.org/gsea/msigdb/cards/PID_ATF2_PATHWAY
KEGG_PATHOGENIC_ESCHERICHIA_COLI_INFECTION	0.112676	12	59	4	0.0465471	389.863	0.220939	ITGB4	100	Down_regulated	http://www.broadinstitute.org/gsea/msigdb/cards/KEGG_PATHOGENIC_ESCHERICHIA_COLI_INFECTION
REACTOME_LIPOPROTEIN_METABOLISM	0.111111	8	28	2	0.0471311	240.648	0.259744	LPL	0	Up_regulated	http://www.broadinstitute.org/gsea/msigdb/cards/REACTOME_LIPOPROTEIN_METABOLISM
KEGG_PROPANOATE_METABOLISM	0.111111	3	33	2	0.0471311	411.333	0.29522	CD3E	0	Up_regulated	http://www.broadinstitute.org/gsea/msigdb/cards/KEGG_PROPANOATE_METABOLISM
KEGG_VALINE_LEUCINE_AND_ISOLEUCINE_DEGRADATION	0.111111	10	44	3	0.0471311	161.249	0.357404	PPARA	0	Up_regulated	http://www.broadinstitute.org/gsea/msigdb/cards/KEGG_VALINE_LEUCINE_AND_ISOLEUCINE_DEGRADATION
REACTOME_TRIGLYCERIDE_BIOSYNTHESIS	0.111111	16	38	3	0.0471311	148.579	0.332178	IGF1R	33.3333	Up_regulated	http://www.broadinstitute.org/gsea/msigdb/cards/REACTOME_TRIGLYCERIDE_BIOSYNTHESIS
PID_HIF1_TFPATHWAY	0.10989	25	66	5	0.0475948	205.202	0.262476	TGFBR2	60	Up_regulated	http://www.broadinstitute.org/gsea/msigdb/cards/PID_HIF1_TFPATHWAY
KEGG_ACUTE_MYELOID_LEUKEMIA	0.109589	13	60	4	0.0477103	330.03	0.213645	KIT	25	Up_regulated	http://www.broadinstitute.org/gsea/msigdb/cards/KEGG_ACUTE_MYELOID_LEUKEMIA
PID_INTEGRIN3_PATHWAY	0.109091	12	43	3	0.0479023	239.048	0.304013	TGFBR2	66.6667	Down_regulated	http://www.broadinstitute.org/gsea/msigdb/cards/PID_INTEGRIN3_PATHWAY
KEGG_SNARE_INTERACTIONS_IN_VESICULAR_TRANSPORT	0.109091	17	38	3	0.0479023	175.742	0.235165	NTRK1	0	Up_regulated	http://www.broadinstitute.org/gsea/msigdb/cards/KEGG_SNARE_INTERACTIONS_IN_VESICULAR_TRANSPORT
PID_AJDISS_2PATHWAY	0.109091	7	48	3	0.0479023	377.37	0.256707	NTRK2	0	Up_regulated	http://www.broadinstitute.org/gsea/msigdb/cards/PID_AJDISS_2PATHWAY
PID_CDC42_PATHWAY	0.108696	22	70	5	0.0480556	220.12	0.242607	IL2RG	60	Up_regulated	http://www.broadinstitute.org/gsea/msigdb/cards/PID_CDC42_PATHWAY
BIOCARTA_HDAC_PATHWAY	0.108108	5	32	2	0.0482848	417.294	0.193636	IGF1R	0	Up_regulated	http://www.broadinstitute.org/gsea/msigdb/cards/BIOCARTA_HDAC_PATHWAY
PID_NECTIN_PATHWAY	0.108108	7	30	2	0.0482848	351.639	0.184719	PDGFRB	0	Up_regulated	http://www.broadinstitute.org/gsea/msigdb/cards/PID_NECTIN_PATHWAY
PID_WNT_NONCANONICAL_PATHWAY	0.108108	5	32	2	0.0482848	300.491	0.318956	FZD6	0	Up_regulated	http://www.broadinstitute.org/gsea/msigdb/cards/PID_WNT_NONCANONICAL_PATHWAY
PID_MTOR_4PATHWAY	0.108108	5	69	4	0.0482848	657.792	0.237998	RAC1	25	Up_regulated	http://www.broadinstitute.org/gsea/msigdb/cards/PID_MTOR_4PATHWAY
PID_INSULIN_PATHWAY	0.107143	11	45	3	0.0486653	218.654	0.25242	INSR	0	Up_regulated	http://www.broadinstitute.org/gsea/msigdb/cards/PID_INSULIN_PATHWAY
PID_PS1PATHWAY	0.107143	10	46	3	0.0486653	318.812	0.207338	PSEN1	0	Up_regulated	http://www.broadinstitute.org/gsea/msigdb/cards/PID_PS1PATHWAY
KEGG_JAK_STAT_SIGNALING_PATHWAY	0.107143	13	155	9	0.0486653	876.235	0.166798	IL4R	22.2222	Up_regulated	http://www.broadinstitute.org/gsea/msigdb/cards/KEGG_JAK_STAT_SIGNALING_PATHWAY
KEGG_MTOR_SIGNALING_PATHWAY	0.107143	4	52	3	0.0486653	900.484	0.14777	TRA@	0	Up_regulated	http://www.broadinstitute.org/gsea/msigdb/cards/KEGG_MTOR_SIGNALING_PATHWAY
PID_ERBB1_DOWNSTREAM_PATHWAY	0.10687	26	105	7	0.0487736	319.132	0.17949	EGFR	42.8571	Up_regulated	http://www.broadinstitute.org/gsea/msigdb/cards/PID_ERBB1_DOWNSTREAM_PATHWAY
PID_RHOA_PATHWAY	0.105263	50	45	5	0.0494202	146.888	0.248307	MST1R	60	Up_regulated	http://www.broadinstitute.org/gsea/msigdb/cards/PID_RHOA_PATHWAY
PID_HIVNEFPATHWAY	0.105263	3	35	2	0.0494202	647.904	0.184514	TNFRSF1A	0	Up_regulated	http://www.broadinstitute.org/gsea/msigdb/cards/PID_HIVNEFPATHWAY
PID_WNT_NONCANONICAL_PATHWAY	0.105263	6	32	2	0.0494202	249.782	0.318956	PPARG	0	Up_regulated	http://www.broadinstitute.org/gsea/msigdb/cards/PID_WNT_NONCANONICAL_PATHWAY
PID_IL2_PI3KPATHWAY	0.105263	4	34	2	0.0494202	566.334	0.175857	IL2RG	50	Up_regulated	http://www.broadinstitute.org/gsea/msigdb/cards/PID_IL2_PI3KPATHWAY
REACTOME_METABOLISM_OF_AMINO_ACIDS_AND_DERIVATIVES	0.104803	29	200	12	0.0496076	355.186	0.217331	PPARG	33.3333	Up_regulated	http://www.broadinstitute.org/gsea/msigdb/cards/REACTOME_METABOLISM_OF_AMINO_ACIDS_AND_DERIVATIVES
KEGG_OXIDATIVE_PHOSPHORYLATION	0.104478	133	135	14	0.0497412	118.626	0.230054	ESR2	0	Up_regulated	http://www.broadinstitute.org/gsea/msigdb/cards/KEGG_OXIDATIVE_PHOSPHORYLATION
PID_SMAD2_3NUCLEARPATHWAY	0.104478	52	82	7	0.0497412	210.577	0.177784	ESR1	42.8571	Up_regulated	http://www.broadinstitute.org/gsea/msigdb/cards/PID_SMAD2_3NUCLEARPATHWAY
PID_LYSOPHOSPHOLIPID_PATHWAY	0.103896	11	66	4	0.0499811	336.486	0.23052	LPAR2	0	Up_regulated	http://www.broadinstitute.org/gsea/msigdb/cards/PID_LYSOPHOSPHOLIPID_PATHWAY
KEGG_PROPANOATE_METABOLISM	0.102564	6	33	2	0.0505377	203.763	0.29522	GSEA_54	0	Up_regulated	http://www.broadinstitute.org/gsea/msigdb/cards/KEGG_PROPANOATE_METABOLISM
BIOCARTA_IL1R_PATHWAY	0.102564	6	33	2	0.0505377	410.85	0.180624	IL1R1	50	Up_regulated	http://www.broadinstitute.org/gsea/msigdb/cards/BIOCARTA_IL1R_PATHWAY
PID_INTEGRIN1_PATHWAY	0.102564	12	66	4	0.0505377	246.684	0.334628	ITGA6	50	Up_regulated	http://www.broadinstitute.org/gsea/msigdb/cards/PID_INTEGRIN1_PATHWAY
PID_ARF6_PATHWAY	0.102564	4	35	2	0.0505377	356.58	0.250394	EGFR	0	Up_regulated	http://www.broadinstitute.org/gsea/msigdb/cards/PID_ARF6_PATHWAY
KEGG_INSULIN_SIGNALING_PATHWAY	0.102326	78	137	11	0.0506384	149.929	0.225914	SSTR1	0	Up_regulated	http://www.broadinstitute.org/gsea/msigdb/cards/KEGG_INSULIN_SIGNALING_PATHWAY
PID_AR_TF_PATHWAY	0.101695	6	53	3	0.0509063	422.627	0.220409	AR	0	Up_regulated	http://www.broadinstitute.org/gsea/msigdb/cards/PID_AR_TF_PATHWAY
REACTOME_METABOLISM_OF_LIPIDS_AND_LIPOPROTEINS	0.1	82	478	28	0.051638	265.828	0.215028	PPARG	14.2857	Up_regulated	http://www.broadinstitute.org/gsea/msigdb/cards/REACTOME_METABOLISM_OF_LIPIDS_AND_LIPOPROTEINS
PID_TELOMERASEPATHWAY	0.1	12	68	4	0.051638	297.346	0.215918	ESR1	25	Up_regulated	http://www.broadinstitute.org/gsea/msigdb/cards/PID_TELOMERASEPATHWAY
PID_IL1PATHWAY	0.1	6	34	2	0.051638	347.131	0.188902	IL1R1	0	Up_regulated	http://www.broadinstitute.org/gsea/msigdb/cards/PID_IL1PATHWAY
BIOCARTA_NO1_PATHWAY	0.1	7	33	2	0.051638	430.541	0.142965	KDR	0	Up_regulated	http://www.broadinstitute.org/gsea/msigdb/cards/BIOCARTA_NO1_PATHWAY
KEGG_GLUTATHIONE_METABOLISM	0.1	10	50	3	0.051638	181.408	0.300751	RAC1	33.3333	Up_regulated	http://www.broadinstitute.org/gsea/msigdb/cards/KEGG_GLUTATHIONE_METABOLISM
BIOCARTA_TOLL_PATHWAY	0.1	3	37	2	0.051638	697.948	0.155635	TRA@	0	Up_regulated	http://www.broadinstitute.org/gsea/msigdb/cards/BIOCARTA_TOLL_PATHWAY
[truncated: 477 more rows]

## Sheet: TL 48 vs. 6
Name of Pathway	Sorensen-Dice_Score_(SDS)	Target_size	Reference_size	Overlap_size	P-value(based_on_the_SDS)	chi_squared_statistic	Network_activity_score	Receptor	Down_regulated(%)	Regulation	URL
[truncated: 606 more rows]

## Sheet: TL 96 vs. 48
Name of Pathway	Sorensen-Dice_Score_(SDS)	Target_size	Reference_size	Overlap_size	P-value(based_on_the_SDS)	chi_squared_statistic	Network_activity_score	Receptor	Down_regulated(%)	Regulation	URL
[truncated: 412 more rows]

[truncated: 2 more sheets: TL 192 vs. 96, TL 384 vs. 192]
